# Supplementary material for: 2,4-Di­chloro-6-{N-[2-(tri­fluoro­meth­yl)phen­yl]carboximido­yl}phenol
Source: IUCrdata. 2024 Nov 14;9(Pt 11):x241074. doi: 10.1107/S2414314624010745 (PMC11618864; doi:10.1107/S2414314624010745)
Supplement: Supplementary file 1 [file x-09-x241074-sup1.cif]

##############################################################################
#                                                                            #
# This CIF contains the data for a data article accepted for                 #
# publication in IUCrData. It conforms to the requirements of                #
# Notes for Authors for IUCrData, and has been                               #
# peer reviewed under the auspices of IUCrData.                              #
#                                                                            #
# Full details of the Crystallographic Information File format               #
# are given in the paper "The Crystallographic Information File (CIF):       #
# a New Standard Archive File for Crystallography" by S. R. Hall, F. H.      #
# Allen and I. D. Brown [Acta Cryst. (1991), A47, 655-685].                  #
#                                                                            #
# The current version of the core CIF dictionary is obtainable from          #
# ftp://ftp.iucr.org/pub/cif_core.dic.                                       #
#                                                                            #
# Software is freely available for graphical display of the structure(s)     #
# in this CIF. For information consult the CIF software page                 #
# http://www.iucr.org/resources/cif/software.                                #
#                                                                            #
# This file may be used for bona fide research purposes within the           #
# scientific community so long as proper attribution is given to the data    # 
# article from which it was obtained.                                        #
#                                                                            #
##############################################################################
data_I
_audit_creation_method     'SHELXL-2019/3'
_journal_date_recd_electronic     2024-09-23
_journal_date_accepted     2024-11-06
_journal_name_full     'IUCrData'
_journal_year     2024
_journal_volume     9
_journal_issue      1
_journal_page_first     0
_journal_page_last     0
_journal_paper_category     HO
_journal_paper_doi     10.1107/S2414314624010745
_journal_coeditor_code     PK4045
_publ_contact_author_name     'Xantini, Zizipho.'
_publ_contact_author_address
;
Department of Chemical Sciences, University of Johannesburg, Auckland Park,
 Johannesburg 2006, South Africa
;
_publ_contact_author_email     xantini.z@gmail.com
_publ_contact_author_fax     ' '
_publ_contact_author_phone     '+27768803682'
_publ_section_title
;
2,4-Dichloro-6-{<i>N</i>-[2-(trifluoromethyl)phenyl]carboximidoyl}phenol
;
_publ_section_title_footnote     .
loop_
    _publ_author_name
    _publ_author_footnote
    _publ_author_address
    'Xantini, Zizipho' .
;
Department of Chemical Sciences, University of Johannesburg, 2006,
.
South Africa
;
    'Muller, Alfred' .
;
Department of Chemical Sciences, University of Johannesburg, 2006,
.
South Africa
;
    'Lammertsma, Koop' .
;
Department of Chemical Sciences, University of Johannesburg, 2006,
.
South Africa
;
_publ_section_synopsis
;
The title compound was synthesized by the condensation between
trifluoromethylaniline and dichlorosalicylaldehyde by nucleophilic addition,
forming a hemiaminal, followed by a dehydration to generate an imine. The
compound crystallizes in an orthorhombic <i>Pbca</i> (<i>Z</i> = 8) space
group with a dihedral angle of 44.70(5)\% between the two aromatic rings. In
the crystal, the molecules pack together to form a zigzag pattern along the
<i>c</i> axis.
;
_chemical_name_systematic
;
2,4-Dichloro-6-{<i>N</i>-[2-(trifluoromethyl)phenyl]carboximidoyl}phenol
;
_chemical_name_common     ?
_chemical_formula_moiety     'C14 H8 Cl2 F3 N O'
_chemical_formula_sum     'C14 H8 Cl2 F3 N O'
_chemical_formula_iupac     'C14 H8 Cl2 F3 N O'
_chemical_formula_weight     334.11
_chemical_melting_point     ?
_space_group_crystal_system     orthorhombic
_space_group_name_H-M_alt     'P b c a'
_space_group_name_Hall     '-P 2ac 2ab'
loop_
    _space_group_symop_operation_xyz
    'x, y, z'
    '-x+1/2, -y, z+1/2'
    'x+1/2, -y+1/2, -z'
    '-x, y+1/2, -z+1/2'
    '-x, -y, -z'
    'x-1/2, y, -z-1/2'
    '-x-1/2, y-1/2, z'
    'x, -y-1/2, z-1/2'
_cell_length_a     7.8436(3)
_cell_length_b     13.8612(4)
_cell_length_c     25.8433(7)
_cell_angle_alpha     90
_cell_angle_beta     90
_cell_angle_gamma     90
_cell_volume     2809.73(15)
_cell_formula_units_Z     8
_cell_measurement_reflns_used     9920
_cell_measurement_theta_min     3.04
_cell_measurement_theta_max     27.69
_cell_measurement_temperature     293(2)
_exptl_crystal_description     'block'
_exptl_crystal_colour     'yellow'
_exptl_crystal_size_max     0.384
_exptl_crystal_size_mid     0.224
_exptl_crystal_size_min     0.135
_exptl_crystal_density_diffrn     1.580
_exptl_crystal_density_meas     ?
_exptl_crystal_density_method     ?
_exptl_crystal_F_000     1344
_exptl_absorpt_coefficient_mu     0.492
_exptl_absorpt_correction_type     multi-scan
_exptl_absorpt_process_details
;
(<i>SADABS</i>; Krause <i>et al</i>., 2015)
;
_exptl_absorpt_correction_T_min     0.6799
_exptl_absorpt_correction_T_max     0.7456
_exptl_special_details
;
Crystallographic data was collected on a Bruker DUO <i>APEX</i> II
diffractometer (Bruker, 2010). The intensity data were obtained and adjusted
using the <i>SAINT</i> software (Bruker, 2010). The correction of the
collected intensities for absorption was done using <i>SADABS</i> (Krause
<i>et al.</i>, 2015). The structure was solved using <i>SHELXT</i> (Sheldrick,
2015<i>a</i>). The refinement of the structure was done using <i>SHELXL</i>
(Sheldrick, 2015<i>b</i>) with the <i>X-SEED</i> (Barbour, 2020) software
interface using anisotropic models for non-hydrogen atoms. <i>Mercury</i>
(Macrae <i>et al.</i>, 2020) was used to prepare the figures for publication.
;
_diffrn_ambient_temperature     293(2)
_diffrn_source     ?
_diffrn_radiation_type     MoK\a
_diffrn_radiation_wavelength     0.71073
_diffrn_measurement_device_type     'Bruker APEXII CCD'
_diffrn_measurement_method     '\f and \w scans'
_diffrn_detector_area_resol_mean     ?
_diffrn_reflns_number     27956
_diffrn_reflns_av_R_equivalents     0.0397
_diffrn_reflns_av_unetI/netI     0.0185
_diffrn_reflns_theta_min     1.576
_diffrn_reflns_theta_max     27.882
_diffrn_reflns_theta_full     25.242
_diffrn_measured_fraction_theta_max     1.000
_diffrn_measured_fraction_theta_full     1.000
_diffrn_reflns_limit_h_min     -9
_diffrn_reflns_limit_h_max     10
_diffrn_reflns_limit_k_min     -18
_diffrn_reflns_limit_k_max     14
_diffrn_reflns_limit_l_min     -33
_diffrn_reflns_limit_l_max     33
_refine_special_details     ?
_reflns_number_total     3353
_reflns_number_gt     2679
_reflns_threshold_expression     'I > 2\s(I)'
_refine_ls_structure_factor_coef     Fsqd
_refine_ls_matrix_type     full
_refine_ls_R_factor_all     0.0467
_refine_ls_R_factor_gt     0.0362
_refine_ls_wR_factor_gt     0.1024
_refine_ls_wR_factor_ref     0.1112
_refine_ls_goodness_of_fit_ref     1.060
_refine_ls_restrained_S_all     1.060
_refine_ls_number_reflns     3353
_refine_ls_number_parameters     194
_refine_ls_number_restraints     0
_refine_ls_hydrogen_treatment     mixed
_refine_ls_weighting_scheme     calc
_refine_ls_weighting_details
              'w=1/[\s^2^(Fo^2^)+(0.0542P)^2^+0.6574P] where P=(Fo^2^+2Fc^2^)/3'
_atom_sites_solution_hydrogens     mixed
_atom_sites_solution_primary     ?
_atom_sites_solution_secondary     ?
_refine_ls_shift/su_max     0.001
_refine_ls_shift/su_mean     0.000
_refine_diff_density_max     0.203
_refine_diff_density_min     -0.357
_refine_ls_extinction_method     none
_refine_ls_extinction_coef     .
loop_
    _atom_type_symbol
    _atom_type_description
    _atom_type_scat_dispersion_real
    _atom_type_scat_dispersion_imag
    _atom_type_scat_source
    'C' 'C' 0.0033 0.0016
                         'International Tables Vol C Tables 4.2.6.8 and 6.1.1.4'
    'H' 'H' 0.0000 0.0000
                         'International Tables Vol C Tables 4.2.6.8 and 6.1.1.4'
    'N' 'N' 0.0061 0.0033
                         'International Tables Vol C Tables 4.2.6.8 and 6.1.1.4'
    'O' 'O' 0.0106 0.0060
                         'International Tables Vol C Tables 4.2.6.8 and 6.1.1.4'
    'Cl' 'Cl' 0.1484 0.1585
                         'International Tables Vol C Tables 4.2.6.8 and 6.1.1.4'
    'F' 'F' 0.0171 0.0103
                         'International Tables Vol C Tables 4.2.6.8 and 6.1.1.4'
_computing_data_collection
;
<i>APEX2</i> (Bruker, 2010)
;
_computing_cell_refinement
;
<i>APEX2</i> (Bruker, 2010)
;
_computing_data_reduction
;
<i>APEX2</i> (Bruker, 2010)
;
_computing_structure_solution
;
<i>SHELXT</i> (Sheldrick, 2015a)
;
_computing_structure_refinement
;
<i>SHELXL</i> (Sheldrick, 2015b)
;
_computing_molecular_graphics
;
<i>Mercury</i> (Macrae <i>et al.</i>,  2020)
;
_computing_publication_material
;
<i>SHELXL</i> (Sheldrick, 2015b) and <i>publCIF</i> (Westrip,
2010)
;
loop_
    _atom_site_type_symbol
    _atom_site_label
    _atom_site_fract_x
    _atom_site_fract_y
    _atom_site_fract_z
    _atom_site_U_iso_or_equiv
    _atom_site_adp_type
    _atom_site_calc_flag
    _atom_site_occupancy
    _atom_site_disorder_assembly
    _atom_site_disorder_group
    Cl Cl1 0.22744(7) 0.45151(3) 0.52669(2) 0.07023(17) Uani d 1 . .
    Cl Cl2 0.51694(7) 0.71474(4) 0.65169(2) 0.07656(18) Uani d 1 . .
    O O1 0.30841(17) 0.58814(9) 0.44463(5) 0.0565(3) Uani d 1 . .
    N N1 0.43077(18) 0.75064(9) 0.40953(5) 0.0490(3) Uani d 1 . .
    F F1 0.6420(3) 0.65886(12) 0.27056(5) 0.1294(7) Uani d 1 . .
    C C1 0.5703(3) 0.67847(16) 0.31575(7) 0.0737(6) Uani d 1 . .
    C C2 0.5393(3) 0.78362(13) 0.32338(7) 0.0587(4) Uani d 1 . .
    C C3 0.4678(2) 0.81737(11) 0.36918(6) 0.0508(4) Uani d 1 . .
    C C4 0.4317(3) 0.91504(13) 0.37471(8) 0.0655(5) Uani d 1 . .
    H H4 0.380492 0.937641 0.404823 0.079 Uiso calc 1 . .
    C C5 0.4722(3) 0.97866(16) 0.33510(10) 0.0846(7) Uani d 1 . .
    H H5 0.447098 1.043908 0.338600 0.101 Uiso calc 1 . .
    C C6 0.5491(4) 0.94580(17) 0.29087(9) 0.0917(8) Uani d 1 . .
    H H6 0.578551 0.989010 0.264838 0.110 Uiso calc 1 . .
    C C7 0.5829(3) 0.84888(17) 0.28488(8) 0.0796(6) Uani d 1 . .
    H H7 0.635311 0.827058 0.254796 0.096 Uiso calc 1 . .
    C C8 0.4679(2) 0.77357(11) 0.45590(6) 0.0476(3) Uani d 1 . .
    H H8 0.518662 0.833044 0.462209 0.057 Uiso calc 1 . .
    C C9 0.43343(19) 0.70977(10) 0.49926(6) 0.0448(3) Uani d 1 . .
    C C10 0.35574(19) 0.61936(10) 0.49151(6) 0.0459(3) Uani d 1 . .
    C C11 0.3277(2) 0.56153(11) 0.53473(7) 0.0509(4) Uani d 1 . .
    C C12 0.3767(2) 0.58980(12) 0.58379(7) 0.0556(4) Uani d 1 . .
    H H12 0.357636 0.549712 0.612062 0.067 Uiso calc 1 . .
    F F2 0.4265(2) 0.62654(10) 0.31795(6) 0.1064(5) Uani d 1 . .
    F F3 0.6717(2) 0.63993(9) 0.35177(5) 0.0902(4) Uani d 1 . .
    C C14 0.4823(2) 0.73832(12) 0.54898(6) 0.0494(4) Uani d 1 . .
    H H14 0.533728 0.798015 0.554050 0.059 Uiso calc 1 . .
    C C13 0.4542(2) 0.67828(13) 0.59027(6) 0.0535(4) Uani d 1 . .
    H H1 0.340(3) 0.6303(17) 0.4244(9) 0.076(7) Uiso d 1 . .
loop_
    _atom_site_aniso_label
    _atom_site_aniso_U_11
    _atom_site_aniso_U_22
    _atom_site_aniso_U_33
    _atom_site_aniso_U_12
    _atom_site_aniso_U_13
    _atom_site_aniso_U_23
    Cl1 0.0718(3) 0.0469(2) 0.0920(4) -0.00955(19) 0.0038(2) 0.0095(2)
    Cl2 0.0816(4) 0.1008(4) 0.0473(3) 0.0027(3) -0.0062(2) -0.0007(2)
    O1 0.0660(7) 0.0459(6) 0.0575(7) -0.0080(6) -0.0031(6) -0.0028(5)
    N1 0.0545(8) 0.0446(6) 0.0480(7) -0.0019(6) -0.0011(6) 0.0014(5)
    F1 0.211(2) 0.1037(11) 0.0738(9) 0.0138(13) 0.0464(11) -0.0189(8)
    C1 0.0995(16) 0.0697(12) 0.0520(10) -0.0034(12) 0.0069(10) -0.0094(9)
    C2 0.0709(11) 0.0610(10) 0.0441(9) -0.0053(9) -0.0093(8) 0.0030(7)
    C3 0.0542(9) 0.0494(8) 0.0488(9) -0.0043(7) -0.0089(7) 0.0042(7)
    C4 0.0782(12) 0.0506(9) 0.0677(11) 0.0024(9) -0.0076(9) 0.0051(8)
    C5 0.1106(18) 0.0551(10) 0.0880(16) 0.0004(12) -0.0164(14) 0.0210(10)
    C6 0.125(2) 0.0807(15) 0.0689(13) -0.0138(14) -0.0142(14) 0.0330(12)
    C7 0.1047(17) 0.0875(15) 0.0466(10) -0.0091(13) -0.0052(10) 0.0140(9)
    C8 0.0481(8) 0.0420(7) 0.0527(9) -0.0033(6) -0.0003(7) -0.0001(6)
    C9 0.0433(7) 0.0433(7) 0.0479(8) 0.0015(6) 0.0012(6) 0.0009(6)
    C10 0.0429(8) 0.0419(7) 0.0529(8) 0.0041(6) 0.0009(6) -0.0009(6)
    C11 0.0454(8) 0.0411(7) 0.0661(10) 0.0025(6) 0.0051(7) 0.0070(7)
    C12 0.0518(9) 0.0575(9) 0.0574(9) 0.0073(7) 0.0062(7) 0.0145(7)
    F2 0.1260(13) 0.0786(8) 0.1145(12) -0.0282(8) -0.0055(9) -0.0313(8)
    F3 0.1110(11) 0.0675(7) 0.0922(9) 0.0197(7) 0.0019(8) 0.0058(6)
    C14 0.0476(8) 0.0490(8) 0.0514(9) 0.0005(7) -0.0007(7) -0.0004(7)
    C13 0.0509(9) 0.0639(10) 0.0457(8) 0.0070(7) -0.0002(7) 0.0011(7)
_geom_special_details
;
 All esds (except the esd in the dihedral angle between two l.s. planes)
 are estimated using the full covariance matrix.  The cell esds are taken
 into account individually in the estimation of esds in distances, angles
 and torsion angles; correlations between esds in cell parameters are only
 used when they are defined by crystal symmetry.  An approximate (isotropic)
 treatment of cell esds is used for estimating esds involving l.s. planes.
;
loop_
    _geom_bond_atom_site_label_1
    _geom_bond_atom_site_label_2
    _geom_bond_site_symmetry_2
    _geom_bond_distance
    _geom_bond_publ_flag
    Cl1 C11 . 1.7286(16) ?
    Cl2 C13 . 1.7369(18) ?
    O1 C10 . 1.3389(19) ?
    O1 H1 . 0.82(2) ?
    N1 C8 . 1.274(2) ?
    N1 C3 . 1.424(2) ?
    F1 C1 . 1.324(2) ?
    C1 F3 . 1.336(3) ?
    C1 F2 . 1.339(3) ?
    C1 C2 . 1.491(3) ?
    C2 C7 . 1.388(3) ?
    C2 C3 . 1.391(3) ?
    C3 C4 . 1.391(2) ?
    C4 C5 . 1.388(3) ?
    C4 H4 . 0.9300 ?
    C5 C6 . 1.370(4) ?
    C5 H5 . 0.9300 ?
    C6 C7 . 1.378(3) ?
    C6 H6 . 0.9300 ?
    C7 H7 . 0.9300 ?
    C8 C9 . 1.453(2) ?
    C8 H8 . 0.9300 ?
    C9 C14 . 1.398(2) ?
    C9 C10 . 1.408(2) ?
    C10 C11 . 1.392(2) ?
    C11 C12 . 1.382(3) ?
    C12 C13 . 1.379(3) ?
    C12 H12 . 0.9300 ?
    C14 C13 . 1.371(2) ?
    C14 H14 . 0.9300 ?
loop_
    _geom_angle_atom_site_label_1
    _geom_angle_atom_site_label_2
    _geom_angle_atom_site_label_3
    _geom_angle_site_symmetry_1
    _geom_angle_site_symmetry_3
    _geom_angle
    _geom_angle_publ_flag
    C10 O1 H1 . . 105.2(16) ?
    C8 N1 C3 . . 118.70(14) ?
    F1 C1 F3 . . 106.3(2) ?
    F1 C1 F2 . . 106.53(19) ?
    F3 C1 F2 . . 104.88(18) ?
    F1 C1 C2 . . 112.73(18) ?
    F3 C1 C2 . . 113.33(17) ?
    F2 C1 C2 . . 112.5(2) ?
    C7 C2 C3 . . 119.36(18) ?
    C7 C2 C1 . . 120.17(18) ?
    C3 C2 C1 . . 120.47(16) ?
    C4 C3 C2 . . 119.81(16) ?
    C4 C3 N1 . . 121.04(16) ?
    C2 C3 N1 . . 119.14(15) ?
    C5 C4 C3 . . 119.7(2) ?
    C5 C4 H4 . . 120.1 ?
    C3 C4 H4 . . 120.1 ?
    C6 C5 C4 . . 120.3(2) ?
    C6 C5 H5 . . 119.8 ?
    C4 C5 H5 . . 119.8 ?
    C5 C6 C7 . . 120.2(2) ?
    C5 C6 H6 . . 119.9 ?
    C7 C6 H6 . . 119.9 ?
    C6 C7 C2 . . 120.5(2) ?
    C6 C7 H7 . . 119.7 ?
    C2 C7 H7 . . 119.7 ?
    N1 C8 C9 . . 122.10(14) ?
    N1 C8 H8 . . 119.0 ?
    C9 C8 H8 . . 119.0 ?
    C14 C9 C10 . . 120.08(14) ?
    C14 C9 C8 . . 119.06(14) ?
    C10 C9 C8 . . 120.84(14) ?
    O1 C10 C11 . . 119.74(14) ?
    O1 C10 C9 . . 122.44(14) ?
    C11 C10 C9 . . 117.82(14) ?
    C12 C11 C10 . . 121.95(15) ?
    C12 C11 Cl1 . . 119.14(13) ?
    C10 C11 Cl1 . . 118.90(13) ?
    C13 C12 C11 . . 119.09(15) ?
    C13 C12 H12 . . 120.5 ?
    C11 C12 H12 . . 120.5 ?
    C13 C14 C9 . . 119.98(15) ?
    C13 C14 H14 . . 120.0 ?
    C9 C14 H14 . . 120.0 ?
    C14 C13 C12 . . 121.07(16) ?
    C14 C13 Cl2 . . 119.29(14) ?
    C12 C13 Cl2 . . 119.64(13) ?
loop_
    _geom_torsion_atom_site_label_1
    _geom_torsion_atom_site_label_2
    _geom_torsion_atom_site_label_3
    _geom_torsion_atom_site_label_4
    _geom_torsion_site_symmetry_1
    _geom_torsion_site_symmetry_2
    _geom_torsion_site_symmetry_3
    _geom_torsion_site_symmetry_4
    _geom_torsion
    _geom_torsion_publ_flag
    F1 C1 C2 C7 . . . . 0.8(3) ?
    F3 C1 C2 C7 . . . . 121.5(2) ?
    F2 C1 C2 C7 . . . . -119.7(2) ?
    F1 C1 C2 C3 . . . . -178.7(2) ?
    F3 C1 C2 C3 . . . . -58.0(3) ?
    F2 C1 C2 C3 . . . . 60.8(2) ?
    C7 C2 C3 C4 . . . . 3.8(3) ?
    C1 C2 C3 C4 . . . . -176.72(19) ?
    C7 C2 C3 N1 . . . . -177.07(18) ?
    C1 C2 C3 N1 . . . . 2.5(3) ?
    C8 N1 C3 C4 . . . . -44.0(2) ?
    C8 N1 C3 C2 . . . . 136.83(17) ?
    C2 C3 C4 C5 . . . . -2.1(3) ?
    N1 C3 C4 C5 . . . . 178.77(18) ?
    C3 C4 C5 C6 . . . . -0.6(4) ?
    C4 C5 C6 C7 . . . . 1.6(4) ?
    C5 C6 C7 C2 . . . . 0.1(4) ?
    C3 C2 C7 C6 . . . . -2.8(3) ?
    C1 C2 C7 C6 . . . . 177.7(2) ?
    C3 N1 C8 C9 . . . . 179.68(14) ?
    N1 C8 C9 C14 . . . . 178.07(15) ?
    N1 C8 C9 C10 . . . . -0.4(2) ?
    C14 C9 C10 O1 . . . . -179.21(14) ?
    C8 C9 C10 O1 . . . . -0.7(2) ?
    C14 C9 C10 C11 . . . . 1.0(2) ?
    C8 C9 C10 C11 . . . . 179.47(14) ?
    O1 C10 C11 C12 . . . . 178.95(15) ?
    C9 C10 C11 C12 . . . . -1.3(2) ?
    O1 C10 C11 Cl1 . . . . -1.5(2) ?
    C9 C10 C11 Cl1 . . . . 178.29(12) ?
    C10 C11 C12 C13 . . . . 0.6(2) ?
    Cl1 C11 C12 C13 . . . . -178.95(13) ?
    C10 C9 C14 C13 . . . . -0.1(2) ?
    C8 C9 C14 C13 . . . . -178.60(15) ?
    C9 C14 C13 C12 . . . . -0.6(3) ?
    C9 C14 C13 Cl2 . . . . 179.61(12) ?
    C11 C12 C13 C14 . . . . 0.4(3) ?
    C11 C12 C13 Cl2 . . . . -179.85(13) ?
loop_
    _geom_hbond_atom_site_label_D
    _geom_hbond_atom_site_label_H
    _geom_hbond_atom_site_label_A
    _geom_hbond_site_symmetry_A
    _geom_hbond_distance_DH
    _geom_hbond_distance_HA
    _geom_hbond_distance_DA
    _geom_hbond_angle_DHA
    _geom_hbond_publ_flag
    O1 H1 N1 . 0.82(2) 1.86(2) 2.6111(18) 152(2) yes
    C14 H14 O1 3_566 0.93 2.67 3.515(2) 151.4 yes
_shelx_space_group_comment
;
The symmetry employed for this shelxl refinement is uniquely defined
by the following loop, which should always be used as a source of
symmetry information in preference to the above space-group names.
They are only intended as comments.
;
_shelx_estimated_absorpt_T_min     0.834
_shelx_estimated_absorpt_T_max     0.937
_shelx_hkl_file
;
   1   0   0    0.00    0.10
  -1   0   0    0.10    0.10
  -1   0   0    0.10    0.10
   2   0   0 7762.62  228.08
  -2   0   0 7633.64  228.38
   3   0   0    0.10    0.20
   3   0   0    0.30    0.20
  -3   0   0   -0.10    0.20
  -3   0   0   -0.10    0.20
  -4   0   0  769.32   29.30
  -4   0   0  800.42   58.59
   4   0   0  720.33   55.49
   4   0   0  807.22   29.60
   5   0   0    1.20    0.50
   5   0   0    0.30    0.50
  -5   0   0    1.10    0.50
  -5   0   0    0.20    0.50
   6   0   0   12.50    1.30
   6   0   0   15.90    1.20
  -6   0   0   15.00    1.20
   7   0   0   -0.40    0.60
  -7   0   0    0.40    0.60
   7   0   0    0.00    0.60
   8   0   0    6.00    1.10
  -8   0   0    7.50    2.00
   8   0   0    4.40    1.10
   9   0   0    1.40    1.00
   9   0   0   -0.90    0.50
  -9   0   0   -0.40    0.60
  10   0   0    7.70    1.50
   0   1   0    0.00    0.10
   0  -1   0    0.00    0.10
  -1  -1   0    0.00    0.10
   1  -1   0    0.10    0.10
  -1   1   0    0.00    0.10
   1   1   0    0.10    0.10
   1  -1   0    0.10    0.10
  -1  -1   0    0.00    0.10
   1   1   0    0.10    0.10
  -1   1   0    0.10    0.10
  -2   1   0  551.14   19.50
   2   1   0  562.74   18.50
   2  -1   0  546.05   19.80
  -2  -1   0  529.65   18.30
  -2   1   0  557.24   36.30
  -2  -1   0  581.54   33.20
   2  -1   0  573.54   36.80
  -3   1   0    0.90    0.40
   3  -1   0    0.40    0.30
  -3  -1   0    0.30    0.20
  -3  -1   0    1.00    0.30
  -3   1   0    0.60    0.30
   3   1   0    0.50    0.30
   3  -1   0    1.20    0.40
  -4  -1   0  180.08    5.40
  -4   1   0  183.18    5.40
   4   1   0  192.48    5.50
  -4  -1   0  181.18    5.50
   4  -1   0  178.18    5.50
  -4   1   0  179.98    5.50
   5  -1   0    0.40    0.50
   5   1   0    0.20    0.50
  -5   1   0   -0.30    0.40
  -5   1   0    0.20    0.30
  -5  -1   0    0.60    0.40
   5  -1   0   -0.10    0.40
   6   1   0   48.10    2.30
   6  -1   0   48.00    2.30
  -6  -1   0   52.79    2.30
   6  -1   0   47.90    2.30
  -6   1   0   45.30    2.30
   7  -1   0   -0.10    0.60
   7   1   0    0.20    0.70
  -7   1   0    0.60    0.70
  -7  -1   0    1.30    0.70
   7  -1   0    0.30    0.80
  -8  -1   0    0.00    0.60
   8  -1   0    0.40    0.70
   8   1   0   -0.50    0.60
  -8   1   0   -0.20    0.60
   8  -1   0   -0.30    0.60
   9   1   0   -0.90    0.80
  -9   1   0    0.50    0.80
  -9  -1   0    0.30    0.80
   9  -1   0    0.90    1.00
   9   1   0    0.70    0.70
   9  -1   0    1.80    0.90
  10   1   0    1.60    1.20
   0   2   0 3098.59   86.39
   0  -2   0 2994.30   86.19
  -1  -2   0    0.00    0.10
  -1  -2   0    0.00    0.10
  -1   2   0    0.00    0.10
   1  -2   0    0.00    0.10
   1   2   0    0.10    0.10
   1   2   0    0.00    0.10
   1   2   0    0.10    0.10
   1  -2   0    0.00    0.10
  -1   2   0    0.00    0.10
  -2   2   0 9999.00  304.77
   2   2   0 9969.30  271.17
   2  -2   0 9630.84  286.07
  -2  -2   0 9036.20  269.57
   3   2   0    0.30    0.20
  -3  -2   0    1.20    0.30
  -3   2   0    1.00    0.40
   3  -2   0    1.40    0.40
  -3  -2   0    0.40    0.20
   3  -2   0    0.10    0.30
   3   2   0    0.50    0.30
  -3   2   0    0.20    0.30
   4   2   0  200.68    5.80
  -4   2   0  201.08    6.00
  -4   2   0  191.88    5.80
   4   2   0  199.18    6.00
  -4  -2   0  196.78    5.80
   4  -2   0  203.68    6.00
   4  -2   0  192.38    5.90
   5   2   0    1.70    0.60
   5  -2   0    1.00    0.60
  -5   2   0    0.20    0.40
   5  -2   0    0.30    0.50
   5   2   0    0.20    0.40
  -5  -2   0    0.70    0.40
  -5   2   0    0.90    0.50
   6  -2   0   38.70    2.00
   6   2   0   37.80    1.90
   6  -2   0   41.70    2.10
   6   2   0   43.40    2.20
  -6   2   0   38.90    2.10
  -6  -2   0   37.60    1.90
  -7   2   0    1.20    0.70
   7   2   0   -0.10    0.60
   7  -2   0    0.20    0.50
   7   2   0    0.70    0.50
   7  -2   0   -0.40    0.50
  -7  -2   0    0.50    0.50
  -8   2   0    3.20    0.90
  -8  -2   0    3.90    0.90
   8   2   0    2.30    1.00
   8  -2   0    2.90    1.10
   8  -2   0    2.30    0.90
   8   2   0    3.20    0.80
   9   2   0   -0.30    0.70
  -9  -2   0   -0.40    0.60
  -9   2   0   -0.50    0.60
   9  -2   0    0.80    0.80
   9  -2   0    1.20    0.90
   9   2   0   -0.20    0.60
  10   2   0    0.90    1.00
  10  -2   0    3.50    1.30
  10  -2   0    0.00    0.70
   0   3   0    0.10    0.10
   0  -3   0    0.00    0.10
   0   3   0    0.10    0.10
  -1  -3   0    0.10    0.20
   1  -3   0    0.20    0.20
   1   3   0    0.20    0.20
   1  -3   0    0.40    0.20
  -1   3   0    0.20    0.20
  -1   3   0    0.20    0.20
  -2   3   0 1012.70   56.69
   2   3   0 1057.09   30.30
   2   3   0 1082.89   42.60
   2  -3   0 1045.40   33.90
  -2   3   0 1110.29   34.40
   2  -3   0 1091.29   58.29
  -2  -3   0 1045.20   30.40
  -2  -3   0  993.20   42.10
  -3   3   0    0.30    0.30
   3   3   0    0.00    0.20
   3  -3   0    0.30    0.30
  -3  -3   0    0.30    0.20
  -3  -3   0   -0.10    0.20
  -3   3   0    0.00    0.20
   3  -3   0    0.40    0.30
   3   3   0    1.40    0.40
  -4   3   0  503.95   23.50
   4   3   0  543.65   20.90
   4  -3   0  466.85   49.90
  -4   3   0  442.96   55.49
  -4  -3   0  466.95   40.90
   4   3   0  475.25   41.10
   4  -3   0  553.84   24.10
  -4  -3   0  524.75   20.80
   5   3   0    0.20    0.40
   5  -3   0   -0.40    0.40
   5  -3   0    0.40    0.50
   5   3   0    0.70    0.60
  -5   3   0    0.10    0.40
  -5  -3   0   -0.20    0.30
  -5   3   0    1.10    0.60
   6  -3   0    9.00    1.20
   6  -3   0    8.20    1.10
   6   3   0    7.90    0.90
  -6   3   0    7.70    1.10
  -6  -3   0    7.20    0.90
   6   3   0    8.20    1.10
   7  -3   0    0.00    0.50
  -7  -3   0    0.20    0.40
   7   3   0    0.90    0.70
  -7   3   0    0.70    0.60
   7   3   0   -0.20    0.40
   7  -3   0    0.80    0.60
   8   3   0    2.30    0.70
   8  -3   0    4.50    1.10
  -8   3   0    2.10    0.90
  -8  -3   0    2.90    0.80
   8  -3   0    2.60    0.90
   8   3   0    3.40    1.00
  -9   3   0    0.10    0.60
  -9  -3   0    0.30    0.60
   9  -3   0   -0.50    0.70
   9   3   0    0.30    0.90
   9  -3   0   -0.40    0.60
  10  -3   0    2.40    1.20
  10   3   0    1.10    1.20
  10  -3   0    0.90    1.00
   0   4   0   15.80    0.50
   0  -4   0   15.20    0.70
   0  -4   0   15.80    0.60
   0   4   0   15.90    0.70
   1  -4   0    0.00    0.10
  -1   4   0    0.10    0.10
   1   4   0    0.20    0.20
  -1  -4   0   -0.10    0.20
  -1   4   0   -0.10    0.10
   1  -4   0    0.30    0.20
  -2   4   0 1978.20   86.69
   2   4   0 1896.31   50.99
   2  -4   0 1897.01   56.29
  -2  -4   0 1743.83   60.89
  -2   4   0 1949.01   56.49
   2  -4   0 1880.61   85.39
  -3   4   0    0.40    0.30
   3  -4   0   -0.40    0.20
   3   4   0    0.40    0.40
  -3  -4   0    0.40    0.20
  -3   4   0    0.10    0.30
   3  -4   0    0.00    0.30
  -3  -4   0    0.00    0.30
   3   4   0    0.20    0.20
   4   4   0 1511.65   72.29
  -4  -4   0 1455.55   45.50
   4  -4   0 1372.26   88.89
  -4  -4   0 1449.76   72.49
   4   4   0 1414.56   44.90
  -4   4   0 1537.45   93.79
   4  -4   0 1451.05   49.99
  -4   4   0 1532.65   50.89
   5  -4   0    1.20    0.60
  -5  -4   0   -0.20    0.50
   5   4   0    0.60    0.60
   5  -4   0    0.80    0.60
  -5  -4   0    1.00    0.50
  -5   4   0    0.80    0.50
   5   4   0    0.70    0.40
  -5   4   0    1.80    0.70
   6   4   0    0.20    0.60
   6  -4   0    0.40    0.50
  -6  -4   0    0.60    0.50
  -6   4   0   -0.10    0.50
   6  -4   0    0.50    0.60
   6   4   0    0.10    0.50
  -7   4   0   -0.20    0.60
   7  -4   0    0.70    0.70
   7  -4   0    3.10    0.90
   7   4   0    0.80    0.50
  -7  -4   0    1.30    0.60
   7   4   0    1.10    0.90
   8   4   0    0.50    0.50
   8  -4   0    0.50    0.80
  -8   4   0    1.20    0.70
   8   4   0    0.50    0.90
  -8  -4   0    0.70    0.60
   8  -4   0   -1.00    0.60
   9  -4   0   -0.10    0.70
  -9  -4   0    0.30    0.60
   9   4   0    0.30    0.50
   9   4   0   -1.10    0.70
   9  -4   0   -0.50    0.60
  10  -4   0    0.00    0.80
  10  -4   0   -1.10    0.80
  10   4   0    1.50    1.10
   0   5   0    0.40    0.20
   0  -5   0    0.70    0.20
   0  -5   0    0.70    0.20
   1   5   0    0.40    0.20
  -1  -5   0    0.10    0.20
  -1   5   0   -0.10    0.20
   1  -5   0    0.00    0.20
   1  -5   0    0.00    0.20
  -1  -5   0    0.20    0.10
  -1   5   0    0.10    0.20
  -1  -5   0    0.20    0.30
   2   5   0 1724.13   46.30
   2  -5   0 1614.04   81.19
  -2  -5   0 1615.04   56.59
  -2  -5   0 1751.02   52.79
   2  -5   0 1798.92   53.59
  -2   5   0 1758.22   53.39
   2   5   0 1772.22   46.10
  -2   5   0 1968.00   87.49
   3  -5   0    0.80    0.40
  -3   5   0    1.30    0.50
   3   5   0    1.60    0.50
  -3  -5   0    0.60    0.20
   3   5   0    0.80    0.10
   3  -5   0    0.40    0.40
  -3  -5   0    0.00    0.40
  -3   5   0    0.60    0.40
  -4   5   0  285.17    8.80
  -4  -5   0  307.57    8.50
  -4   5   0  284.17    8.60
   4  -5   0  304.37    8.80
   5   5   0    0.80    0.60
   5  -5   0    1.10    0.60
   5  -5   0    0.90    0.60
  -5  -5   0    1.40    0.40
  -5  -5   0    0.70    0.40
   5   5   0    1.00    0.30
  -5   5   0    1.00    0.50
  -6   5   0   65.79    3.00
   6   5   0   65.49    2.40
   6   5   0   65.89    3.00
   6  -5   0   71.19    3.10
  -6  -5   0   70.19    2.70
   6  -5   0   64.49    2.90
  -7  -5   0    0.80    0.50
   7   5   0    0.10    0.70
   7  -5   0    0.60    0.80
   7   5   0   -0.30    0.30
   7  -5   0   -0.40    0.50
  -7   5   0   -0.10    0.50
   8  -5   0   14.30    1.70
   8   5   0   16.20    2.00
  -8  -5   0   17.60    1.70
   8   5   0   16.60    1.20
   8  -5   0   14.70    1.80
   9   5   0   -0.60    0.80
   9  -5   0   -0.30    0.80
   9  -5   0   -1.40    0.70
  -9  -5   0    0.50    0.60
   0   6   0  457.55   15.70
   0  -6   0  467.85   15.80
   0  -6   0  467.25   27.90
   0   6   0  532.65   29.50
  -1   6   0    0.30    0.20
  -1   6   0   -0.10    0.20
  -1  -6   0    0.40    0.30
   1  -6   0    0.30    0.30
  -1  -6   0    0.20    0.10
   1  -6   0    0.60    0.30
  -1  -6   0    0.60    0.30
  -2   6   0   10.30    0.70
   2  -6   0   13.10    0.90
  -2   6   0    9.80    0.70
   2  -6   0   10.70    0.80
  -2  -6   0   10.40    1.00
   2   6   0   10.30    0.80
  -3   6   0    0.50    0.30
  -3   6   0    0.30    0.30
  -3  -6   0    0.50    0.40
   3  -6   0    0.40    0.40
   3   6   0   -0.20    0.30
  -4   6   0   35.60    1.70
  -4  -6   0   31.40    1.30
  -4  -6   0   32.40    1.60
   4  -6   0   31.60    1.80
   4   6   0   30.40    1.00
   4   6   0   33.00    1.70
  -4   6   0   29.80    1.50
   4  -6   0   31.90    1.60
   4   6   0   31.40    1.00
   5  -6   0   -0.10    0.50
   5  -6   0    0.80    0.60
  -5  -6   0   -0.10    0.40
   5   6   0    0.10    0.20
   5   6   0    0.50    0.60
  -5  -6   0    0.10    0.30
   6   6   0    2.00    0.80
   6  -6   0    4.00    1.00
   6  -6   0    1.00    0.60
  -6  -6   0    2.90    0.60
  -6   6   0    1.60    0.70
   6   6   0    1.70    0.40
  -7  -6   0   -0.30    0.40
   7  -6   0   -0.20    0.60
   7   6   0    0.30    0.40
   7  -6   0   -0.10    0.70
   7   6   0    0.00    0.60
   8   6   0   -0.90    0.70
  -8  -6   0    0.40    0.60
   8   6   0    0.80    0.50
   8  -6   0    0.90    0.90
   8  -6   0    1.40    0.90
   9  -6   0    0.80    1.00
   9  -6   0   -0.10    0.80
  -9  -6   0    0.10    0.60
   9   6   0    1.10    1.10
   0   7   0    0.00    0.30
   0  -7   0    0.10    0.30
   0  -7   0   -0.40    0.30
  -1   7   0    0.10    0.20
  -1   7   0    0.30    0.30
  -1  -7   0    0.10    0.30
  -1  -7   0    0.00    0.10
   1  -7   0    0.10    0.30
   1  -7   0   -0.10    0.30
  -1  -7   0    0.30    0.40
  -2   7   0  428.56   42.80
  -2   7   0  443.86   19.60
   2  -7   0  479.45   43.80
   2  -7   0  433.56   19.40
  -3  -7   0   -0.20    0.40
   3  -7   0    0.20    0.40
  -3   7   0    0.70    0.40
   3   7   0    0.50    0.40
  -3   7   0    0.30    0.30
   4  -7   0  120.79    4.10
   4   7   0  121.69    4.20
  -4   7   0  127.89    4.20
  -4  -7   0  112.89    4.00
  -4   7   0  117.69    4.00
  -4  -7   0  118.59    3.60
   5  -7   0    0.30    0.50
  -5  -7   0    0.10    0.30
   5   7   0    0.10    0.50
  -5  -7   0   -0.20    0.50
   5  -7   0   -0.80    0.40
  -5   7   0    0.00    0.40
   6   7   0   30.40    2.00
   6  -7   0   28.60    1.80
   6  -7   0   27.80    2.00
  -6  -7   0   28.70    1.50
   6   7   0   27.30    1.10
   7   7   0    0.80    0.90
  -7  -7   0    0.70    0.50
   7  -7   0    0.10    0.70
   8  -7   0    2.50    1.10
  -8  -7   0    2.60    0.70
   8  -7   0    1.90    1.00
   9  -7   0    0.20    0.80
   9  -7   0   -0.40    0.80
   9   7   0    0.00    0.80
   0  -8   0  251.57    7.20
  -1  -8   0    0.60    0.40
  -1  -8   0    0.40    0.40
  -1   8   0    0.70    0.40
  -1  -8   0    0.30    0.20
  -1   8   0    0.50    0.20
   1  -8   0    0.10    0.30
   1  -8   0    0.20    0.30
  -2   8   0  126.39    4.00
  -2  -8   0  124.39    3.40
  -2  -8   0  125.69    4.00
   2   8   0  137.59    4.10
  -2   8   0  121.59    3.90
   2  -8   0  126.59    4.00
   2  -8   0  125.99    4.10
  -2  -8   0  122.69    4.10
  -3  -8   0   -0.10    0.40
   3  -8   0    0.30    0.40
  -3   8   0   -0.10    0.40
   3   8   0    0.40    0.50
  -3   8   0    0.20    0.40
   3  -8   0    1.30    0.50
   4  -8   0  161.48    5.40
   4   8   0  159.08    5.30
   4  -8   0  163.38    5.20
  -4   8   0  160.68    5.70
  -4  -8   0  166.08    5.30
  -5  -8   0   -0.20    0.20
  -5  -8   0   -0.60    0.40
   5  -8   0    0.70    0.60
   5  -8   0   -0.10    0.50
   5   8   0   -0.40    0.50
  -6  -8   0   12.00    0.90
   6   8   0   13.10    1.60
   6  -8   0   10.70    1.40
   6  -8   0    9.50    1.40
   7  -8   0    0.00    0.70
   7  -8   0    0.30    0.70
   7   8   0   -0.20    0.70
  -7  -8   0   -0.30    0.40
   8  -8   0   -0.50    0.70
   8  -8   0   -0.30    0.80
   8   8   0    0.00    0.80
   9  -8   0    0.60    0.90
   9  -8   0    0.10    0.90
   9   8   0    0.60    0.90
   0  -9   0   -0.20    0.30
   0  -9   0   -0.10    0.20
   0  -9   0    0.30    0.30
   1  -9   0    0.10    0.40
  -1  -9   0    0.40    0.40
   1  -9   0    0.20    0.30
  -1   9   0    0.00    0.40
  -1  -9   0    0.10    0.40
  -1  -9   0    0.30    0.20
  -2  -9   0   46.30    1.90
   2  -9   0   49.99    2.00
  -2  -9   0   45.70    2.10
  -2  -9   0   48.80    1.40
   2  -9   0   48.90    2.10
  -2   9   0   46.80    1.90
  -2   9   0   49.50    2.00
   3  -9   0   -0.10    0.40
  -3  -9   0   -0.50    0.40
  -3   9   0    0.30    0.30
   3  -9   0    0.40    0.40
   3   9   0   -0.30    0.30
  -4  -9   0   37.00    1.90
   4  -9   0   37.10    1.90
   4  -9   0   35.70    2.00
   4   9   0   38.90    2.00
   5   9   0    0.60    0.60
   5  -9   0    0.20    0.60
   5  -9   0   -0.80    0.50
   6  -9   0    5.80    1.00
   6  -9   0    4.10    1.10
   6   9   0    3.80    1.00
   7  -9   0    0.50    0.70
   7   9   0    0.40    0.80
   7  -9   0    0.80    0.80
   8   9   0    0.80    0.80
   8  -9   0    3.80    1.20
   8  -9   0    0.70    0.90
   0 -10   0  248.38    7.00
   0 -10   0  248.08    7.40
   1 -10   0   -0.20    0.30
  -1 -10   0    0.50    0.40
  -1  10   0   -0.20    0.30
  -1 -10   0    0.30    0.20
   1 -10   0   -0.10    0.30
  -1 -10   0    0.10    0.30
   2 -10   0  292.67    8.60
  -2 -10   0  289.67    8.80
  -2  10   0  294.07    8.50
   2 -10   0  298.27    8.50
  -2 -10   0  300.77    7.80
   3  10   0    0.40    0.50
   3 -10   0    0.60    0.50
  -3 -10   0    0.00    0.40
   3 -10   0    0.20    0.40
  -3 -10   0    0.60    0.50
  -4 -10   0    9.40    1.20
   4 -10   0   13.10    1.30
   4  10   0   11.50    1.30
   4 -10   0   10.00    1.30
   5 -10   0    1.00    0.60
   5  10   0    0.00    0.50
   5 -10   0    1.50    0.80
   6  10   0   16.50    1.80
   6 -10   0   17.90    1.90
   7 -10   0    0.00    0.80
   7  10   0    0.30    0.70
   7 -10   0    0.60    0.80
   8 -10   0    0.70    1.00
   8 -10   0    0.60    0.90
   8  10   0    0.20    0.80
   0 -11   0    0.00    0.30
   0 -11   0   -0.40    0.20
   0 -11   0   -0.10    0.30
  -1 -11   0    0.30    0.20
   1 -11   0    0.00    0.30
   1 -11   0    0.20    0.40
  -1 -11   0   -0.20    0.30
  -1 -11   0   -0.50    0.30
  -1  11   0   -0.70    0.30
  -2 -11   0    9.90    1.10
   2 -11   0    6.80    0.90
  -2 -11   0    7.20    0.40
   2 -11   0    6.40    0.90
  -2 -11   0    8.30    0.90
  -3 -11   0    0.40    0.50
   3 -11   0    0.70    0.60
   3 -11   0    0.10    0.50
  -3 -11   0   -0.20    0.50
   4 -11   0   -0.70    0.50
   4  11   0   -0.40    0.50
   4 -11   0    0.20    0.60
   5 -11   0   -0.50    0.50
   5  11   0    0.50    0.60
   5 -11   0    0.00    0.60
   6 -11   0    4.00    1.10
   6 -11   0    5.60    1.20
   6  11   0    4.50    1.10
   7 -11   0    1.10    1.30
   7  11   0    0.60    1.00
   7 -11   0   -0.70    0.70
   8  11   0    0.60    0.90
   8 -11   0    1.60    1.00
   8 -11   0    2.40    1.20
   0 -12   0   79.39    2.70
   0 -12   0   81.19    2.90
   0 -12   0   71.59    3.10
  -1 -12   0    0.00    0.20
   1 -12   0    0.00    0.30
   1 -12   0    0.20    0.40
  -1 -12   0    0.20    0.40
  -2 -12   0   12.90    1.10
   2 -12   0   13.50    1.10
   2 -12   0   13.40    1.10
  -2 -12   0   14.20    1.50
  -2 -12   0   14.40    0.60
   3 -12   0    0.40    0.50
  -3 -12   0    0.80    0.50
   4 -12   0   46.60    2.50
   4 -12   0   45.50    2.30
  -4 -12   0   43.40    2.20
   5  12   0   -0.20    0.60
   5 -12   0    1.00    0.70
   6  12   0    0.50    0.80
   6 -12   0   -0.20    0.70
   6 -12   0    0.80    0.90
   7 -12   0   -0.80    0.70
   7 -12   0   -0.10    0.80
   7  12   0    0.50    0.70
   0 -13   0    0.50    0.40
   0 -13   0    0.10    0.30
   1 -13   0    0.00    0.30
  -1 -13   0    0.30    0.20
   1 -13   0    0.30    0.40
  -1 -13   0    0.10    0.40
   2 -13   0    8.40    1.00
   2 -13   0    7.60    1.00
  -2 -13   0    7.10    0.40
  -2 -13   0    7.70    0.90
   3 -13   0   -0.10    0.50
   3 -13   0    0.00    0.50
  -3 -13   0   -0.50    0.40
   4 -13   0   25.40    1.80
  -4 -13   0   26.90    1.70
   5 -13   0    0.10    0.70
  -5 -13   0    1.10    0.70
   5 -13   0    0.40    0.70
   6 -13   0    3.50    1.10
   6  13   0    1.60    0.80
   6 -13   0    4.00    1.10
   7 -13   0    0.60    0.90
   7  13   0    1.00    0.80
   7 -13   0   -0.60    0.70
   0 -14   0    0.00    0.30
   0 -14   0   -0.30    0.40
  -1 -14   0    0.20    0.50
  -1 -14   0   -0.10    0.20
   1 -14   0    0.40    0.40
   1 -14   0   -0.10    0.50
  -2 -14   0    3.30    0.70
   2 -14   0    3.50    0.80
  -2 -14   0    3.30    0.30
  -3 -14   0    0.00    0.50
   3 -14   0    0.50    0.60
   3 -14   0    0.80    0.70
  -4 -14   0    3.70    0.80
   4 -14   0    2.70    0.90
   4 -14   0    4.00    1.00
   5 -14   0    0.80    0.80
   5 -14   0   -0.20    0.70
  -5 -14   0    1.30    0.70
  -6 -14   0    2.20    0.80
   6 -14   0    2.00    1.00
   6 -14   0    1.60    0.90
   0 -15   0    0.20    0.50
   0 -15   0    0.80    0.40
  -1 -15   0    0.80    0.50
   1 -15   0    0.20    0.40
   1 -15   0   -0.10    0.40
  -1 -15   0    0.10    0.30
   2 -15   0    8.70    1.20
   2 -15   0    9.40    1.20
  -2 -15   0    8.50    1.00
  -3 -15   0   -0.80    0.50
   3 -15   0   -1.30    0.60
   3 -15   0   -0.70    0.50
   4 -15   0    2.20    0.90
   4 -15   0    2.30    0.80
  -4 -15   0    3.10    0.80
   5 -15   0   -0.50    0.60
   5 -15   0    0.10    0.60
   0 -16   0   -0.40    0.50
   0 -16   0    0.30    0.40
   1 -16   0   -0.50    0.40
   1 -16   0    0.20    0.50
  -1 -16   0   -0.50    0.50
  -1 -16   0    0.20    0.30
   2 -16   0    2.70    0.80
   2 -16   0    2.70    0.80
   3 -16   0    0.20    0.70
   3 -16   0   -0.60    0.50
  -3 -16   0    0.20    0.50
   4 -16   0    0.90    0.70
   4 -16   0    0.30    0.60
   0 -17   0    0.40    0.40
   0 -17   0   -0.40    0.50
   1 -17   0    0.60    0.50
  -1 -17   0    0.10    0.30
   1 -17   0    0.90    0.70
   2 -17   0    3.20    0.90
   3 -17   0    0.40    0.70
   3 -17   0   -0.70    0.50
  -3 -17   0    0.10    0.60
   0 -18   0    3.80    0.70
   0 -18   0    4.60    1.00
  -1 -18   0   -0.20    0.30
  -1 -18   0   -0.80    0.50
   1 -18   0    0.00    0.50
   1 -18   0   -0.30    0.60
  -1   0   1    0.00    0.10
  -1   0  -1    0.10    0.10
   1   0  -1    0.10    0.10
   1   0   1    0.20    0.10
   1   0   1    0.20    0.10
   1   0  -1    0.00    0.10
  -1   0   1    0.10    0.10
   2   0  -1    0.30    0.20
  -2   0   1    0.10    0.20
  -2   0   1    0.20    0.20
  -2   0  -1    0.30    0.20
   2   0  -1    0.60    0.20
  -2   0  -1    0.20    0.20
   2   0   1    0.90    0.30
   2   0   1    0.50    0.20
  -3   0   1    0.30    0.20
   3   0   1    0.00    0.30
   3   0  -1    0.40    0.30
  -3   0  -1    0.50    0.30
   3   0   1    0.10    0.20
  -3   0   1   -0.10    0.20
   3   0  -1    0.20    0.20
  -3   0  -1    0.00    0.20
   4   0  -1    1.20    0.40
   4   0   1    0.80    0.40
   4   0  -1    1.10    0.50
  -4   0  -1    1.10    0.40
  -4   0   1    0.60    0.40
   4   0   1    1.40    0.50
  -4   0   1    1.40    0.40
  -4   0  -1    0.80    0.40
   5   0   1   -0.10    0.40
  -5   0   1    0.30    0.40
  -5   0  -1    0.40    0.40
   5   0   1    0.60    0.50
   5   0  -1    0.30    0.40
   5   0  -1    0.30    0.50
  -5   0  -1    0.90    0.50
   6   0   1   -0.20    0.40
  -6   0  -1   -0.20    0.40
   6   0  -1    0.50    0.50
   6   0  -1   -0.20    0.40
  -6   0   1   -0.30    0.40
   6   0   1   -0.30    0.40
   7   0   1    0.20    0.70
   7   0  -1    0.40    0.50
   7   0  -1    0.00    0.70
  -7   0  -1    0.30    0.60
  -7   0   1   -0.50    0.50
   7   0   1   -0.30    0.50
   8   0   1    0.10    0.60
   8   0  -1   -0.20    0.70
   8   0  -1    0.30    0.60
  -8   0   1    0.20    0.60
   8   0   1   -0.90    0.60
   9   0   1    0.20    0.60
   9   0   1   -0.30    0.80
   9   0  -1    0.70    0.70
  -9   0   1    0.70    0.80
   9   0  -1   -0.40    0.80
  -9   0  -1    0.70    0.80
  10   0  -1    0.60    0.90
  10   0   1   -0.10    0.90
   0  -1  -1    0.00    0.10
   0   1  -1    0.10    0.10
   0   1  -1    0.10    0.10
   0  -1   1    0.00    0.10
   0   1   1    0.00    0.10
   1   1  -1  331.67   10.70
   1  -1   1  334.57   21.00
  -1   1   1  335.77   11.60
  -1  -1  -1  323.87   10.40
   1   1  -1  311.07   17.20
  -1  -1  -1  320.97   16.80
   1  -1   1  341.67   11.70
  -1   1   1  370.96   22.10
  -1   1  -1  355.36   21.90
  -1  -1   1  338.47   10.80
   1   1   1  331.17   17.10
   1  -1  -1  302.77   20.30
   1  -1  -1  348.47   11.80
   1   1   1  317.47   10.40
  -1  -1   1  364.96   18.10
  -1   1  -1  329.37   11.60
  -2   1   1  134.19    7.60
  -2   1   1  130.29   20.30
  -2  -1  -1  150.48   18.70
  -2  -1  -1  123.69    6.50
   2   1  -1  128.79    6.70
   2  -1   1  129.39    8.60
   2  -1   1  103.49   17.60
   2   1   1  121.59    6.50
   2   1   1  102.59   23.40
  -2  -1   1  121.09    6.50
   2  -1  -1  128.09    7.40
  -2   1  -1  119.29   18.70
  -2  -1   1  109.99   16.30
  -2   1  -1  127.79    7.40
   2  -1  -1  132.59   20.10
  -3  -1  -1  634.04   43.40
   3   1  -1  661.23   23.80
   3  -1   1  715.63   25.40
  -3  -1  -1  678.13   23.90
  -3   1   1  663.23   48.10
  -3   1   1  679.73   25.10
   3  -1   1  738.23   49.90
  -3   1  -1  655.03   24.90
  -3   1  -1  720.53   49.99
   3   1   1  690.13   24.00
   3  -1  -1  661.63   24.80
  -3  -1   1  651.03   23.80
   3  -1  -1  722.83   49.10
  -3  -1   1  713.13   45.70
   4   1  -1   22.80    1.20
   4  -1   1   20.90    1.20
  -4   1   1   24.10    1.30
  -4   1   1   22.70    1.20
   4  -1   1   22.50    1.30
  -4  -1  -1   21.30    1.10
  -4  -1  -1   21.90    1.20
   4  -1  -1   23.20    1.30
   4   1   1   20.30    1.20
   4  -1  -1   20.60    1.20
  -4   1  -1   22.80    1.30
  -4   1  -1   23.40    1.20
  -4  -1   1   21.60    1.20
  -4  -1   1   25.80    1.20
  -5  -1  -1   10.60    1.10
  -5  -1  -1   11.30    1.10
  -5   1   1   13.10    1.00
   5  -1   1    8.30    1.00
   5  -1   1   12.60    1.20
  -5   1   1    9.20    1.00
  -5  -1   1   11.90    1.20
  -5  -1   1   11.10    1.00
   5   1   1   11.00    1.10
   5  -1  -1    9.20    1.10
  -5   1  -1   11.80    1.00
  -5   1  -1   11.40    1.10
   5  -1  -1   10.50    1.10
   6   1  -1    7.80    1.10
  -6   1   1    7.10    1.00
   6  -1   1    6.90    1.00
   6  -1   1    6.90    1.00
  -6  -1  -1    6.30    0.90
  -6   1  -1    6.50    1.00
   6  -1  -1    8.70    1.10
  -6  -1   1    8.40    1.10
   6  -1  -1    6.90    1.00
   6   1   1    7.50    1.10
  -7  -1  -1   66.69    3.00
   7   1  -1   62.79    3.00
  -7   1   1   65.69    3.00
   7  -1   1   63.39    3.00
   7  -1   1   62.99    3.00
   7   1   1   69.29    3.10
  -7  -1   1   68.19    3.00
  -7   1  -1   66.09    3.00
   7  -1  -1   62.89    3.00
   7  -1  -1   62.59    3.00
   8  -1   1    3.30    1.00
   8  -1   1    5.70    1.00
   8   1  -1    4.70    1.20
  -8  -1  -1    3.00    0.90
  -8   1   1    3.30    0.90
   8  -1  -1    2.60    0.90
   8  -1  -1    5.10    1.00
  -8  -1   1    3.10    0.90
  -8   1  -1    2.30    0.90
   8   1   1    2.20    1.00
  -9   1   1   15.60    1.90
   9   1  -1   12.00    1.80
   9  -1   1   15.30    1.70
   9   1  -1   14.40    1.60
   9  -1   1   15.60    2.00
  -9  -1  -1   14.10    1.70
   9   1   1   15.50    1.90
   9  -1  -1   12.30    1.70
  -9   1  -1   14.00    1.70
   9  -1  -1   12.10    1.80
  -9  -1   1   15.50    1.80
   9   1   1   12.30    1.50
  10   1  -1    0.80    0.90
  10  -1   1    1.00    1.00
  10   1   1   -0.30    0.80
  10  -1  -1   -0.10    0.80
   0  -2  -1    2.50    0.20
   0   2  -1    2.00    0.10
   0  -2   1    2.20    0.10
   0   2   1    2.40    0.20
   1  -2   1  104.69   14.50
   1   2  -1  109.79    5.70
   1   2  -1  123.39    4.20
   1  -2   1  120.89    6.00
  -1   2   1  118.09   15.60
  -1   2   1  111.39    5.90
  -1  -2  -1  121.79    8.30
  -1  -2  -1  112.79    4.10
   1   2   1  119.19    8.30
  -1   2  -1  115.29    5.90
  -1  -2   1  121.69    9.20
   1  -2  -1  112.59    5.80
   1   2   1  123.19    4.30
  -1   2  -1  110.89   15.00
   1  -2  -1   84.99   13.40
  -1  -2   1  123.09   12.40
  -2   2   1 1857.91   54.29
  -2  -2  -1 1848.92   67.59
   2  -2   1 2013.70   80.99
  -2  -2  -1 1759.02   51.69
   2   2  -1 1910.51   51.99
   2  -2   1 1799.82   54.09
   2   2  -1 1820.72   67.49
   2   2   1 1924.51   68.29
  -2  -2   1 1752.72   52.19
  -2  -2   1 1847.02   68.59
  -2   2  -1 1880.81   89.49
  -2   2  -1 1986.70   54.69
   2  -2  -1 1802.32   53.99
   2  -2  -1 1787.42   77.89
   2   2   1 1917.61   51.79
   3  -2   1  445.46   19.10
  -3   2   1  412.96   39.70
  -3   2   1  445.16   19.10
  -3  -2  -1  469.65   35.30
   3   2  -1  435.76   34.10
   3   2  -1  445.66   17.20
  -3  -2  -1  464.05   17.40
   3  -2   1  443.76   40.60
  -3  -2   1  389.56   32.90
  -3   2  -1  483.15   42.20
   3  -2  -1  445.26   19.10
  -3   2  -1  461.55   19.30
   3   2   1  465.25   17.30
   3  -2  -1  436.06   39.70
   3   2   1  450.65   34.70
  -3  -2   1  448.56   17.40
  -4   2   1  185.58    5.40
   4   2  -1  185.98    5.40
   4  -2   1  183.58    5.50
   4   2  -1  182.78    5.50
   4  -2   1  180.68    5.60
  -4  -2  -1  178.28    5.40
  -4   2   1  183.28    5.60
  -4  -2  -1  181.78    5.40
   4  -2  -1  181.48    5.60
   4   2   1  172.28    5.50
  -4   2  -1  183.18    5.60
   4   2   1  176.88    5.30
  -4   2  -1  180.58    5.40
  -4  -2   1  176.48    5.30
   4  -2  -1  185.38    5.40
  -4  -2   1  180.58    5.40
  -5  -2  -1  165.58    5.20
  -5   2   1  166.28    5.20
   5  -2   1  168.08    5.40
   5   2  -1  160.98    5.20
  -5  -2  -1  174.58    5.30
  -5   2   1  170.48    5.40
   5  -2   1  170.48    5.50
   5   2   1  171.98    5.50
   5  -2  -1  170.38    5.50
  -5   2  -1  172.18    5.50
  -5  -2   1  176.28    5.30
  -5  -2   1  165.28    5.20
   5  -2  -1  169.38    5.30
  -5   2  -1  162.18    5.20
   5   2   1  166.98    5.20
   6  -2   1    0.50    0.50
  -6   2   1    0.70    0.50
   6   2  -1    1.60    0.60
  -6  -2  -1    0.70    0.50
   6  -2   1    0.50    0.60
   6   2  -1    0.90    0.50
   6   2   1    0.80    0.60
   6  -2  -1    0.10    0.50
   6  -2  -1    1.10    0.60
   6   2   1    0.80    0.50
  -6   2  -1    1.20    0.60
  -6  -2   1    0.90    0.50
   7  -2   1    9.70    1.30
  -7   2   1    9.40    1.30
   7   2  -1    8.60    1.10
  -7  -2  -1    9.50    1.20
   7  -2   1    7.80    1.20
   7   2  -1    8.80    1.30
   7  -2  -1    9.90    1.30
  -7  -2   1   10.40    1.30
   7  -2  -1   12.30    1.50
   7   2   1   10.50    1.20
  -7   2  -1    8.60    1.30
   7   2   1    7.80    1.20
   8  -2   1    1.10    0.80
   8   2  -1    2.30    0.70
   8   2  -1    1.90    0.90
  -8   2   1    3.10    0.90
  -8  -2  -1    1.30    0.70
   8  -2  -1    3.10    1.00
   8   2   1    1.70    0.70
   8   2   1    2.30    1.00
  -8  -2   1    1.80    0.80
   8  -2  -1    1.50    1.00
  -8   2  -1    1.00    0.80
   9  -2   1    0.20    0.70
  -9   2   1    0.10    0.70
   9  -2   1   -0.60    0.70
   9   2  -1   -0.60    0.80
   9   2  -1    0.20    0.60
  -9  -2  -1    0.70    0.70
   9   2   1    0.10    0.60
   9   2   1   -0.20    0.80
  -9   2  -1    0.70    0.70
  -9  -2   1    1.20    0.80
   9  -2  -1    1.00    0.90
   9  -2  -1    0.40    0.70
  10   2  -1    0.90    1.00
  10  -2   1   -0.40    0.70
  10  -2   1   -1.10    0.70
  10   2   1    0.50    1.10
  10  -2  -1    0.10    0.70
  10  -2  -1   -0.50    0.80
   0   3  -1    0.20    0.10
   0  -3  -1    0.00    0.10
   0  -3   1    0.00    0.10
   0  -3   1    0.10    0.10
   0  -3  -1    0.10    0.10
   0   3  -1    0.00    0.10
   0   3   1    0.00    0.10
  -1   3   1 1725.43   66.49
   1  -3   1 1690.63   66.39
   1   3  -1 1623.04   44.00
   1  -3   1 1706.93   47.60
  -1  -3   1 1563.64   53.89
   1  -3  -1 1722.03   66.19
   1  -3  -1 1668.73   47.40
  -1   3  -1 1703.43   66.49
  -1  -3   1 1623.94   43.80
  -2  -3  -1  129.19    4.30
  -2  -3   1  148.49    4.10
   3   3  -1   58.79    2.10
  -3  -3  -1   56.79    1.90
  -3   3   1   58.09    2.00
   3  -3   1   54.79    2.10
   3  -3   1   54.19    2.00
  -3  -3  -1   55.79    2.00
  -3   3   1   57.39    2.10
   3   3  -1   58.09    1.80
   3   3   1   51.59    2.10
  -3   3  -1   56.89    2.40
  -3   3  -1   54.49    2.00
  -3  -3   1   55.89    2.00
  -3  -3   1   56.19    2.00
   3   3   1   54.99    1.80
   3  -3  -1   56.89    2.00
   3  -3  -1   55.09    2.10
   4   3  -1  115.39    3.90
  -4  -3  -1  115.79    3.70
  -4   3   1  117.79    3.80
   4   3  -1  114.79    3.60
   4  -3   1  115.89    3.80
  -4  -3  -1  122.69    3.90
  -4   3   1  116.69    4.00
   4  -3   1  122.19    4.00
  -4  -3   1  117.69    3.80
  -4   3  -1  120.69    3.80
  -4   3  -1  120.79    4.00
   4  -3  -1  121.19    4.00
   4   3   1  116.59    3.60
   4   3   1  115.69    4.00
  -4  -3   1  117.29    3.70
   4  -3  -1  116.69    3.80
   5  -3   1   37.60    1.80
   5  -3   1   37.70    1.90
  -5   3   1   35.60    1.90
   5   3  -1   36.80    1.60
  -5  -3  -1   37.50    1.70
  -5  -3  -1   32.40    1.70
  -5   3   1   35.80    1.70
   5  -3  -1   33.50    1.70
  -5   3  -1   36.10    1.70
  -5  -3   1   39.00    1.70
   5   3   1   38.80    1.60
  -5   3  -1   35.90    1.90
   5   3   1   32.70    1.90
   5  -3  -1   34.60    1.90
  -5  -3   1   35.40    1.70
  -6  -3  -1    1.50    0.50
   6   3  -1    0.40    0.60
  -6   3   1    0.80    0.50
   6  -3   1    0.90    0.60
   6   3  -1    0.50    0.40
   6  -3   1    1.30    0.60
   6   3   1    0.70    0.40
  -6   3  -1    0.40    0.50
  -6  -3   1    0.80    0.40
   6  -3  -1    0.30    0.50
   6  -3  -1    0.30    0.50
   6   3   1    0.00    0.60
   7  -3   1   13.00    1.50
  -7   3   1   14.70    1.60
   7   3  -1   11.90    1.20
   7   3  -1    9.50    1.30
   7  -3   1   11.50    1.40
  -7  -3  -1   12.10    1.30
   7   3   1   11.10    1.50
   7  -3  -1    8.30    1.30
   7  -3  -1   10.60    1.40
  -7  -3   1   11.30    1.30
   7   3   1   12.20    1.20
  -7   3  -1   13.50    1.60
  -8   3   1   -0.10    0.60
   8   3  -1    0.60    0.90
   8  -3   1    0.20    0.70
   8   3  -1    0.20    0.50
  -8  -3  -1    0.40    0.60
   8  -3   1    0.50    0.70
  -8  -3   1   -0.20    0.50
   8   3   1    0.00    0.70
   8  -3  -1    1.10    0.80
   8   3   1   -0.20    0.50
   8  -3  -1   -0.20    0.60
  -8   3  -1    0.20    0.70
   9  -3   1    0.90    0.80
  -9  -3  -1   -0.10    0.60
   9   3  -1    0.90    0.90
  -9   3   1   -0.40    0.60
   9  -3   1    2.80    1.10
   9  -3  -1    3.40    1.10
  -9   3  -1    2.50    0.80
   9   3   1    1.70    0.80
   9  -3  -1    0.70    0.80
   9   3   1    1.90    1.00
  -9  -3   1    0.40    0.60
  10   3  -1    0.10    1.00
  10  -3   1   -0.30    0.80
  10  -3   1    0.30    0.90
  10   3   1   -1.80    0.80
  10  -3  -1   -0.20    0.80
  10  -3  -1   -0.10    0.80
   0  -4  -1   12.30    0.50
   0  -4   1   12.00    0.50
   0   4  -1   12.10    0.50
   0   4  -1   13.80    0.60
   0  -4  -1   13.60    0.60
   0   4   1   12.00    0.60
  -1  -4  -1   22.30    1.00
   1   4  -1   23.50    0.90
   1  -4   1   22.00    0.90
   1  -4   1   21.70    0.90
  -1   4   1   21.20    0.90
   1  -4  -1   22.70    0.90
  -1   4  -1   20.20    0.80
   1   4   1   22.20    1.00
   1  -4  -1   22.00    0.90
  -1  -4   1   22.10    0.70
  -1   4  -1   23.00    0.90
   2   4  -1  329.67   11.10
   2   4  -1  326.77   10.50
  -2  -4  -1  302.47   18.00
  -2   4   1  360.76   15.30
  -2   4   1  352.76   33.80
  -2  -4  -1  320.27   10.60
   2  -4   1  329.37   14.80
  -2   4  -1  355.66   34.00
   2  -4  -1  308.07   31.80
   2  -4  -1  328.77   14.80
  -2  -4   1  335.37   20.00
  -2   4  -1  322.57   14.70
  -2  -4   1  299.37   24.70
   2   4   1  327.27   18.10
   2   4   1  333.87   10.60
   3   4  -1  106.19    3.30
  -3   4   1  104.89    3.60
   3   4  -1  114.09    3.20
   3  -4   1  114.39    3.70
  -3  -4  -1  112.59    3.30
  -3   4   1  108.49    3.40
   3  -4   1  119.69    3.60
   3   4  -1  106.89    3.50
  -3  -4  -1  111.19    3.50
  -3  -4   1  113.69    3.50
   3  -4  -1  111.59    3.70
   3   4   1  110.59    3.10
  -3   4  -1  113.29    3.50
   3   4   1  103.59    3.60
  -3   4  -1  109.79    3.60
  -3  -4   1  108.29    3.30
   4   4  -1  433.86   18.20
   4  -4   1  386.46   52.69
  -4  -4  -1  413.36   37.20
  -4  -4  -1  471.95   18.70
   4  -4   1  471.35   22.50
  -4   4   1  488.05   60.29
  -4   4   1  488.65   22.80
   4   4  -1  508.15   41.20
   4  -4  -1  474.85   22.50
  -4  -4   1  451.85   18.90
  -4   4  -1  491.55   59.89
  -4   4  -1  469.05   22.50
   4   4   1  446.86   18.30
   4   4   1  441.26   38.50
   4  -4  -1  432.06   55.49
  -4  -4   1  416.16   38.10
  -5   4   1  341.27    9.80
   5  -4   1  323.77    9.80
  -5  -4  -1  352.26    9.60
  -5   4   1  319.77    9.50
   5   4  -1  338.87   10.20
   5   4  -1  337.17    9.30
  -5  -4  -1  325.07    9.40
  -5   4  -1  343.37    9.80
  -5   4  -1  321.47    9.50
   5  -4  -1  322.87    9.80
   5   4   1  331.77    9.80
  -5  -4   1  335.07    9.40
   6   4  -1   20.50    1.60
   6  -4   1   20.00    1.60
  -6  -4  -1   19.60    1.30
   6   4  -1   20.30    1.20
  -6   4   1   17.20    1.40
   6  -4   1   17.90    1.40
  -6   4  -1   17.50    1.40
   6   4   1   19.80    1.60
   6  -4  -1   16.80    1.40
   6  -4  -1   17.40    1.50
   7   4  -1   52.29    2.80
  -7  -4  -1   48.90    2.40
   7  -4   1   54.49    2.80
  -7   4   1   52.79    2.80
   7  -4   1   54.19    2.70
   7   4  -1   58.89    2.40
   7  -4  -1   58.59    2.70
   7   4   1   56.29    2.40
  -7   4  -1   58.09    2.90
   7  -4  -1   56.59    2.90
  -7  -4   1   53.99    2.50
   7   4   1   53.09    2.80
   8   4  -1    3.50    1.10
   8  -4   1    3.20    1.00
   8   4  -1    4.00    0.80
  -8   4   1    2.10    0.80
  -8  -4  -1    2.10    0.70
   8  -4   1    0.80    0.70
   8  -4  -1    3.50    1.00
   8   4   1    4.00    0.70
   8  -4  -1    3.50    1.00
   8   4   1    2.30    1.00
  -8   4  -1    2.20    0.90
  -8  -4   1    2.00    0.80
   9   4  -1    0.60    0.60
   9  -4   1    0.40    0.80
   9   4  -1   -0.50    0.70
   9  -4   1   -0.10    0.70
  -9  -4  -1    0.10    0.60
   9   4   1   -0.20    0.50
   9   4   1    0.10    0.80
   9  -4  -1   -0.10    0.80
   9  -4  -1    0.10    0.80
  -9  -4   1   -1.00    0.40
  10   4  -1   -1.10    0.70
  10  -4   1    0.50    1.00
  10  -4   1    0.20    0.90
  10  -4  -1    1.10    1.00
  10   4   1    0.00    0.90
  10  -4  -1   -0.40    0.70
   0   5   1   -0.20    0.20
   0   5  -1    0.10    0.10
   0   5  -1    0.10    0.20
   0  -5   1    0.20    0.10
   0  -5   1   -0.10    0.10
   0  -5  -1    0.00    0.10
   0  -5  -1    0.40    0.20
   1   5  -1   16.50    0.80
   1  -5   1   15.20    0.80
  -1  -5  -1   15.20    0.80
  -1  -5  -1   14.20    0.80
   1  -5   1   15.20    0.70
  -1   5   1   14.80    0.80
  -1   5   1   14.10    0.70
  -1  -5   1   15.50    0.50
  -1   5  -1   14.80    0.70
   1   5   1   14.90    0.80
  -1  -5   1   14.50    0.70
   1  -5  -1   14.30    0.70
   1  -5  -1   14.60    0.80
  -1   5  -1   14.70    0.70
  -1  -5   1   15.10    0.80
  -2  -5  -1    6.90    0.70
   2   5  -1    6.50    0.60
   2  -5   1    7.80    0.60
  -2   5   1    6.60    0.60
  -2   5   1    6.90    0.70
   2  -5   1    6.70    0.70
  -2  -5  -1    6.80    0.30
   2   5   1    6.80    0.70
  -2   5  -1    6.50    0.70
  -2   5  -1    8.00    0.60
   2  -5  -1    6.60    0.60
  -2  -5   1    5.70    0.60
   2  -5  -1    7.80    0.80
  -3  -5  -1  641.54   20.70
  -3   5   1  673.63   26.60
  -3  -5  -1  637.64   34.60
  -3   5   1  693.83   57.29
   3  -5   1  588.64   25.60
   3   5  -1  661.63   20.10
   3   5  -1  637.84   20.90
   3  -5   1  583.74   52.39
   3   5   1  659.73   20.60
   3   5   1  685.23   34.70
  -3  -5   1  595.34   35.50
  -3   5  -1  691.73   27.00
   3  -5  -1  622.54   26.00
  -3  -5   1  642.44   45.40
   3  -5  -1  715.73   56.29
  -3   5  -1  647.54   55.59
   4   5  -1    5.20    0.80
  -4  -5  -1    3.80    0.50
   4   5  -1    4.80    0.50
  -4   5   1    5.60    0.90
  -4  -5  -1    7.50    0.90
   4  -5   1    7.40    0.90
   4  -5   1    5.40    0.90
   4   5  -1    5.60    0.70
  -4   5   1    4.80    0.70
   4   5   1    4.20    0.80
   4  -5  -1    4.80    0.80
   4  -5  -1    4.60    0.80
   4   5   1    5.40    0.50
  -4   5  -1    5.30    0.80
  -4  -5   1    4.90    0.60
  -4  -5   1    6.30    0.80
  -5   5   1   15.70    1.50
  -5  -5  -1   13.80    1.10
   5   5  -1   13.10    1.30
   5  -5   1   14.00    1.10
  -5  -5  -1   13.80    0.90
   5   5  -1   14.90    0.90
   5  -5   1   14.10    1.40
  -5  -5   1   13.00    1.00
   5   5   1   14.20    0.80
  -5  -5   1   13.10    1.10
   5  -5  -1   15.90    1.50
   5   5   1   14.70    1.40
   5  -5  -1   13.30    1.10
  -5   5  -1   15.60    1.50
  -6  -5  -1    6.40    0.90
  -6   5   1    7.10    1.10
   6  -5   1    7.00    1.00
   6  -5   1    7.80    1.20
   6   5  -1    7.20    0.80
   6   5  -1    4.30    1.00
   6   5   1    5.10    1.10
  -6  -5   1    6.90    0.90
   6   5   1    6.10    0.70
   6  -5  -1    7.80    1.20
  -6   5  -1    9.90    1.30
   6  -5  -1    5.90    1.00
  -7  -5  -1    8.50    1.10
   7  -5   1    9.10    1.30
   7  -5   1   11.00    1.50
   7   5  -1    9.50    1.40
  -7   5   1    9.50    1.30
   7   5  -1    8.30    1.00
   7  -5  -1    7.80    1.20
   7  -5  -1    6.70    1.20
   7   5   1    8.40    1.30
  -7   5  -1    7.60    1.20
   7   5   1    9.10    1.00
  -7  -5   1    6.50    1.00
   8  -5   1    1.40    0.80
   8   5  -1   -0.30    0.90
   8  -5   1    1.20    0.80
   8   5  -1    1.00    0.50
  -8  -5  -1    0.90    0.60
   8  -5  -1    0.20    0.70
   8  -5  -1    0.20    0.80
  -8  -5   1    0.50    0.60
   8   5   1    0.20    0.80
   8   5   1    0.10    0.40
   9   5  -1   -0.20    0.80
   9  -5   1   -0.70    0.70
  -9  -5  -1    0.00    0.60
   9  -5  -1    0.60    0.90
   9  -5  -1    1.00    0.90
   9   5   1    2.40    1.10
  -9  -5   1   -0.60    0.50
   0  -6  -1 3176.98   86.09
   0   6  -1 3254.87   86.49
   0   6   1 3265.37   86.29
   0   6  -1 3257.77  105.99
   0  -6  -1 3105.69  101.99
   0  -6   1 3262.77   86.49
   0  -6   1 3094.19  104.39
   0   6   1 3079.09  102.59
  -1   6   1  524.55   38.20
   1  -6   1  475.25   37.30
   1  -6   1  518.25   19.50
   1   6  -1  506.25   25.80
   1   6  -1  535.25   15.20
  -1   6   1  527.35   19.40
  -1   6  -1  558.94   39.50
  -1   6  -1  556.14   19.90
  -1  -6   1  512.65   14.90
  -1  -6   1  536.35   21.90
   1  -6  -1  544.65   19.60
   1  -6  -1  526.25   36.70
   2   6  -1 1022.40   26.80
  -2   6   1 1134.99   65.99
   2   6  -1  995.70   26.70
   2  -6   1 1068.49   64.79
   2  -6   1  981.10   34.40
   2  -6  -1  990.10   61.99
  -2  -6   1  987.20   31.30
  -2  -6   1 1005.00   31.80
  -2   6  -1 1072.09   64.99
   2  -6  -1  949.31   33.90
  -3   6   1  158.68    4.90
   3  -6   1  152.68    4.70
   3   6  -1  155.78    4.80
  -3  -6  -1  160.68    4.90
  -3   6   1  155.48    4.70
   3  -6   1  151.28    4.90
  -3  -6  -1  149.39    4.30
   3  -6  -1  154.78    4.80
   3  -6  -1  154.38    4.90
  -3   6  -1  152.98    4.70
  -3  -6   1  150.08    4.30
  -3   6  -1  160.78    4.90
   3   6   1  156.68    4.90
  -3  -6   1  156.28    4.80
  -4   6   1   85.19    3.10
  -4   6   1   77.89    2.90
  -4  -6  -1   78.79    2.60
   4   6  -1   81.19    3.10
   4   6  -1   81.39    2.30
  -4  -6  -1   87.09    3.00
   4  -6   1   81.89    3.20
   4  -6   1   83.69    3.00
  -4  -6   1   79.39    2.90
   4  -6  -1   83.29    3.20
   4   6   1   82.89    2.20
   4   6   1   82.89    3.20
   4   6   1   76.99    2.20
  -4   6  -1   80.79    2.90
  -4  -6   1   81.79    2.60
   4  -6  -1   80.29    3.00
  -4   6  -1   81.39    3.10
   5  -6   1   73.89    2.90
   5   6  -1   75.69    3.00
   5   6  -1   70.69    2.30
  -5  -6  -1   74.09    2.60
   5  -6   1   71.49    3.10
  -5  -6  -1   72.29    2.80
  -5  -6   1   67.89    2.50
   5  -6  -1   73.19    3.10
   5  -6  -1   72.79    2.90
   5   6   1   70.69    3.10
  -5  -6   1   72.29    2.80
   5   6   1   72.79    2.30
   6   6  -1   47.40    2.50
  -6  -6  -1   54.39    2.30
   6  -6   1   58.09    2.60
   6  -6   1   56.39    2.80
   6   6  -1   50.59    2.00
  -6   6   1   49.60    2.60
   6   6   1   54.59    2.70
  -6   6  -1   55.09    2.70
   6  -6  -1   60.19    3.20
   6   6   1   53.29    1.90
  -6  -6   1   56.79    2.30
   6  -6  -1   52.09    2.50
   7   6  -1   10.60    1.50
  -7  -6  -1    9.30    1.10
   7   6  -1    9.40    0.80
   7  -6   1   10.20    1.50
   7  -6   1    9.10    1.40
   7   6   1    9.90    1.50
  -7  -6   1    9.50    1.10
   7  -6  -1    9.90    1.50
   7   6   1   10.70    0.80
   7  -6  -1   13.40    1.50
   8  -6   1    0.40    0.80
   8  -6   1    0.40    0.80
   8   6  -1    0.90    0.80
   8   6  -1    0.40    0.50
   8  -6  -1    0.70    0.80
  -8  -6   1    0.30    0.50
   8  -6  -1    0.60    0.80
   8   6   1    0.10    0.40
  -9  -6  -1   11.10    1.40
   9  -6   1   14.10    1.90
   9  -6   1   11.60    1.70
   9   6  -1    9.30    1.70
   9   6   1   10.60    1.90
   9  -6  -1    9.70    1.60
   9  -6  -1   16.40    2.00
   0   7   1   -0.10    0.30
   0  -7  -1    0.00    0.30
   0  -7   1    0.10    0.20
   0  -7   1    0.00    0.30
   0  -7  -1   -0.10    0.20
   0  -7  -1    0.10    0.30
   0   7  -1    0.10    0.20
  -1   7   1   38.50    1.50
   1  -7   1   33.90    1.50
  -1  -7  -1   37.40    1.10
  -1  -7  -1   34.00    1.50
   1  -7   1   37.30    1.40
  -1  -7  -1   34.10    1.60
  -1  -7   1   37.00    1.20
   1  -7  -1   39.80    1.50
  -1   7  -1   36.40    1.50
  -1  -7   1   38.10    1.40
  -1  -7   1   35.80    1.50
   1  -7  -1   38.10    1.50
  -1   7  -1   36.30    1.40
   2  -7   1   16.10    1.00
  -2  -7  -1   15.80    1.10
  -2   7   1   15.00    0.90
   2   7  -1   16.10    1.00
   2  -7   1   16.90    1.00
   2   7   1   13.90    1.00
  -2   7  -1   17.50    1.00
  -2  -7   1   16.60    1.00
  -2   7  -1   17.30    0.90
   2  -7  -1   17.20    1.00
   2  -7  -1   17.20    1.00
  -2  -7   1   16.20    0.70
   3   7  -1   22.50    1.30
  -3   7   1   22.00    1.20
   3  -7   1   19.20    1.30
  -3  -7  -1   20.90    1.30
   3  -7   1   19.70    1.20
  -3  -7  -1   20.90    0.80
   3  -7  -1   21.90    1.30
  -3  -7   1   18.70    1.20
  -3   7  -1   20.80    1.20
   3  -7  -1   19.70    1.20
  -3   7  -1   21.10    1.10
   3   7   1   23.20    1.30
  -4  -7  -1   24.60    1.10
  -4   7   1   25.40    1.50
  -4  -7  -1   26.90    1.80
  -4   7   1   25.60    1.40
   4   7  -1   27.60    1.60
   4  -7   1   26.30    1.50
  -4   7  -1   26.10    1.40
   4  -7  -1   26.00    1.50
   4   7   1   25.00    1.90
  -4   7  -1   28.40    1.60
  -4  -7   1   26.80    1.50
   5   7  -1    8.40    1.10
  -5  -7  -1    6.70    0.90
   5  -7   1    9.40    1.20
  -5   7   1    7.00    1.00
   5   7  -1    7.40    0.30
   5  -7   1    8.90    1.10
  -5  -7  -1    7.80    0.80
   5   7   1    7.00    1.10
   5  -7  -1    6.70    1.00
  -5  -7   1    7.50    0.90
  -5   7  -1    7.80    1.10
   5  -7  -1    7.40    1.10
  -5  -7   1    8.80    0.70
  -6  -7  -1   24.90    1.40
   6  -7   1   23.20    1.80
   6   7  -1   24.10    1.80
   6  -7   1   23.50    1.70
   6   7  -1   21.50    1.00
  -6  -7   1   22.60    1.30
   6   7   1   21.70    0.90
   6  -7  -1   21.80    1.80
   6  -7  -1   19.60    1.60
   6   7   1   25.00    1.80
  -7  -7  -1    7.00    1.00
   7  -7   1    6.60    1.30
   7   7  -1    6.70    1.20
   7   7  -1    6.20    0.80
   7  -7  -1    7.90    1.40
  -7  -7   1    5.10    0.80
   7   7   1    6.30    1.30
   8   7  -1    5.30    1.30
   8  -7   1    2.90    1.10
   8  -7   1    6.20    1.30
  -8  -7  -1    5.00    0.90
   8  -7  -1    3.70    1.20
   8  -7  -1    4.00    1.10
   8   7   1    6.70    1.50
   9  -7   1    0.30    0.80
   9  -7   1    1.20    1.00
  -9  -7  -1    0.50    0.60
   9   7  -1    1.90    1.10
   9   7   1    2.40    1.20
   9  -7  -1    1.40    1.10
   9  -7  -1    1.30    0.90
   0  -8   1  632.74   21.80
   0  -8  -1  671.53   37.60
   0   8   1  708.33   38.80
   0  -8   1  577.44   37.40
   0   8  -1  715.73   41.40
   0  -8  -1  656.63   21.70
   0   8  -1  684.73   22.30
   0   8   1  688.43   22.20
   1  -8   1  652.23   23.50
   1   8  -1  580.84   31.20
  -1   8   1  673.83   46.50
  -1   8   1  659.13   23.50
   1  -8   1  555.64   43.10
   1   8  -1  637.74   18.20
   1  -8  -1  610.24   23.00
  -1  -8   1  604.34   26.30
  -1   8  -1  594.04   44.80
   1  -8  -1  558.04   42.90
  -1  -8   1  629.44   17.90
   2  -8   1   38.20    1.70
   2  -8   1   36.60    1.60
  -2   8   1   36.90    1.60
  -2   8   1   36.60    1.60
  -2  -8  -1   39.80    1.70
  -2  -8  -1   37.90    1.80
   2   8   1   38.50    1.70
  -2  -8   1   38.40    1.60
   2  -8  -1   38.50    1.60
  -2   8  -1   37.10    1.60
  -2  -8   1   34.30    1.70
  -2   8  -1   33.80    1.50
   2  -8  -1   34.30    1.60
  -2  -8   1   35.80    1.20
   3   8  -1   93.79    3.30
  -3   8   1   91.19    3.30
   3  -8   1   91.99    3.40
  -3  -8  -1   99.39    3.40
   3  -8   1   89.39    3.20
  -3   8   1   93.39    3.20
   3  -8  -1   89.49    3.20
   3  -8  -1   96.49    3.40
  -3   8  -1   91.79    3.30
  -3  -8   1   88.79    3.20
   3   8   1   91.59    3.40
  -3   8  -1   91.59    3.10
  -4  -8  -1    6.00    0.90
  -4   8   1    8.00    1.30
   4  -8   1    6.20    0.90
  -4  -8  -1    6.60    0.50
   4  -8   1    6.30    1.00
   4  -8  -1    5.60    1.00
   4   8   1    8.20    1.10
  -4   8  -1    7.90    1.10
   4  -8  -1    5.80    0.90
  -4  -8   1    6.00    0.90
  -5  -8  -1    0.60    0.30
   5  -8   1    1.00    0.60
   5   8  -1    0.50    0.50
   5  -8   1    0.80    0.60
   5  -8  -1    0.50    0.60
  -5  -8   1    0.10    0.50
   5   8   1    0.50    0.60
   5  -8  -1    2.10    0.80
  -6  -8  -1    6.20    0.80
   6  -8   1    6.80    1.10
   6  -8   1    8.30    1.30
   6   8  -1    6.20    1.10
   6   8   1    5.00    1.10
   6  -8  -1    4.60    1.10
   6  -8  -1    5.30    1.00
   7  -8   1    2.30    1.00
   7   8  -1    4.40    1.10
  -7  -8  -1    2.20    0.60
   7  -8   1    1.40    0.80
   7  -8  -1    0.80    0.80
   7  -8  -1    0.60    0.70
   7   8   1    1.90    1.00
   8   8  -1    1.40    1.10
  -8  -8  -1    2.80    0.70
   8  -8   1    2.00    1.00
   8  -8   1    0.90    0.90
   8  -8  -1    0.90    0.90
   8  -8  -1    1.60    0.90
   8   8   1    2.10    1.00
   9  -8   1    1.60    1.00
   9   8  -1   -0.70    0.90
   9  -8   1    1.80    1.10
   9  -8  -1    0.60    1.00
   9  -8  -1    0.90    0.90
   9   8   1    2.50    1.20
   0  -9   1    0.00    0.20
   0  -9  -1   -0.20    0.20
   0  -9  -1    0.00    0.30
   0  -9  -1   -0.30    0.30
   0  -9   1    0.40    0.30
   0  -9   1   -0.10    0.20
  -1   9   1   98.79    3.30
  -1  -9  -1   98.29    2.80
   1  -9   1   95.79    3.20
  -1  -9  -1   95.19    3.20
   1  -9   1  100.09    3.20
  -1  -9  -1   96.89    3.50
  -1  -9   1   98.49    3.20
  -1  -9   1   97.29    2.90
   1  -9  -1   97.29    3.20
   1  -9  -1  101.69    3.30
  -1   9  -1   97.19    3.00
  -1   9  -1  100.09    3.30
  -1  -9   1   97.39    3.40
   2  -9   1   55.19    2.30
  -2   9   1   55.59    2.10
  -2   9   1   56.09    2.20
   2  -9   1   58.99    2.30
  -2  -9  -1   60.99    2.50
  -2  -9  -1   57.49    2.20
  -2  -9   1   53.49    2.30
  -2  -9   1   56.39    2.10
   2  -9  -1   56.19    2.30
  -2   9  -1   55.19    2.10
   2  -9  -1   60.29    2.30
  -2  -9   1   58.29    1.70
   3  -9   1    2.80    0.60
   3   9  -1    2.40    0.60
   3  -9   1    2.20    0.60
  -3   9   1    2.30    0.60
   3  -9  -1    2.90    0.60
  -3   9  -1    2.30    0.50
   3  -9  -1    2.20    0.60
   3   9   1    0.90    0.60
  -3  -9   1    2.90    0.60
  -4  -9  -1   12.30    1.30
   4  -9   1   12.30    1.40
   4  -9   1   11.60    1.20
   4   9  -1   11.10    1.20
   4  -9  -1   13.10    1.30
  -4  -9   1   15.00    1.30
   4   9   1   13.50    1.40
   4  -9  -1   13.60    1.40
   5  -9   1   18.80    1.80
   5  -9   1   15.40    1.50
   5   9  -1   18.10    1.40
   5  -9  -1   14.40    1.60
   5  -9  -1   16.00    1.40
   5   9   1   17.60    1.70
   6  -9   1   12.20    1.50
   6   9  -1   14.30    1.60
  -6  -9  -1   12.10    0.90
   6  -9   1   12.60    1.60
   6   9   1   12.00    1.60
   6  -9  -1   10.80    1.40
   6  -9  -1   10.60    1.50
   7  -9   1    2.70    1.10
   7  -9   1    1.90    0.90
   7   9  -1    3.30    1.10
   7  -9  -1    5.00    1.20
   7  -9  -1    1.40    0.80
   7   9   1    2.00    1.00
   8  -9   1    4.30    1.10
   8   9  -1    4.40    1.20
   8  -9   1    5.90    1.40
   8  -9  -1    3.60    1.10
   8   9   1    4.10    1.30
   8  -9  -1    3.80    1.10
   0 -10   1    3.80    0.60
   0 -10  -1    4.50    0.70
   0 -10  -1    3.70    0.50
   0 -10   1    5.20    0.60
   0 -10   1    5.00    0.70
   1 -10   1   19.10    1.10
  -1  10   1   18.70    1.20
  -1 -10  -1   21.00    1.40
  -1 -10  -1   18.90    0.80
  -1 -10   1   19.50    1.10
  -1 -10   1   18.30    0.80
   1 -10  -1   18.40    1.20
   1 -10  -1   21.20    1.10
  -1 -10   1   16.00    1.20
  -1  10  -1   20.10    1.30
  -2 -10  -1   28.40    1.90
   2 -10   1   26.40    1.40
   2 -10   1   27.40    1.50
  -2 -10  -1   25.20    1.40
  -2  10   1   27.90    1.50
  -2 -10   1   23.00    1.30
   2 -10  -1   21.70    1.40
  -2 -10   1   25.30    0.90
  -2 -10   1   23.40    1.50
  -2  10  -1   24.90    1.40
  -3 -10  -1   14.50    1.10
  -3 -10  -1   14.50    1.20
   3 -10   1   13.80    1.10
   3 -10   1   12.60    1.30
  -3 -10   1   14.50    1.00
   3  10   1   14.80    1.20
   3 -10  -1   15.20    1.10
   3 -10  -1   13.60    1.20
   4 -10   1   42.10    2.30
   4  10  -1   40.80    2.00
   4 -10   1   39.30    2.10
   4 -10  -1   40.10    2.30
   4  10   1   38.00    2.10
  -4 -10   1   42.90    2.10
   4 -10  -1   39.60    2.10
   5 -10   1    1.90    0.80
   5  10  -1    2.30    0.80
   5 -10   1    2.80    0.80
   5 -10  -1    2.60    0.90
   5 -10  -1    2.20    0.70
   5  10   1    2.30    0.80
   6  10  -1    4.50    1.10
   6 -10   1    5.60    1.20
   6  10   1    4.70    1.10
   6 -10  -1    4.70    1.00
   6 -10  -1    6.20    1.20
   7  10  -1   10.90    1.50
   7 -10   1    8.50    1.40
   7 -10   1   10.90    1.70
   7 -10  -1   11.10    1.50
   7 -10  -1    9.10    1.60
   7  10   1    9.70    1.50
   8  10  -1    1.50    1.00
   8 -10   1    1.40    1.00
   8 -10   1    0.80    0.90
   8 -10  -1   -0.40    0.80
   8 -10  -1    0.60    0.90
   8  10   1   -0.50    0.70
   0 -11  -1   -0.30    0.20
   0 -11   1   -0.10    0.30
   0 -11   1    0.20    0.30
   0 -11  -1    0.30    0.30
   0 -11  -1    0.20    0.40
   0 -11   1    0.00    0.40
  -1  11   1    0.80    0.50
  -1 -11  -1    0.90    0.30
  -1 -11  -1    1.70    0.50
   1 -11   1    0.90    0.40
   1 -11   1    1.40    0.40
  -1 -11  -1    0.70    0.40
  -1 -11   1    1.00    0.30
   1 -11  -1    0.60    0.40
   1 -11  -1    1.20    0.50
  -1 -11   1    1.00    0.40
  -1  11  -1    1.10    0.40
   2 -11   1   30.20    1.60
  -2 -11  -1   33.00    1.80
  -2 -11  -1   33.70    1.60
   2 -11   1   31.40    1.70
   2 -11  -1   31.30    1.70
  -2 -11   1   33.20    1.60
  -2 -11   1   33.30    1.10
  -2 -11   1   32.40    1.80
   2 -11  -1   31.30    1.70
   3 -11   1   34.20    1.80
  -3 -11  -1   34.40    2.20
  -3 -11  -1   36.40    1.80
   3 -11   1   32.60    1.90
   3 -11  -1   33.80    1.80
  -3 -11   1   31.90    1.70
   3 -11  -1   34.40    1.90
  -3 -11   1   32.50    1.80
   4 -11   1   83.49    3.50
   4  11  -1   85.99    3.30
   4 -11   1   84.59    3.30
   4 -11  -1   80.09    3.50
   4  11   1   80.79    3.40
   4 -11  -1   79.09    3.30
   5  11  -1   12.50    1.40
   5 -11   1   14.20    1.60
   5 -11   1   13.60    1.50
   5  11   1   14.60    1.60
   5 -11  -1   14.10    1.50
   5 -11  -1   12.90    1.60
   6 -11   1    7.30    1.20
   6  11  -1    9.40    1.30
   6 -11   1   10.50    1.60
   6 -11  -1   10.50    1.40
   6  11   1    9.90    1.40
   6 -11  -1    6.00    1.30
   7 -11   1   13.70    2.10
   7  11  -1   18.00    1.90
   7 -11   1   18.80    2.00
   7 -11  -1   14.40    1.80
   7  11   1   13.20    1.80
   8 -11   1   -0.50    0.70
   8 -11   1   -0.80    0.70
   8  11  -1   -0.10    0.90
   8  11   1    0.40    0.80
   8 -11  -1   -0.60    0.80
   8 -11  -1   -0.70    0.80
   0 -12   1    0.10    0.40
   0 -12  -1    0.50    0.30
   0 -12  -1    0.70    0.40
   0 -12   1    0.70    0.40
   0 -12   1    0.00    0.30
   1 -12   1   46.50    2.00
  -1 -12  -1   48.90    2.10
  -1 -12  -1   47.70    1.60
   1 -12   1   44.60    2.00
  -1 -12   1   47.00    2.00
  -1 -12   1   46.80    1.70
   1 -12  -1   47.60    2.10
  -1 -12   1   43.80    2.20
   1 -12  -1   47.30    2.00
  -2 -12  -1   13.00    1.10
   2 -12   1   13.00    1.30
  -2 -12  -1   12.30    0.50
   2 -12   1   13.50    1.30
   2 -12  -1   12.50    1.20
  -2 -12   1   12.90    0.60
  -2 -12   1   14.10    1.00
  -2 -12   1   15.10    1.20
   2 -12  -1   13.40    1.10
   3 -12   1   19.20    1.50
   3 -12   1   20.60    1.40
  -3 -12  -1   17.10    1.30
   3 -12  -1   17.30    1.40
   3 -12  -1   21.40    1.50
  -3 -12   1   22.00    1.30
   4 -12   1    1.70    0.80
   4 -12   1    1.40    0.80
  -4 -12  -1    0.20    0.50
   4 -12  -1    1.20    0.70
   4 -12  -1    1.80    0.80
  -4 -12   1    2.00    0.70
   5  12  -1    7.40    1.20
   5 -12   1   12.00    1.50
   5 -12  -1    9.20    1.40
   5  12   1    8.10    1.30
   5 -12  -1    8.30    1.30
   6 -12   1   -1.00    0.60
   6  12  -1   -1.10    0.70
   6 -12   1   -0.30    0.70
   6 -12  -1    0.60    0.80
   6 -12  -1    0.20    0.70
   6  12   1    0.90    0.80
   7  12  -1    2.20    1.00
   7 -12   1    4.30    1.30
   7 -12   1    3.10    1.00
   7 -12  -1    2.50    1.10
   7 -12  -1    2.80    1.10
   7  12   1    2.40    0.90
   0 -13  -1   -0.10    0.30
   0 -13   1    0.30    0.40
   0 -13  -1   -0.10    0.30
   0 -13   1    0.20    0.30
  -1 -13  -1    0.00    0.40
  -1 -13  -1   -0.20    0.20
   1 -13   1   -0.30    0.30
   1 -13   1    1.20    0.60
  -1 -13   1    0.50    0.40
   1 -13  -1    0.10    0.40
  -1 -13   1    0.00    0.20
   1 -13  -1   -0.40    0.30
   2 -13   1    3.50    0.80
  -2 -13  -1    2.00    0.60
   2 -13   1    2.10    0.60
  -2 -13   1    3.30    0.70
   2 -13  -1    1.90    0.60
   2 -13  -1    2.50    0.70
  -3 -13  -1   13.00    1.30
   3 -13   1   12.90    1.30
   3 -13   1   11.10    1.30
   3 -13  -1   10.90    1.30
  -3 -13   1   14.10    1.30
   3 -13  -1   14.60    1.50
   4 -13   1    1.50    0.80
  -4 -13  -1    1.60    0.70
   4 -13   1   -0.10    0.60
   4 -13  -1    1.50    0.80
  -4 -13   1    2.10    0.70
   4 -13  -1    1.50    0.90
   5 -13   1   24.40    2.00
   5 -13   1   27.10    1.90
  -5 -13  -1   23.70    1.70
  -5 -13   1   24.20    1.70
   5 -13  -1   23.50    1.80
   5 -13  -1   23.00    2.00
   5  13   1   25.20    1.80
   6  13  -1   -0.60    0.70
   6 -13   1   -0.20    0.80
   6 -13   1   -0.70    0.60
   6 -13  -1   -0.50    0.70
   6 -13  -1   -0.20    0.70
   7  13  -1    2.10    1.00
   7 -13   1    3.30    1.20
   7 -13   1    0.10    0.80
   7 -13  -1    0.20    0.80
   7 -13  -1    0.40    0.80
   7  13   1   -0.10    0.80
   0 -14   1   22.90    1.40
   0 -14  -1   21.50    1.40
   0 -14  -1   20.20    1.20
   0 -14   1   21.20    1.20
   1 -14   1   37.60    1.80
  -1 -14  -1   33.80    1.40
  -1 -14  -1   31.10    1.70
   1 -14   1   33.30    2.00
   1 -14  -1   33.30    1.80
  -1 -14   1   33.60    1.70
  -1 -14   1   34.90    1.40
   1 -14  -1   33.70    1.90
  -2 -14  -1    7.80    1.00
   2 -14   1    5.60    0.90
   2 -14   1    7.00    1.00
   2 -14  -1    7.30    1.00
  -2 -14   1    6.20    0.50
   2 -14  -1    5.60    0.90
  -2 -14   1    6.50    0.90
   3 -14   1   65.19    2.90
  -3 -14  -1   63.69    2.80
   3 -14   1   65.49    3.00
   3 -14  -1   68.69    3.10
   3 -14  -1   67.89    3.00
  -3 -14   1   67.59    2.80
  -4 -14  -1    0.10    0.50
   4 -14   1    0.10    0.70
   4 -14   1    0.30    0.60
   4 -14  -1    0.10    0.60
   4 -14  -1    0.60    0.80
  -4 -14   1    0.60    0.60
  -5 -14  -1    8.40    1.20
   5 -14   1    5.80    1.20
   5 -14   1    5.20    1.20
  -5 -14   1    7.10    1.10
   5 -14  -1    7.60    1.30
   5 -14  -1    6.10    1.20
   6 -14   1    0.90    0.80
  -6 -14  -1    2.80    0.90
   6 -14   1    0.70    0.90
   6 -14  -1    2.00    1.00
   6 -14  -1    1.90    1.00
  -6 -14   1    3.80    1.10
   0 -15   1   -0.40    0.40
   0 -15  -1   -0.10    0.30
   0 -15  -1   -0.10    0.40
   0 -15   1    0.20    0.40
   1 -15   1    4.20    0.80
  -1 -15  -1    5.30    0.60
  -1 -15  -1    5.40    0.90
   1 -15   1    4.70    0.80
  -1 -15   1    5.10    0.60
  -1 -15   1    4.30    0.80
   1 -15  -1    4.50    0.90
   1 -15  -1    5.10    0.80
   2 -15   1    1.00    0.60
   2 -15   1    0.70    0.60
  -2 -15  -1    1.10    0.60
   2 -15  -1    0.10    0.60
   2 -15  -1    0.60    0.50
  -2 -15   1    1.30    0.40
  -2 -15   1    1.40    0.60
  -3 -15  -1    6.50    1.00
   3 -15   1    4.00    1.00
   3 -15  -1    5.50    1.10
  -3 -15   1    4.30    0.80
   3 -15  -1    4.80    1.00
   4 -15   1    8.90    1.40
   4 -15   1    5.80    1.10
  -4 -15  -1    6.40    1.00
  -4 -15   1    5.80    1.00
   4 -15  -1    6.30    1.20
   4 -15  -1    5.70    1.10
   5 -15   1   -0.70    0.60
  -5 -15  -1   -0.40    0.60
   5 -15   1   -0.40    0.70
   5 -15  -1    0.60    0.80
   5 -15  -1    0.20    0.80
  -5 -15   1    1.30    0.70
   0 -16  -1    0.20    0.40
   0 -16   1    0.20    0.40
   0 -16  -1    0.10    0.50
   0 -16   1    0.60    0.60
  -1 -16  -1   23.10    1.10
   1 -16   1   25.50    1.70
  -1 -16  -1   23.40    1.60
   1 -16   1   26.80    1.60
  -1 -16   1   26.10    1.30
   1 -16  -1   26.20    1.60
  -1 -16   1   23.70    1.60
   2 -16   1    0.10    0.50
   2 -16   1    0.20    0.70
  -2 -16  -1    0.10    0.60
  -2 -16   1    0.40    0.60
   2 -16  -1   -0.20    0.50
   2 -16  -1    0.00    0.60
  -3 -16  -1   13.60    1.40
   3 -16   1   11.40    1.40
   3 -16   1   11.40    1.40
  -3 -16   1   13.90    1.40
   3 -16  -1   14.70    1.60
   3 -16  -1   15.10    1.60
  -4 -16  -1    0.10    0.50
   4 -16   1    0.90    0.80
   4 -16   1    0.70    0.80
  -4 -16   1    1.10    0.60
   4 -16  -1    0.90    0.70
   4 -16  -1    1.30    0.80
   0 -17   1    0.20    0.40
   0 -17  -1    0.70    0.70
   0 -17  -1    0.10    0.40
  -1 -17  -1    0.20    0.30
  -1 -17  -1    0.30    0.60
   1 -17   1    0.00    0.50
   1 -17   1    0.60    0.60
   1 -17  -1    1.40    0.70
   1 -17  -1    0.90    0.50
  -1 -17   1   -0.10    0.30
  -1 -17   1    0.20    0.60
  -2 -17  -1    0.20    0.60
   2 -17   1   -0.60    0.40
   2 -17   1   -0.40    0.60
  -2 -17   1    0.00    0.60
   2 -17  -1   -0.70    0.60
   2 -17  -1   -0.40    0.50
   3 -17   1   -0.70    0.60
   3 -17   1    0.10    0.70
  -3 -17  -1    0.10    0.60
   3 -17  -1   -0.30    0.60
   3 -17  -1   -0.30    0.60
   0 -18   1   -0.10    0.40
   0 -18  -1   -0.10    0.60
   0 -18   1    0.00    0.60
   0 -18  -1    0.20    0.40
   1 -18   1    5.40    0.90
  -1 -18  -1    6.30    1.10
   1 -18   1    6.10    1.10
  -1 -18  -1    4.80    0.60
   1 -18  -1    6.80    0.90
   1 -18  -1    5.20    1.10
  -1 -18   1    6.80    1.10
   0   0  -2 1046.10   39.80
  -1   0  -2  480.05   25.10
   1   0   2  481.35   15.20
  -1   0  -2  468.25   15.10
  -1   0   2  471.45   24.80
   1   0  -2  480.45   15.40
   1   0   2  441.76   24.80
   1   0  -2  489.55   25.20
  -1   0   2  487.85   15.60
   2   0  -2 3014.80   83.69
   2   0   2 3013.90   83.59
   2   0  -2 3264.97  108.09
  -2   0  -2 2873.11   83.29
  -2   0  -2 3146.69  107.39
  -2   0   2 2985.10  106.89
  -2   0   2 3062.59   83.89
   2   0   2 2991.30  106.09
   3   0   2  565.14   42.00
   3   0  -2  569.84   42.00
  -3   0  -2  571.44   21.30
   3   0   2  517.25   20.80
  -3   0   2  560.64   42.90
   3   0  -2  521.95   20.80
  -3   0  -2  650.43   45.00
  -3   0   2  563.04   21.40
  -4   0  -2  180.08    5.50
   4   0   2  188.98    5.60
  -4   0   2  177.58    5.40
   4   0  -2  184.08    5.50
  -4   0  -2  181.88    5.50
   4   0   2  191.68    5.50
  -4   0   2  184.38    5.50
   5   0  -2  227.48    7.40
   5   0  -2  237.18    7.10
  -5   0   2  224.88    7.00
   5   0   2  236.38    7.00
  -5   0  -2  241.58    7.00
  -5   0  -2  233.08    7.10
   5   0   2  240.98    7.10
   6   0  -2   -0.70    0.30
  -6   0   2    0.10    0.40
   6   0   2   -0.30    0.40
   6   0  -2    0.10    0.50
   6   0   2    0.80    0.50
  -6   0  -2    0.90    0.50
  -7   0  -2   34.00    2.00
   7   0  -2   35.90    2.10
   7   0   2   32.70    2.00
   7   0  -2   32.10    2.00
   7   0   2   35.20    2.20
  -7   0   2   27.20    1.90
   8   0   2   -0.70    0.40
  -8   0   2    0.10    0.60
   8   0  -2    0.60    0.70
   8   0   2   -0.10    0.70
   8   0  -2   -0.10    0.60
  -9   0   2   -0.20    0.60
   9   0   2    0.00    0.70
   9   0  -2   -0.20    0.80
  -9   0  -2   -0.10    0.70
   9   0  -2   -0.60    0.60
   9   0   2   -1.10    0.70
  10   0   2    3.30    1.30
  10   0  -2    4.40    1.40
   0   1   2    0.00    0.10
   0  -1   2    0.00    0.10
   0   1  -2    0.10    0.10
   0  -1  -2   -0.10    0.10
   0  -1  -2    0.10    0.10
  -1  -1  -2  735.23   31.20
  -1   1   2  746.73   23.10
   1  -1   2  844.22   36.90
  -1   1   2  765.72   35.60
  -1  -1  -2  738.93   21.80
   1  -1   2  719.63   22.90
   1  -1  -2  743.83   34.90
  -1   1  -2  778.22   36.40
  -1   1  -2  781.62   23.20
   1   1   2  749.23   21.80
  -1  -1   2  766.62   38.30
   1   1   2  771.02   31.20
   1  -1  -2  748.43   23.00
  -2   1   2 4803.72  129.29
  -2  -1  -2 4834.02  127.79
   2  -1   2 4670.73  155.38
  -2  -1  -2 5059.19  150.58
  -2   1   2 4782.32  156.48
   2  -1  -2 4879.91  155.98
  -2   1  -2 4620.14  128.99
  -2   1  -2 4824.42  156.98
  -2  -1   2 4708.43  128.19
  -2  -1   2 4854.81  150.48
   2  -1  -2 4600.84  129.59
  -3   1   2  409.66   38.80
  -3  -1  -2  432.36   35.80
  -3   1   2  444.36   19.10
   3   1  -2  489.15   18.70
   3  -1   2  490.65   19.60
   3  -1   2  486.45   40.40
  -3  -1  -2  460.45   18.20
  -3  -1   2  488.75   38.60
  -3  -1   2  466.95   18.60
  -3   1  -2  471.95   19.30
  -3   1  -2  466.75   40.40
   3   1   2  485.65   18.50
   3  -1  -2  470.25   40.00
   3  -1  -2  464.65   19.30
  -4  -1  -2   98.49    3.30
  -4  -1  -2  103.69    3.40
   4  -1   2  101.09    3.40
  -4   1   2   99.19    3.30
   4   1  -2  102.89    3.30
   4  -1   2  100.09    3.40
  -4   1   2   99.89    3.40
  -4  -1   2   99.79    3.20
   4  -1  -2  103.29    3.30
  -4   1  -2  100.09    3.30
  -4   1  -2  105.19    3.50
   4   1   2   97.89    3.40
   4  -1  -2  103.99    3.50
  -4  -1   2   96.09    3.30
   5   1  -2  117.29    4.50
   5  -1   2  121.69    4.20
  -5   1   2  121.79    4.00
  -5  -1  -2  124.79    4.10
  -5  -1  -2  123.19    4.10
  -5   1   2  121.29    4.20
   5  -1   2  114.99    4.10
  -5   1  -2  131.39    4.10
   5  -1  -2  123.29    4.20
  -5  -1   2  123.09    4.00
   5   1   2  128.99    4.30
  -5   1  -2  117.89    4.20
  -5  -1   2  117.29    4.10
   5  -1  -2  128.69    4.10
   6  -1   2  127.19    4.50
   6   1  -2  122.09    4.40
   6  -1   2  124.29    4.40
  -6  -1  -2  122.29    4.40
  -6  -1   2  128.79    4.40
  -6   1  -2  129.79    4.50
   6  -1  -2  133.09    4.50
   6  -1  -2  123.19    4.50
   6   1   2  131.09    4.60
  -7  -1  -2   67.79    3.10
   7  -1   2   77.49    3.20
   7   1  -2   70.09    3.20
  -7   1   2   74.29    3.30
   7  -1   2   71.99    3.30
   7  -1  -2   70.49    3.20
   7   1   2   73.09    3.30
  -7   1  -2   64.69    3.10
  -7  -1   2   77.19    3.20
   7  -1  -2   74.59    3.20
  -8   1   2   10.50    1.40
  -8  -1  -2   14.80    1.70
   8   1  -2   11.50    1.50
   8  -1   2    9.50    1.30
   8  -1   2   11.70    1.60
   8  -1  -2   12.80    1.50
  -8   1  -2   12.90    1.60
   8  -1  -2    9.00    1.40
  -8  -1   2   11.50    1.40
   8   1   2   11.40    1.60
   8   1   2   10.20    2.00
  -9  -1  -2   13.90    1.70
  -9   1   2   11.70    1.60
   9   1  -2   10.60    1.60
   9   1  -2   10.70    1.70
   9  -1   2    9.00    1.60
   9  -1   2   11.60    1.60
  -9   1  -2   12.40    1.60
   9   1   2   10.00    1.40
   9  -1  -2   12.90    1.70
   9  -1  -2   12.30    1.80
   9   1   2   11.50    1.80
  -9  -1   2   11.60    1.70
  10  -1   2    0.00    0.80
  10   1  -2    0.10    0.80
  10  -1  -2   -0.40    0.80
  10   1   2    0.80    1.00
   0  -2   2  786.62   22.60
   0   2  -2  807.72   33.20
   0  -2   2  775.02   32.10
   0   2  -2  800.22   22.70
   0   2   2  791.22   35.10
   0  -2  -2  775.72   21.80
  -1  -2  -2   77.59    2.40
  -1   2   2   79.49    2.30
   1   2   2   78.99    2.40
  -1  -2   2   80.49    2.20
  -1  -2   2   80.89    2.30
   2  -2   2 3200.98   89.99
   2   2  -2 3247.58   87.69
  -2   2   2 3233.58   89.99
   2  -2   2 2939.61  115.39
  -2  -2  -2 3231.48  105.19
  -2  -2  -2 3176.18   87.19
  -2   2   2 3397.36  122.49
   2  -2  -2 3227.78  117.09
  -2   2  -2 3296.77   90.09
   2   2   2 3245.68   87.19
   2   2   2 3334.57  105.79
  -2  -2   2 3156.28  106.09
   2  -2  -2 3283.97   90.09
  -3   2   2    1.50    0.30
  -3  -2  -2    1.70    0.40
  -3  -2  -2    2.00    0.40
   3   2  -2    2.00    0.40
   3   2  -2    1.60    0.40
   3  -2   2    1.40    0.30
  -3   2   2    2.00    0.40
   3  -2   2    1.50    0.40
   3  -2  -2    1.80    0.40
  -3  -2   2    1.60    0.30
   3   2   2    1.10    0.40
   3   2   2    2.20    0.40
  -3   2  -2    2.50    0.40
   3  -2  -2    1.70    0.40
  -3   2  -2    1.80    0.40
  -3  -2   2    1.50    0.30
  -4  -2  -2    3.50    0.60
   4   2  -2    4.30    0.70
   4  -2   2    3.60    0.70
  -4   2   2    3.30    0.60
   4   2  -2    4.30    0.60
  -4   2   2    5.00    0.60
  -4  -2  -2    4.50    0.60
   4  -2  -2    5.70    0.70
   4   2   2    4.00    0.70
  -4  -2   2    5.70    0.70
   4  -2  -2    5.80    0.80
  -4  -2   2    4.70    0.60
  -4   2  -2    4.10    0.60
  -4   2  -2    6.20    0.80
   4   2   2    5.30    0.60
   5   2  -2   29.60    1.70
  -5  -2  -2   33.60    1.60
  -5   2   2   31.00    1.50
  -5  -2  -2   29.40    1.60
  -5   2   2   29.70    1.70
   5  -2   2   30.30    1.70
   5   2  -2   30.90    1.50
   5  -2   2   26.60    1.60
   5   2   2   30.30    1.50
  -5  -2   2   28.00    1.50
   5  -2  -2   29.80    1.70
   5   2   2   31.30    1.80
   5  -2  -2   32.40    1.60
  -5   2  -2   30.50    1.80
  -5   2  -2   32.70    1.60
  -5  -2   2   27.60    1.50
   6  -2   2    0.10    0.50
  -6   2   2    0.30    0.50
   6  -2   2    0.20    0.50
   6   2  -2    0.30    0.50
   6   2  -2    0.10    0.40
  -6  -2  -2    0.30    0.50
   6   2   2    0.20    0.50
   6   2   2    0.10    0.40
  -6   2  -2    0.90    0.60
  -6  -2   2    0.60    0.50
   6  -2  -2    0.00    0.50
   6  -2  -2    0.10    0.50
  -7  -2  -2    0.40    0.60
   7   2  -2    0.10    0.50
   7   2  -2    1.10    0.70
   7  -2   2    0.80    0.80
   7  -2   2    0.90    0.70
  -7   2   2    1.20    0.70
   7  -2  -2    0.40    0.70
  -7  -2   2    0.20    0.50
   7   2   2   -0.60    0.60
   7  -2  -2    0.30    0.60
  -7   2  -2    1.20    0.70
   7   2   2    0.40    0.60
   8   2  -2    7.10    1.10
   8  -2   2    5.80    1.10
  -8  -2  -2    4.70    1.00
  -8   2   2    7.20    1.30
   8   2  -2    8.20    1.30
  -8   2  -2    6.10    1.10
   8  -2  -2    4.60    1.10
   8   2   2    4.60    1.20
  -8  -2   2    6.80    1.10
   8   2   2    5.10    1.00
   8  -2  -2    6.70    1.20
   9  -2   2    3.70    1.10
   9   2  -2    2.00    0.80
   9   2  -2    3.00    1.20
   9  -2   2    5.10    1.10
  -9   2   2    1.90    0.90
   9  -2  -2    3.50    1.10
  -9   2  -2    1.90    0.90
   9  -2  -2    1.70    0.90
   9   2   2    4.20    0.90
  -9  -2   2    2.40    0.90
   9   2   2    2.20    1.10
  10   2  -2   -0.80    0.70
  10  -2   2    0.70    1.00
  10  -2   2   -1.20    0.80
  10  -2  -2   -0.30    0.70
  10   2   2    0.30    1.00
  10  -2  -2    1.30    1.00
   0   3  -2    0.00    0.10
   0   3  -2    0.00    0.10
   0  -3   2    0.00    0.10
   0  -3   2    0.10    0.10
   0  -3  -2    0.00    0.10
   0   3   2   -0.10    0.10
   1  -3   2  963.30   47.00
   1   3  -2  989.10   43.00
  -1   3   2 1013.50   47.20
  -1  -3  -2  936.01   34.80
  -1  -3  -2  975.50   26.70
   1   3  -2  995.50   27.40
   1  -3   2 1013.90   30.30
   1   3   2 1038.60   32.70
   1  -3  -2  996.20   30.10
   1  -3  -2  967.00   45.80
   1   3   2  987.70   26.60
  -1   3  -2 1075.79   49.20
  -1  -3   2  930.01   41.00
  -1  -3   2  982.10   27.20
   2   3  -2  356.46   12.00
   2  -3   2  379.56   33.40
  -2  -3  -2  336.77   12.10
  -2   3   2  367.56   33.00
   2  -3   2  392.16   15.80
   2   3  -2  364.76   12.90
  -2  -3  -2  359.86   22.50
  -2   3   2  364.26   15.30
  -2  -3   2  326.07   29.30
   2   3   2  349.47   22.20
  -2   3  -2  357.06   32.10
   2  -3  -2  356.56   32.20
   2   3   2  362.86   12.40
  -2  -3   2  352.16   23.60
  -2   3  -2  362.76   15.50
   2  -3  -2  365.26   15.30
  -3  -3  -2  175.38    5.30
   3   3  -2  177.08    5.00
  -3   3   2  180.98    5.30
  -3   3  -2  178.48    5.60
   3   3   2  174.58    5.40
  -3  -3   2  182.08    5.10
   4  -3   2 1398.26   47.10
   4   3  -2 1420.76   73.29
  -4  -3  -2 1348.07   43.10
   4  -3   2 1381.16   86.49
  -4   3   2 1537.45   90.49
   4   3  -2 1328.57   43.30
  -4   3   2 1368.66   47.10
  -4  -3  -2 1352.36   71.49
  -4   3  -2 1250.57   83.39
   4   3   2 1294.37   69.69
  -4   3  -2 1424.56   47.60
   4  -3  -2 1256.27   46.20
  -4  -3   2 1374.46   73.89
  -4  -3   2 1439.56   44.40
   4  -3  -2 1315.67   82.89
   4   3   2 1339.87   43.10
  -5   3   2  115.79    3.90
   5   3  -2  110.49    3.70
   5  -3   2  117.89    4.10
  -5   3   2  118.89    4.10
  -5  -3  -2  120.39    4.00
  -5  -3  -2  110.59    3.80
   5   3  -2  117.69    4.10
   5  -3   2  118.69    4.00
   5  -3  -2  118.69    4.10
  -5   3  -2  105.79    4.00
   5   3   2  116.69    4.10
  -5  -3   2  116.39    3.90
  -5   3  -2  113.19    3.90
  -5  -3   2  122.79    3.80
   5  -3  -2  114.89    3.90
   5   3   2  115.89    3.70
   6  -3   2   12.00    1.30
   6   3  -2   13.00    1.40
   6   3  -2   13.20    1.00
  -6   3   2   15.60    1.50
  -6  -3  -2   13.00    1.10
   6  -3   2   15.90    1.50
   6  -3  -2   14.40    1.40
  -6   3  -2   13.60    1.50
  -6  -3   2   11.90    1.30
   6   3   2   13.90    1.00
   6  -3  -2   14.10    1.50
   6   3   2   14.60    1.50
  -6  -3   2   13.80    1.10
   7   3  -2   11.90    1.30
   7  -3   2   12.90    1.50
   7   3  -2   10.00    1.30
  -7  -3  -2   12.50    1.40
  -7   3   2    8.90    1.30
   7  -3   2   10.00    1.30
   7  -3  -2    9.60    1.30
   7   3   2   13.40    1.30
  -7   3  -2    9.20    1.30
   7   3   2   11.80    1.50
  -7  -3   2   10.80    1.30
   7  -3  -2    9.60    1.30
   8   3  -2   13.30    1.40
  -8   3   2   18.60    2.00
   8   3  -2   14.30    1.80
   8  -3   2   15.30    1.80
   8  -3   2   10.90    1.50
  -8  -3  -2   15.70    1.70
   8   3   2   14.80    1.80
  -8  -3   2   15.60    1.60
   8  -3  -2   11.50    1.90
   8   3   2   14.80    1.30
  -8   3  -2   15.20    1.80
   8  -3  -2   14.50    1.70
   9  -3   2    0.90    0.90
   9  -3   2   -0.60    0.60
  -9   3   2   -0.50    0.50
  -9  -3  -2    1.10    0.70
   9   3  -2   -0.40    0.80
  -9  -3   2   -1.00    0.50
   9  -3  -2   -0.10    0.70
   9   3   2    0.10    0.80
   9  -3  -2   -0.40    0.70
   9   3   2    0.40    0.50
  -9   3  -2    0.00    0.60
  10   3  -2   -0.90    0.80
  10  -3   2   -0.40    0.70
  10  -3   2   -1.00    0.70
  10   3   2    0.00    0.80
  10  -3  -2   -1.80    0.70
  10  -3  -2    0.50    0.80
   0   4   2 1194.38   44.30
   0   4  -2 1155.98   47.10
   0   4   2 1153.88   32.30
   0  -4   2 1076.69   32.30
   0  -4  -2 1105.09   43.70
   0   4  -2 1154.58   32.60
   0  -4   2 1071.89   45.40
   0  -4  -2 1144.99   32.00
   1  -4   2   84.99    2.70
   1   4  -2   90.09    2.40
  -1  -4  -2   88.59    2.90
   1  -4   2   90.69    2.60
   1   4  -2   90.49    2.60
  -1   4   2   87.69    2.70
  -1  -4   2   93.99    2.50
  -1   4  -2   89.29    2.70
   1   4   2   91.89    2.80
  -1   4  -2   88.89    2.60
  -1  -4   2   90.09    2.70
  -2   4   2   80.79    2.70
  -2   4   2   82.29    2.60
   2   4  -2   81.89    2.30
   2  -4   2   82.19    2.70
   2  -4   2   82.09    2.60
  -2  -4  -2   81.99    2.30
  -2  -4  -2   83.49    2.80
   2   4  -2   81.09    2.60
   2   4  -2   83.89    2.30
   2  -4  -2   81.79    2.70
  -2  -4   2   85.59    2.60
  -2   4  -2   82.89    2.60
   2  -4  -2   85.59    2.60
   2   4   2   82.99    2.80
  -2   4  -2   83.89    2.70
   3  -4   2  110.49    3.70
   3   4  -2  113.59    3.60
  -3   4   2  105.59    3.60
   3  -4   2  113.19    3.50
  -3  -4  -2  108.59    3.30
   3   4  -2  112.89    3.40
   3   4  -2  115.79    3.20
  -3   4   2  111.49    3.50
  -3  -4  -2  120.59    3.70
  -3  -4   2  111.09    3.30
   3   4   2  110.99    3.70
  -3  -4   2  113.29    3.50
   3  -4  -2  111.79    3.70
  -3   4  -2  108.79    3.60
   3  -4  -2  116.19    3.60
   3   4   2  111.39    3.20
  -3   4  -2  109.89    3.50
   4  -4   2   17.50    1.20
   4  -4   2   16.10    1.30
   4   4  -2   16.10    1.20
  -4  -4  -2   17.20    1.20
  -4   4   2   17.30    1.10
   4   4  -2   18.00    0.90
  -4   4   2   17.40    1.20
  -4  -4  -2   16.20    1.00
   4   4   2   15.40    0.90
   4  -4  -2   19.10    1.30
   4   4   2   19.90    1.30
  -4  -4   2   15.60    1.00
  -4   4  -2   16.70    1.10
   4  -4  -2   17.10    1.10
  -4   4  -2   16.80    1.20
  -4  -4   2   18.80    1.00
  -5   4   2    0.50    0.60
   5  -4   2    1.20    0.60
  -5  -4  -2    1.50    0.50
   5   4  -2    1.50    0.50
  -5  -4  -2    2.20    0.70
   5  -4   2    0.40    0.60
   5   4  -2    1.80    0.80
  -5   4   2    0.20    0.50
  -5  -4   2    1.00    0.50
  -5   4  -2    0.80    0.50
   5   4   2    2.70    0.80
   5  -4  -2    1.30    0.60
   5   4   2    1.70    0.50
   5  -4  -2    1.50    0.70
  -5   4  -2    3.10    0.80
   6   4  -2   46.70    2.00
   6  -4   2   45.60    2.30
  -6   4   2   46.30    2.40
   6   4  -2   48.10    2.40
   6  -4   2   46.40    2.40
  -6  -4  -2   46.30    2.10
  -6  -4   2   43.70    2.20
   6  -4  -2   49.90    2.30
   6   4   2   51.19    2.50
   6  -4  -2   46.60    2.40
  -6   4  -2   42.70    2.30
  -7  -4  -2    5.10    0.90
   7   4  -2    5.50    1.10
   7   4  -2    5.00    1.20
  -7   4   2    5.00    1.00
   7  -4   2    3.10    0.90
   7  -4   2    3.40    1.00
   7  -4  -2    5.10    1.10
  -7  -4   2    5.00    0.90
   7   4   2    5.60    0.80
   7   4   2    4.30    1.10
  -7   4  -2    4.60    1.00
   7  -4  -2    3.90    0.90
   8  -4   2    5.50    1.10
   8  -4   2    3.70    1.00
   8   4  -2    4.60    1.20
  -8  -4  -2    3.60    0.90
  -8   4   2    2.90    0.90
   8   4  -2    3.40    0.70
  -8  -4   2    3.90    0.90
  -8   4  -2    5.30    1.00
   8   4   2    3.90    0.80
   8  -4  -2    3.30    1.00
   8  -4  -2    3.50    1.10
   8   4   2    4.00    1.20
  -9  -4  -2    1.40    0.80
   9  -4   2    0.00    0.80
   9   4  -2   -1.00    0.70
   9  -4   2   -0.50    0.70
   9   4   2   -0.80    0.80
   9   4   2    0.10    0.50
   9  -4  -2    0.90    0.90
   9  -4  -2    0.20    0.80
  -9  -4   2    1.50    0.80
  10   4  -2    1.60    1.00
  10  -4   2   -0.30    0.80
  10  -4   2    1.50    1.00
  10   4   2    1.00    1.00
  10  -4  -2    1.30    1.00
  10  -4  -2   -0.50    0.80
   0  -5   2    0.10    0.10
   0  -5  -2    0.00    0.20
   0  -5  -2   -0.10    0.10
   0  -5   2   -0.10    0.10
   0   5  -2   -0.10    0.10
   0   5   2    0.10    0.20
  -1  -5  -2  183.68    5.40
   2  -5   2   81.49    2.80
   2  -5   2   83.69    2.70
  -2  -5  -2   84.99    2.90
  -2   5   2   85.99    2.70
   2   5  -2   86.39    2.70
  -2  -5  -2   83.89    2.30
  -2   5   2   80.49    2.70
   2  -5  -2   87.69    2.80
  -2   5  -2   82.69    2.80
   2   5   2   84.69    2.90
  -2   5  -2   86.19    2.70
   2  -5  -2   84.79    2.70
  -3   5   2  198.98    5.70
   3   5  -2  195.78    5.80
   3  -5   2  193.88    5.90
  -3  -5  -2  197.68    5.90
   3   5  -2  189.68    5.30
   3   5  -2  199.38    5.30
  -3   5   2  187.68    5.80
  -3   5  -2  193.88    5.90
  -3   5  -2  193.78    5.70
   3   5   2  199.08    6.00
  -3  -5   2  193.68    5.70
  -4   5   2    0.10    0.40
   4   5  -2    0.60    0.50
  -4  -5  -2    0.40    0.50
   4  -5   2    0.70    0.50
   4   5  -2    0.10    0.20
   4  -5   2    0.80    0.50
  -4  -5  -2    0.10    0.30
  -4   5  -2   -0.10    0.40
   4  -5  -2    0.00    0.40
  -4  -5   2    0.30    0.40
   4  -5  -2    0.10    0.50
  -4  -5   2    0.20    0.30
   4   5   2    0.20    0.20
   4   5   2   -0.50    0.40
  -5  -5  -2   59.89    2.30
  -5  -5  -2   62.69    2.50
   5  -5   2   60.39    2.50
  -5   5   2   57.79    2.60
   5   5  -2   56.99    3.00
   5   5  -2   59.19    2.10
   5  -5   2   61.59    2.70
   5  -5  -2   60.89    2.50
  -5  -5   2   59.89    2.30
   5  -5  -2   60.09    2.70
  -5   5  -2   59.39    2.70
   5   5   2   63.99    2.10
   5   5   2   57.89    2.70
   6   5  -2  179.58    5.90
  -6  -5  -2  165.38    5.50
  -6   5   2  161.08    6.10
   6   5  -2  169.18    5.20
   6  -5   2  185.38    6.10
   6  -5   2  171.78    5.80
   6  -5  -2  179.78    5.80
   6   5   2  169.68    5.20
   6  -5  -2  176.88    6.00
  -6  -5   2  175.78    5.50
  -6   5  -2  174.28    6.00
   6   5   2  177.18    6.00
   7   5  -2   11.90    1.00
  -7   5   2   14.70    1.70
   7  -5   2   14.30    1.70
   7   5  -2   12.40    1.50
   7  -5   2   12.60    1.50
  -7  -5  -2   12.30    1.30
   7   5   2   13.40    1.00
  -7   5  -2   14.60    1.70
   7   5   2   12.80    1.60
   7  -5  -2   12.10    1.50
  -7  -5   2   14.60    1.20
   8  -5   2    0.50    0.80
   8   5  -2    2.30    1.10
  -8  -5  -2    1.40    0.70
   8   5  -2    0.90    0.50
   8  -5   2    1.00    0.80
   8  -5  -2    0.70    0.80
  -8  -5   2    1.10    0.70
   8  -5  -2    2.00    1.00
   8   5   2    2.10    0.60
   9  -5   2    4.20    1.20
  -9  -5  -2    5.90    1.10
   9   5  -2    5.30    1.30
   9  -5  -2    5.80    1.40
   9  -5  -2    3.00    1.10
   9   5   2    8.20    1.60
   0  -6  -2 3259.57  104.89
   0  -6  -2 3233.58   88.29
   0   6  -2 3407.96   89.49
   0  -6   2 3190.38  108.59
   0   6  -2 3384.06  111.29
   0   6   2 3227.78  105.99
   0   6   2 3300.77   88.69
   0  -6   2 3200.28   88.79
  -1  -6  -2  248.28    7.10
  -2  -6  -2   46.90    2.00
  -2   6   2   47.10    1.90
  -2   6   2   44.10    1.80
   2  -6   2   46.40    1.70
   2  -6   2   44.00    1.80
  -2  -6  -2   47.50    1.30
   2   6  -2   49.99    1.80
   2  -6  -2   46.20    1.80
  -2   6  -2   47.00    1.80
  -2   6  -2   43.80    1.70
  -2  -6   2   47.90    1.80
  -2  -6   2   45.00    1.50
   2   6   2   43.70    1.90
   2  -6  -2   46.00    1.90
   3  -6   2   77.19    2.70
  -3  -6  -2   73.99    2.20
   3  -6   2   74.99    2.80
   3   6  -2   78.89    2.70
  -3   6   2   74.89    2.70
  -3  -6  -2   74.99    2.80
  -3   6   2   75.19    2.60
  -3   6  -2   75.09    2.60
   3  -6  -2   73.09    2.80
  -3   6  -2   77.79    2.80
   3  -6  -2   71.59    2.70
  -3  -6   2   74.99    2.60
   3   6   2   70.99    2.80
   4  -6   2    7.20    1.00
  -4   6   2    5.20    0.70
   4  -6   2    3.70    0.70
   4   6  -2    4.50    0.40
   4   6  -2    4.40    0.30
   4   6  -2    4.90    0.80
  -4  -6  -2    4.80    0.80
  -4   6   2    5.90    0.90
  -4  -6  -2    5.10    0.50
  -4   6  -2    4.00    0.80
  -4  -6   2    4.30    0.70
   4  -6  -2    3.80    0.70
   4  -6  -2    4.30    0.80
  -4   6  -2    5.70    0.80
   4   6   2    5.50    1.10
   5  -6   2   26.60    1.80
   5   6  -2   29.50    1.70
   5   6  -2   29.10    1.20
  -5  -6  -2   31.80    1.40
  -5  -6  -2   27.90    1.60
   5  -6   2   26.80    1.60
  -5   6   2   28.10    1.70
  -5  -6   2   31.30    1.60
   5   6   2   30.80    1.20
  -5  -6   2   29.40    1.40
   5  -6  -2   28.00    1.70
   5  -6  -2   29.70    1.80
   5   6   2   30.60    1.90
  -6   6   2    2.40    0.70
   6   6  -2    2.80    0.50
   6   6  -2    1.00    0.70
  -6  -6  -2    2.80    0.60
   6  -6   2    3.20    0.90
   6  -6   2    2.60    0.90
  -6  -6   2    2.60    0.60
  -6   6  -2    1.80    0.80
   6   6   2    1.50    0.80
   6  -6  -2    0.90    0.70
   6   6   2    1.70    0.40
   7  -6   2   10.60    1.50
  -7  -6  -2    9.80    1.10
   7  -6   2    6.40    1.10
   7   6  -2    8.70    0.90
   7   6  -2    6.80    1.30
  -7  -6   2    9.20    1.20
   7   6   2    8.60    0.90
   7   6   2    8.80    1.50
   7  -6  -2    9.90    1.50
   7  -6  -2    9.70    1.30
   8  -6   2   -0.30    0.80
   8   6  -2    0.90    0.90
   8  -6   2   -0.10    0.70
  -8  -6  -2   -0.60    0.50
   8   6   2   -0.30    0.40
   8  -6  -2    0.00    0.70
   8   6   2    0.50    0.90
   8  -6  -2   -0.60    0.70
   9  -6   2    9.40    1.70
   9   6  -2    4.30    1.30
   9  -6   2    6.00    1.40
  -9  -6  -2    5.70    1.10
   9  -6  -2    4.90    1.30
   9  -6  -2    5.60    1.40
   9   6   2    4.60    1.40
   0   7  -2    0.30    0.20
   0   7   2    0.20    0.30
   0   7  -2   -0.30    0.20
   0  -7  -2   -0.10    0.20
   0  -7   2   -0.10    0.20
   0  -7   2    0.00    0.20
   0  -7  -2   -0.10    0.20
   0  -7  -2    0.00    0.30
  -1  -7  -2   17.30    1.10
  -1  -7  -2   16.10    0.90
   1  -7   2   15.50    0.90
  -1   7   2   18.00    1.00
  -1  -7  -2   16.40    0.60
   1  -7   2   17.90    0.90
  -1   7  -2   18.70    0.90
  -1  -7   2   16.80    1.00
   1  -7  -2   16.30    0.90
   1  -7  -2   18.00    0.90
  -1  -7   2   16.60    0.80
  -1   7  -2   16.30    0.90
  -1  -7   2   18.10    0.70
  -2   7   2   29.00    1.30
   2   7  -2   32.50    1.40
   2  -7   2   29.20    1.30
  -2   7   2   30.00    1.30
  -2  -7  -2   29.50    1.50
   2  -7   2   28.10    1.40
  -2  -7   2   30.10    1.40
   2  -7  -2   26.10    1.40
   2   7   2   28.70    1.50
  -2   7  -2   31.60    1.30
   2  -7  -2   30.20    1.40
  -2   7  -2   31.40    1.40
  -2  -7   2   30.90    1.10
   3   7  -2   40.50    1.90
  -3   7   2   42.60    1.90
  -3  -7  -2   47.30    2.10
   3  -7   2   46.70    2.10
  -3   7   2   43.70    1.90
  -3  -7  -2   44.20    1.40
   3  -7   2   46.40    1.90
  -3  -7   2   42.30    1.90
  -3   7  -2   45.50    2.00
   3  -7  -2   47.10    1.90
  -3   7  -2   49.40    1.90
   3   7   2   44.40    2.00
   3  -7  -2   45.20    2.00
  -4   7   2    5.60    0.80
  -4  -7  -2    6.50    0.90
  -4  -7  -2    5.50    0.50
   4  -7   2    4.90    0.80
   4   7  -2    4.60    0.80
  -4   7   2    6.20    0.90
   4  -7  -2    5.70    1.10
  -4   7  -2    6.50    0.90
  -4   7  -2    4.80    0.70
   4  -7  -2    5.20    0.80
  -4  -7   2    5.90    0.80
   4   7   2    6.00    0.90
   5   7  -2    0.20    0.60
   5  -7   2    0.20    0.50
  -5   7   2    1.60    0.70
  -5  -7  -2    0.40    0.30
   5  -7   2    0.00    0.50
  -5   7  -2    0.40    0.50
  -5  -7   2   -0.10    0.40
   5   7   2    1.20    0.70
   5  -7  -2   -0.30    0.50
   5  -7  -2    0.50    0.60
   6  -7   2   20.70    1.60
   6   7  -2   23.30    1.70
  -6  -7  -2   23.60    1.40
   6  -7   2   24.70    1.80
   6   7  -2   23.80    1.00
   6  -7  -2   24.40    1.70
   6   7   2   23.50    1.00
   6  -7  -2   23.30    1.80
   6   7   2   22.30    1.90
   7   7  -2   23.40    1.20
  -7  -7  -2   26.30    1.60
   7  -7   2   26.10    2.10
   7   7  -2   23.10    1.90
   7   7   2   23.90    2.30
   7  -7  -2   23.30    1.90
  -8  -7  -2   17.40    1.40
   8   7  -2   16.60    2.00
   8  -7   2   21.80    2.30
   8  -7   2   15.40    1.80
   8  -7  -2   15.10    1.80
   8   7   2   17.00    2.10
   8  -7  -2   18.60    2.10
  -9  -7  -2    2.50    0.90
   9   7  -2    1.20    1.10
   9  -7   2   -0.10    1.00
   9  -7   2    1.80    1.10
   9  -7  -2    1.30    1.00
   9  -7  -2    0.80    1.00
   9   7   2    2.40    1.30
   0  -8  -2  172.98    5.20
   0   8  -2  166.98    5.00
   0  -8   2  167.68    5.00
   0  -8  -2  170.58    4.80
   0  -8  -2  163.98    5.00
   0   8  -2  166.08    4.60
   0  -8   2  166.28    4.80
  -1   8   2   51.19    2.00
  -1  -8  -2   54.99    1.60
   1  -8   2   53.89    2.20
  -1  -8  -2   56.49    2.10
  -1  -8  -2   51.39    2.20
   1  -8   2   54.79    2.00
  -1   8  -2   52.29    1.90
  -1  -8   2   48.60    1.90
   1  -8  -2   55.89    2.00
  -1   8  -2   53.99    2.00
  -1  -8   2   53.49    1.70
  -1  -8   2   51.99    2.00
   1  -8  -2   56.39    2.40
  -2  -8  -2  339.87    9.60
  -2   8  -2  316.07    9.20
  -2  -8   2  329.97    9.30
  -3   8   2   32.20    1.50
  -3  -8  -2   30.30    1.00
  -3  -8  -2   33.60    1.70
   3   8  -2   27.80    1.50
   3  -8   2   32.00    1.70
   3  -8   2   33.00    1.60
  -3   8   2   29.10    1.50
  -3   8  -2   32.40    1.50
   3  -8  -2   33.00    1.60
   3  -8  -2   29.60    1.60
  -3  -8   2   28.30    1.50
  -3   8  -2   32.60    1.60
   3   8   2   28.00    1.70
   4  -8   2   23.40    1.60
  -4  -8  -2   23.70    1.50
   4   8  -2   24.70    1.50
  -4  -8  -2   23.70    1.00
   4  -8   2   26.70    1.50
   4  -8  -2   26.70    1.70
  -4  -8   2   24.20    1.40
   4   8   2   27.30    1.70
  -4   8  -2   26.20    1.80
   4  -8  -2   26.00    1.50
   5   8  -2   33.40    1.90
   5  -8   2   33.40    1.90
   5  -8   2   33.40    2.00
  -5  -8  -2   32.60    1.40
   5   8   2   29.90    1.90
  -5  -8   2   31.50    1.70
   5  -8  -2   34.60    2.10
   5  -8  -2   32.70    1.90
   6   8  -2   18.50    1.80
   6  -8   2   18.20    1.50
   6  -8   2   18.20    1.90
  -6  -8  -2   21.30    1.20
   6  -8  -2   18.90    1.60
   6   8   2   18.50    1.90
   6  -8  -2   20.40    1.70
   7  -8   2    2.10    1.00
   7   8  -2    2.10    0.90
   7  -8   2    0.60    0.70
  -7  -8  -2    1.20    0.50
   7   8   2    3.60    1.10
   7  -8  -2    2.00    0.90
   7  -8  -2    2.20    0.90
   8   8  -2    1.50    1.20
   8  -8   2    1.20    0.90
  -8  -8  -2    2.00    0.60
   8  -8   2    0.20    0.80
   8  -8  -2    0.90    0.90
   8   8   2    1.30    1.00
   8  -8  -2    1.20    0.90
  -9  -8  -2    0.70    0.60
   9   8  -2   -0.90    0.70
   9  -8   2    1.50    1.00
   9  -8   2    0.30    0.80
   9  -8  -2   -0.30    0.90
   9  -8  -2   -0.30    0.80
   9   8   2   -0.20    1.00
   0  -9   2    0.10    0.20
   0  -9  -2    0.10    0.30
   0  -9   2    0.40    0.20
   0  -9   2   -0.10    0.30
   0  -9  -2    0.40    0.40
   0  -9  -2    0.10    0.20
  -1  -9  -2  129.49    4.10
  -1  -9  -2  126.59    3.60
   1  -9   2  135.79    4.10
   1  -9   2  131.29    4.00
  -1  -9  -2  132.49    4.40
  -1   9   2  129.89    4.20
   1  -9  -2  128.79    4.10
  -1   9  -2  129.69    4.10
  -1  -9   2  129.79    3.70
  -1  -9   2  129.09    4.20
  -1  -9   2  135.19    4.00
  -1   9  -2  128.99    3.90
   2  -9   2    1.80    0.50
  -2  -9  -2    1.60    0.50
  -2   9   2    1.60    0.50
   2  -9   2    1.40    0.50
  -2  -9  -2    1.10    0.50
  -2  -9   2    2.30    0.50
   2  -9  -2    0.90    0.40
  -2   9  -2    0.90    0.40
  -2  -9   2    1.70    0.30
   2  -9  -2    1.30    0.40
  -2  -9   2    0.80    0.40
   3  -9   2    1.80    0.60
  -3  -9  -2    1.20    0.60
   3   9  -2    1.10    0.50
   3  -9   2    1.20    0.50
   3  -9  -2    1.30    0.60
  -3  -9   2    0.40    0.50
   3  -9  -2    0.70    0.50
   3   9   2    0.80    0.50
  -3   9  -2    2.20    0.50
  -4  -9  -2    6.70    0.70
  -4  -9  -2    7.10    1.00
   4  -9   2    6.90    0.90
   4   9  -2    6.40    0.90
   4  -9   2    7.30    1.10
   4   9   2    6.30    1.00
   4  -9  -2    5.30    0.90
   4  -9  -2    6.30    1.00
   5  -9   2    6.00    1.10
   5   9  -2    6.00    1.00
  -5  -9  -2    8.00    0.80
   5  -9   2    8.90    1.20
   5   9   2    6.70    1.10
  -5  -9   2    6.10    0.90
   5  -9  -2    7.20    1.20
   5  -9  -2    6.90    1.00
   6   9  -2    0.60    0.70
  -6  -9  -2    0.30    0.40
   6  -9   2    0.50    0.70
   6  -9   2   -0.10    0.60
   6  -9  -2    0.00    0.60
   6  -9  -2    0.20    0.70
   6   9   2   -1.10    0.50
   7  -9   2    2.20    1.00
   7  -9   2    1.90    0.90
   7   9  -2    2.60    1.00
   7   9   2    2.60    1.00
   7  -9  -2    3.80    1.10
   7  -9  -2    1.20    0.90
   8   9  -2    0.20    0.90
   8  -9   2    0.70    0.90
  -8  -9  -2   -0.10    0.40
   8  -9   2    0.80    0.90
   8   9   2    0.80    1.00
   8  -9  -2   -0.20    0.80
   8  -9  -2    0.60    1.00
   0 -10   2   32.00    1.40
   0 -10  -2   32.10    1.30
   0 -10  -2   31.00    1.50
   0 -10   2   32.20    1.40
   0 -10   2   30.80    1.60
   0 -10  -2   33.60    1.70
  -1 -10  -2  116.59    4.20
   1 -10   2  123.19    3.80
  -1  10   2  121.69    4.00
  -1 -10  -2  116.39    3.40
   1 -10   2  118.19    3.80
  -1 -10  -2  123.49    3.90
  -1 -10   2  118.89    3.50
  -1 -10   2  117.69    3.70
   1 -10  -2  118.09    3.90
   1 -10  -2  118.69    3.80
  -1 -10   2  111.39    4.00
  -1  10  -2  125.29    3.90
   2 -10   2   61.89    2.50
  -2  10   2   63.69    2.60
  -2 -10  -2   61.79    2.50
  -2 -10  -2   64.09    2.70
   2 -10   2   64.19    2.40
   2 -10  -2   63.09    2.50
  -2  10  -2   63.79    2.40
  -2 -10   2   63.19    2.00
  -2 -10   2   63.29    2.30
   2 -10  -2   63.19    2.50
  -2 -10   2   66.39    2.60
   3 -10   2   29.80    1.70
  -3 -10  -2   32.20    1.80
   3 -10   2   32.70    1.70
  -3 -10  -2   28.30    1.60
   3 -10  -2   31.20    1.70
  -3 -10   2   31.80    1.60
   3 -10  -2   30.60    1.80
  -3 -10   2   30.70    1.70
   3  10   2   32.00    1.80
   4 -10   2  162.28    5.30
   4 -10   2  151.88    5.40
   4  10  -2  169.08    5.30
   4  10   2  155.08    5.40
  -4 -10   2  149.19    5.10
   4 -10  -2  156.08    5.30
   4 -10  -2  162.18    5.50
   5  10  -2    3.00    0.80
   5 -10   2    5.40    1.10
   5 -10   2    3.40    0.90
   5 -10  -2    3.40    0.90
   5 -10  -2    4.80    1.00
   5  10   2    4.90    1.00
   6  10  -2    2.20    0.90
   6 -10   2    1.20    0.80
   6  10   2    1.90    0.90
   6 -10  -2    1.30    0.70
   6 -10  -2    1.30    0.80
   7 -10   2    5.60    1.20
   7  10  -2    6.10    1.30
   7 -10   2    4.30    1.20
   7 -10  -2    5.80    1.30
   7 -10  -2    4.80    1.20
   8 -10   2    3.70    1.20
   8 -10   2    1.70    1.00
   8  10  -2    2.00    1.00
   8 -10  -2    4.40    1.20
   8  10   2    4.10    1.30
   8 -10  -2    5.60    1.30
   0 -11   2    0.00    0.20
   0 -11   2    0.20    0.30
   0 -11   2   -0.10    0.30
   0 -11  -2   -0.10    0.30
   0 -11  -2    0.00    0.40
   0 -11  -2   -0.20    0.20
  -1 -11  -2    7.70    0.90
   1 -11   2    8.40    0.90
  -1 -11  -2    7.80    1.00
   1 -11   2    9.20    0.90
  -1 -11  -2    8.00    0.50
  -1 -11   2    8.50    1.00
   1 -11  -2    7.50    0.90
  -1 -11   2    9.40    0.80
   1 -11  -2    7.10    0.80
  -1  11  -2    7.60    0.90
  -1 -11   2    7.20    0.60
  -2 -11  -2   15.20    1.10
   2 -11   2   14.00    1.10
  -2 -11  -2   15.10    1.30
   2 -11   2   14.70    1.10
  -2 -11   2   17.90    1.30
   2 -11  -2   17.00    1.20
   2 -11  -2   13.10    1.10
  -2  11  -2   15.20    1.10
  -2 -11   2   14.30    0.70
   3 -11   2    0.50    0.50
  -3 -11  -2    0.30    0.50
   3 -11   2    0.50    0.60
   3 -11  -2    0.30    0.50
  -3 -11   2   -0.10    0.50
  -3 -11   2    0.10    0.50
   3 -11  -2    1.50    0.60
   4  11  -2    0.80    0.70
   4 -11   2    1.00    0.70
   4 -11   2    0.60    0.70
  -4 -11   2    0.50    0.60
   4  11   2   -0.30    0.60
   4 -11  -2    0.00    0.60
  -4 -11   2    1.50    0.70
   4 -11  -2    0.30    0.70
   5 -11   2    0.20    0.60
   5 -11   2    0.50    0.70
   5  11  -2    0.80    0.70
   5 -11  -2   -0.10    0.70
   5  11   2    0.00    0.60
   5 -11  -2    0.20    0.70
   6  11  -2    2.40    0.90
   6 -11   2    2.80    1.00
   6 -11   2    1.70    0.90
   6  11   2    1.70    0.90
   6 -11  -2    1.50    0.90
   6 -11  -2    1.30    0.80
   7 -11   2    0.20    1.00
   7 -11   2    2.10    1.00
   7  11  -2    2.80    1.00
   7 -11  -2    1.90    0.90
   7  11   2    2.30    1.00
   8 -11   2   -0.10    0.90
   8 -11   2    0.20    0.80
   8  11  -2    1.20    0.80
   8 -11  -2    0.60    0.80
   8 -11  -2    0.50    0.90
   8  11   2    0.50    0.90
   0 -12  -2   27.30    1.30
   0 -12  -2   24.10    1.40
   0 -12   2   25.50    1.50
   0 -12   2   25.30    1.30
   0 -12   2   25.90    1.40
   1 -12   2   20.10    1.20
  -1 -12  -2   21.50    0.90
   1 -12   2   20.30    1.30
  -1 -12  -2   20.50    1.30
  -1 -12   2   20.70    1.20
   1 -12  -2   21.30    1.20
  -1  12  -2   20.90    1.30
  -1 -12   2   21.50    1.00
  -1 -12   2   22.50    1.40
   1 -12  -2   19.40    1.30
   2 -12   2   95.99    3.60
   2 -12   2  102.39    3.60
  -2 -12  -2   99.69    3.60
   2 -12  -2  101.19    3.60
  -2 -12   2  100.69    3.40
  -2 -12   2   92.39    3.70
  -2 -12   2   96.79    3.00
   2 -12  -2   99.19    3.60
   3 -12   2    6.20    1.00
  -3 -12  -2    6.70    1.00
   3 -12   2    8.00    1.10
   3 -12  -2    6.80    1.00
  -3 -12   2    6.30    0.90
  -3 -12   2    7.90    1.00
   3 -12  -2    6.10    1.00
  -4 -12  -2    2.30    0.80
   4 -12   2    0.90    0.70
   4 -12   2   -0.30    0.50
   4 -12  -2    0.80    0.70
   4 -12  -2    1.20    0.70
  -4 -12   2    1.10    0.60
   5 -12   2    2.30    0.90
   5  12  -2    3.00    0.80
   5 -12   2    4.40    1.00
   5 -12  -2    2.90    0.90
   5 -12  -2    3.70    1.00
   5  12   2    4.50    1.00
   6  12  -2   10.10    1.40
   6 -12   2    8.30    1.40
   6 -12   2    8.80    1.40
   6 -12  -2   10.00    1.50
   6  12   2    7.90    1.40
   6 -12  -2    8.70    1.50
   7  12  -2   -0.40    0.70
   7 -12   2    0.00    0.70
   7 -12   2   -0.20    0.70
   7 -12  -2   -0.20    0.70
   7 -12  -2    0.30    0.80
   7  12   2   -0.60    0.60
   0 -13   2    0.00    0.30
   0 -13  -2    0.30    0.30
   0 -13   2    0.60    0.40
   0 -13  -2   -0.10    0.40
   1 -13   2   14.90    1.10
  -1 -13  -2   16.30    1.20
   1 -13   2   12.30    1.00
  -1 -13  -2   13.50    0.80
  -1 -13   2   15.90    0.90
   1 -13  -2   14.10    1.10
   1 -13  -2   14.30    1.10
  -1 -13   2   15.30    1.10
  -1 -13   2   15.50    1.50
   2 -13   2    5.50    0.90
  -2 -13  -2    6.30    0.90
   2 -13   2    4.40    0.80
  -2 -13   2    4.60    0.50
   2 -13  -2    5.30    0.90
   2 -13  -2    5.40    0.90
  -2 -13   2    5.20    0.80
   3 -13   2    9.40    1.20
  -3 -13  -2    9.20    1.10
   3 -13   2   11.00    1.30
   3 -13  -2    8.50    1.20
   3 -13  -2    7.40    1.10
  -3 -13   2    8.80    1.00
   4 -13   2    0.30    0.80
   4 -13   2    0.40    0.70
  -4 -13  -2    0.90    0.60
   4 -13  -2    1.40    0.80
  -4 -13   2    2.20    0.70
   5 -13   2    5.00    1.20
  -5 -13  -2    8.90    1.30
   5 -13   2    6.50    1.20
   5 -13  -2    5.20    1.10
   5 -13  -2    5.40    1.20
   5  13   2    5.70    1.20
  -5 -13   2    5.70    1.00
   6 -13   2    6.50    1.30
   6 -13   2    5.80    1.20
   6  13  -2    7.00    1.20
   6 -13  -2    7.60    1.40
   6 -13  -2    6.10    1.40
   6  13   2    6.50    1.30
   7 -13   2    0.80    1.00
   7  13  -2    1.70    0.90
   7 -13   2    1.80    1.00
   7 -13  -2    0.80    0.90
   7  13   2    1.90    1.00
   7 -13  -2    2.40    1.10
   0 -14   2   18.10    1.10
   0 -14  -2   16.90    1.10
   0 -14   2   18.90    1.20
   0 -14  -2   17.60    1.30
  -1 -14  -2    1.20    0.60
   1 -14   2    1.60    0.80
  -1 -14  -2    0.70    0.30
   1 -14   2    0.50    0.60
  -1 -14   2    0.80    0.50
   1 -14  -2    0.60    0.50
  -1 -14   2    0.90    0.40
   1 -14  -2    0.60    0.70
   2 -14   2    2.30    0.70
  -2 -14  -2    5.40    0.90
   2 -14   2    2.80    0.80
   2 -14  -2    1.30    0.70
  -2 -14   2    4.50    0.80
   2 -14  -2    2.90    0.70
  -2 -14   2    3.20    0.50
   3 -14   2    0.70    0.70
  -3 -14  -2    0.10    0.70
   3 -14   2    0.80    0.60
   3 -14  -2    0.30    0.70
  -3 -14   2    0.70    0.60
   3 -14  -2    0.40    0.60
  -4 -14  -2    3.70    0.80
   4 -14   2    1.40    0.80
   4 -14   2    1.50    1.00
  -4 -14   2    3.70    0.80
   4 -14  -2    2.90    0.90
   4 -14  -2    1.90    0.80
   5 -14   2    0.90    0.80
   5 -14   2    1.60    0.90
   5 -14  -2    0.60    0.80
   5 -14  -2    0.10    0.80
  -6 -14  -2   -0.10    0.70
   6 -14   2    0.80    0.90
   6 -14   2   -0.20    0.70
   6 -14  -2    0.50    0.80
  -6 -14   2   -0.10    0.60
   6 -14  -2    0.30    0.70
   6  14   2    0.10    0.70
   0 -15   2   -0.20    0.30
   0 -15  -2   -0.60    0.50
   0 -15  -2    0.10    0.30
   0 -15   2   -0.80    0.40
   1 -15   2    1.00    0.50
   1 -15   2    0.20    0.50
  -1 -15  -2    0.50    0.30
  -1 -15  -2   -0.60    0.50
   1 -15  -2    0.50    0.60
  -1 -15   2    0.10    0.30
  -1 -15   2    0.70    0.50
   1 -15  -2    0.20    0.40
   2 -15   2    0.70    0.60
   2 -15   2    1.00    0.60
  -2 -15  -2    0.70    0.60
  -2 -15   2    1.00    0.30
   2 -15  -2    0.70    0.50
   2 -15  -2    0.80    0.70
  -2 -15   2    0.80    0.60
  -3 -15  -2    4.50    0.90
   3 -15   2    5.50    1.00
   3 -15   2    4.70    1.10
   3 -15  -2    5.70    1.00
   3 -15  -2    4.30    1.00
  -3 -15   2    7.10    1.00
   4 -15   2   10.10    1.50
  -4 -15  -2    8.60    1.30
   4 -15   2    8.10    1.20
   4 -15  -2    8.60    1.40
   4 -15  -2    8.40    1.30
  -4 -15   2    9.30    1.10
  -5 -15  -2    3.10    0.90
   5 -15   2    4.40    1.10
   5 -15   2    3.20    1.00
   5 -15  -2    3.50    1.10
  -5 -15   2    2.70    0.90
   5 -15  -2    4.10    1.10
   0 -16   2    5.30    0.90
   0 -16  -2    6.00    1.00
   0 -16  -2    6.40    0.80
   0 -16   2    5.50    0.80
  -1 -16  -2   -0.10    0.30
  -1 -16  -2   -0.40    0.50
   1 -16   2   -0.10    0.40
   1 -16   2    0.80    0.60
  -1 -16   2    0.40    0.40
   1 -16  -2   -0.50    0.50
  -1 -16   2    0.40    0.60
   1 -16  -2    0.00    0.40
   2 -16   2    0.70    0.60
   2 -16   2    1.70    0.70
  -2 -16  -2    0.30    0.50
  -2 -16   2    1.70    0.30
   2 -16  -2    1.30    0.70
  -2 -16   2    1.20    0.60
   2 -16  -2    0.40    0.50
  -3 -16  -2    2.80    0.80
   3 -16   2    1.80    0.80
   3 -16   2    2.70    0.90
  -3 -16   2    1.50    0.70
   3 -16  -2    1.60    0.80
   3 -16  -2    1.50    0.70
  -4 -16  -2    0.60    0.60
   4 -16   2    0.70    0.80
   4 -16   2    1.70    0.90
   4 -16  -2   -0.10    0.60
   4 -16  -2    0.20    0.70
  -4 -16   2   -0.10    0.50
   0 -17   2   -0.40    0.50
   0 -17   2   -0.50    0.40
   0 -17  -2   -0.80    0.40
   0 -17  -2    0.70    0.40
   1 -17   2    6.70    1.30
  -1 -17  -2    7.10    0.70
   1 -17   2    7.70    1.00
  -1 -17  -2    7.20    1.10
   1 -17  -2    6.30    1.10
   1 -17  -2    8.40    1.00
  -1 -17   2    8.30    1.10
  -1 -17   2    7.30    0.80
  -2 -17  -2    2.70    0.80
   2 -17   2    2.80    0.80
   2 -17   2    2.50    0.80
  -2 -17   2    2.30    0.70
   2 -17  -2    4.20    0.90
   2 -17  -2    3.80    1.00
   3 -17   2   -0.60    0.60
  -3 -17  -2   -0.20    0.60
   3 -17   2    1.20    0.70
  -3 -17   2    0.00    0.50
   3 -17  -2   -0.90    0.50
   3 -17  -2   -0.60    0.60
   0 -18  -2    9.20    1.30
   0 -18  -2    8.60    0.90
   0 -18   2    7.70    1.00
   0 -18   2    8.20    1.20
  -1 -18  -2    3.00    0.50
  -1 -18  -2    4.70    1.00
   1 -18   2    3.10    0.70
   1 -18   2    1.20    0.80
   1 -18  -2    1.40    0.80
  -1 -18   2    3.50    0.90
  -1 -18   2    3.00    0.60
   1 -18  -2    3.80    0.80
   0   0   3    0.00    0.10
  -1   0   3    0.10    0.10
  -1   0  -3    0.10    0.10
   1   0   3    0.10    0.10
   2   0  -3    2.20    0.30
  -2   0   3    1.50    0.30
   2   0   3    2.20    0.30
   2   0   3    1.80    0.40
   2   0  -3    1.20    0.30
   3   0   3    0.50    0.30
  -3   0   3    0.50    0.30
   3   0   3    0.70    0.40
  -3   0   3    0.50    0.30
   3   0  -3    0.60    0.30
  -3   0  -3    0.70    0.30
   3   0  -3    0.10    0.20
  -3   0  -3    0.30    0.30
  -4   0   3    0.20    0.30
  -4   0   3    0.70    0.40
  -4   0  -3    0.00    0.30
   4   0  -3    0.20    0.30
   4   0   3    0.30    0.30
   4   0  -3    0.20    0.30
   4   0   3    0.60    0.40
  -4   0  -3    0.30    0.30
   5   0   3    0.00    0.40
  -5   0   3   -0.30    0.40
   5   0  -3    0.30    0.40
   5   0   3    0.30    0.40
  -5   0  -3    0.40    0.40
  -5   0  -3    0.10    0.40
  -5   0   3    1.60    0.50
  -6   0   3    0.70    0.50
  -6   0  -3   -0.70    0.40
   6   0   3    0.10    0.50
   6   0  -3    1.10    0.60
   6   0   3    0.30    0.40
   6   0  -3   -0.30    0.40
   7   0   3   -0.40    0.70
   7   0   3    0.30    0.60
   7   0  -3    1.00    1.10
  -7   0  -3   -0.30    0.50
  -7   0   3    0.50    0.60
   7   0  -3    0.70    0.70
  -8   0   3    0.20    0.60
   8   0   3   -0.20    0.50
   8   0   3   -0.60    0.70
   8   0  -3    1.30    0.80
   8   0  -3   -0.30    0.60
  -9   0   3   -0.10    0.70
   9   0   3    0.50    0.90
   9   0   3    0.40    0.70
  -9   0  -3    0.30    0.80
   9   0  -3    0.80    0.80
  10   0   3   -0.50    0.80
  10   0  -3    0.30    1.00
   0  -1   3    0.10    0.10
   0  -1  -3    0.10    0.10
   0  -1  -3    0.20    0.10
   0  -1   3    0.00    0.10
   0  -1  -3    0.00    0.10
   0   1  -3    0.10    0.10
   0   1   3    0.00    0.10
   0   1  -3    0.00    0.10
  -1  -1  -3  270.77    9.70
  -1  -1  -3  296.57   19.40
   1   1  -3  316.87   25.40
  -1   1   3  280.07   21.10
   1  -1   3  272.57   21.00
   1  -1   3  252.57   10.30
   1   1   3  242.88   21.60
  -1   1  -3  262.97   10.50
   1   1   3  268.77    9.60
   1  -1  -3  292.57   10.90
  -1  -1   3  252.17    9.20
  -1   1  -3  326.57   23.10
  -1  -1   3  274.67   25.00
   2  -1   3  398.86   31.20
  -2  -1  -3  369.86   14.30
  -2   1   3  401.26   31.10
  -2  -1  -3  369.76   27.40
   2   1  -3  399.56   14.60
   2  -1   3  359.46   14.80
  -2  -1   3  363.06   27.00
   2   1   3  362.96   13.90
  -2   1  -3  367.46   14.90
  -2   1  -3  350.76   29.90
  -3  -1  -3   72.49    2.40
   3   1  -3   69.29    2.30
   3  -1   3   68.49    2.40
  -3   1   3   69.79    2.20
  -3  -1  -3   68.99    2.30
  -3   1   3   71.69    2.40
   3  -1   3   67.59    2.30
  -3  -1   3   67.09    2.30
   3   1   3   65.89    2.40
   3  -1  -3   66.19    2.30
  -3   1  -3   68.79    2.40
  -3  -1   3   66.99    2.20
   3  -1  -3   64.39    2.40
  -3   1  -3   65.69    2.30
  -4  -1  -3  436.36   19.20
   4   1  -3  397.36   46.30
   4  -1   3  354.96   47.40
  -4   1   3  398.16   19.80
  -4  -1  -3  458.25   43.50
   4  -1   3  446.96   20.30
   4   1  -3  433.96   19.30
   4   1   3  415.26   19.00
  -4   1  -3  460.25   47.30
  -4   1  -3  432.16   20.10
   4  -1  -3  437.96   20.20
  -4  -1   3  451.25   20.00
  -4  -1   3  378.66   47.10
   4  -1  -3  356.26   45.90
  -5   1   3   29.00    1.60
  -5  -1  -3   27.00    1.50
   5  -1   3   26.70    1.50
   5   1  -3   29.30    1.60
  -5  -1  -3   28.00    1.50
   5  -1   3   26.20    1.60
  -5   1   3   27.50    1.40
   5  -1  -3   27.40    1.50
  -5  -1   3   26.30    1.50
   5  -1  -3   27.60    1.60
  -5  -1   3   29.10    1.40
   5   1   3   28.80    1.70
  -5   1  -3   30.00    1.60
  -5   1  -3   31.10    1.50
   6   1  -3   13.20    1.30
  -6  -1  -3   13.50    1.20
   6  -1   3   11.10    1.30
   6   1  -3    9.50    1.50
   6  -1   3   12.20    1.30
   6   1   3   11.40    1.30
  -6  -1   3   12.70    1.30
   6  -1  -3   14.20    1.40
  -6   1  -3   13.00    1.40
   6  -1  -3   11.40    1.30
  -7  -1  -3   20.90    1.60
   7  -1   3   20.50    1.60
   7  -1   3   20.00    1.70
  -7   1   3   19.40    1.60
   7   1  -3   20.80    1.60
  -7  -1   3   25.10    1.70
   7  -1  -3   20.40    1.60
   7  -1  -3   20.80    1.60
  -7   1  -3   21.70    1.60
   7   1   3   21.00    1.80
  -8   1   3   10.20    1.40
  -8  -1  -3    9.90    1.40
   8   1  -3    9.60    1.40
   8  -1   3    9.20    1.30
   8   1   3    8.00    1.40
   8   1   3    9.80    1.50
  -8   1  -3    9.70    1.40
  -8  -1   3   10.70    1.40
   8  -1  -3    8.50    1.30
   8  -1  -3    8.10    1.30
  -9  -1  -3   15.90    1.80
  -9   1   3   20.80    1.70
   9  -1   3   16.30    1.90
   9  -1   3   14.30    2.00
   9   1  -3   18.70    2.20
  -9   1  -3   17.60    2.00
   9  -1  -3   16.20    1.90
   9  -1  -3   17.70    2.10
   9   1   3   18.20    2.20
   9   1   3   18.20    1.60
  10   1  -3    0.40    0.90
  10  -1   3   -0.70    0.80
  10   1   3    0.00    1.00
  10  -1  -3   -1.10    0.70
   0   2   3  708.73   19.40
   0   2  -3  671.13   33.50
   0   2   3  644.34   35.10
   0  -2  -3  648.24   19.30
   0  -2  -3  664.33   35.40
   0  -2   3  683.13   20.20
   0  -2   3  653.63   32.40
   1   2  -3  539.95   34.40
   1   2  -3  599.04   17.80
  -1  -2  -3  637.64   29.50
  -1  -2  -3  595.74   17.60
   1  -2   3  600.54   19.70
  -1   2   3  599.44   19.90
   1  -2   3  544.55   32.80
   1   2   3  596.34   17.50
   1  -2  -3  572.14   32.80
   1  -2  -3  603.34   19.60
  -1   2  -3  632.94   35.50
  -1  -2   3  570.84   17.50
  -1  -2   3  591.14   35.50
   1   2   3  566.24   26.90
  -1   2  -3  570.74   19.50
  -2   2   3 1273.47   62.99
   2  -2   3 1195.58   61.49
   2  -2   3 1261.47   39.00
  -2  -2  -3 1150.98   52.09
  -2   2   3 1296.27   39.40
   2   2  -3 1266.67   35.90
   2   2  -3 1214.58   37.10
  -2  -2  -3 1258.47   36.50
   2  -2  -3 1297.67   62.29
   2   2   3 1298.97   53.39
  -2  -2   3 1295.97   54.79
   2   2   3 1152.08   36.10
  -2  -2   3 1292.27   66.39
   2  -2  -3 1242.58   38.80
  -2   2  -3 1291.97   39.30
   3   2  -3  118.49    3.60
  -3  -2  -3  119.39    3.70
   3   2  -3  115.29    3.60
  -3  -2  -3  122.09    3.60
   3  -2   3  119.69    3.70
  -3   2   3  116.29    3.70
  -3   2   3  123.69    3.60
   3  -2   3  114.19    3.70
  -3   2  -3  118.89    3.80
  -3  -2   3  119.39    3.50
   3   2   3  121.59    3.80
  -3  -2   3  125.89    3.60
  -3   2  -3  116.79    3.60
   3   2   3  116.99    3.50
   3  -2  -3  121.09    3.80
  -4   2   3   40.70    1.70
  -4  -2  -3   39.40    1.80
   4   2  -3   39.90    1.70
   4  -2   3   40.10    1.80
   4   2  -3   40.10    1.70
   4  -2   3   38.60    1.80
  -4   2   3   37.90    1.80
  -4  -2  -3   40.00    1.70
  -4  -2   3   42.80    1.70
   4   2   3   41.40    1.70
   4  -2  -3   42.20    1.90
   4  -2  -3   41.30    1.70
  -4   2  -3   41.00    1.70
  -4  -2   3   40.30    1.60
  -4   2  -3   39.20    1.80
   4   2   3   41.20    1.90
   5  -2   3  164.78    5.50
  -5  -2  -3  163.68    5.30
   5   2  -3  175.98    5.30
   5  -2   3  175.28    5.50
  -5   2   3  168.18    5.50
   5   2  -3  171.38    5.40
  -5  -2  -3  173.38    5.40
  -5   2   3  172.88    5.30
   5  -2  -3  163.68    5.50
   5   2   3  172.48    5.60
  -5  -2   3  174.48    5.20
  -5  -2   3  158.48    5.20
   5   2   3  171.08    5.20
  -5   2  -3  182.08    5.60
   5  -2  -3  169.78    5.30
  -5   2  -3  166.38    5.30
   6  -2   3    0.10    0.40
   6   2  -3    1.10    0.60
   6  -2   3    1.30    0.60
  -6   2   3    2.10    0.70
   6   2  -3    1.00    0.50
  -6  -2  -3    1.10    0.50
  -6   2  -3    1.80    0.70
   6  -2  -3    1.20    0.60
  -6  -2   3    1.10    0.50
   6  -2  -3    1.10    0.60
   6   2   3    1.40    0.70
   6   2   3    1.50    0.60
  -6  -2   3    1.90    0.60
   7  -2   3   67.49    3.10
   7   2  -3   64.79    3.00
   7   2  -3   67.29    2.90
  -7  -2  -3   67.19    2.90
   7  -2   3   70.99    3.10
  -7   2   3   62.39    3.00
   7   2   3   64.79    3.20
  -7   2  -3   60.49    3.00
   7   2   3   67.79    2.80
  -7  -2   3   66.19    2.90
   7  -2  -3   63.59    2.90
   7  -2  -3   62.89    3.00
  -8   2   3    0.30    0.70
   8   2  -3    0.70    0.70
   8  -2   3   -0.30    0.70
  -8  -2  -3    0.10    0.60
   8   2  -3    0.60    0.60
   8  -2   3    0.40    0.70
   8  -2  -3    1.10    0.80
   8  -2  -3    0.30    0.70
   8   2   3   -0.40    0.80
  -8  -2   3    0.50    0.60
   8   2   3    1.10    0.60
  -8   2  -3    0.00    0.60
   9   2  -3    0.70    0.70
  -9   2   3    0.80    0.70
  -9  -2  -3    0.90    0.80
   9   2  -3   -0.30    0.80
   9  -2   3   -0.50    0.80
   9  -2   3   -0.40    0.60
  -9  -2   3   -0.60    0.60
  -9   2  -3   -0.10    0.60
   9   2   3    0.30    0.60
   9  -2  -3   -0.30    0.70
   9   2   3    1.70    1.00
   9  -2  -3    0.70    0.80
  10  -2   3    2.00    1.50
  10   2  -3   -0.50    0.90
  10  -2   3    1.40    1.00
  10   2   3    0.30    1.00
  10  -2  -3    1.20    1.00
  10  -2  -3    1.80    1.10
   0   3   3   -0.10    0.10
   0   3  -3    0.10    0.10
   0  -3  -3   -0.10    0.10
   0  -3   3   -0.10    0.10
   0  -3   3    0.00    0.10
   0   3  -3    0.10    0.10
   0  -3  -3    0.00    0.10
  -1   3   3 1479.95   60.59
   1   3  -3 1232.98   57.49
  -1  -3  -3 1345.77   51.39
   1  -3   3 1391.16   60.49
  -1  -3  -3 1345.07   37.50
   1   3  -3 1373.96   38.20
   1  -3   3 1432.46   41.00
  -1  -3   3 1362.96   38.00
   1  -3  -3 1420.66   59.29
  -1   3  -3 1485.05   62.69
   1  -3  -3 1376.46   40.50
  -1  -3   3 1311.17   56.89
   1   3   3 1388.66   37.30
   1   3   3 1384.96   47.70
  -2  -3  -3   11.80    0.60
   2   3  -3   11.20    0.60
  -2   3   3   12.00    0.70
   2   3  -3   12.10    0.70
  -2  -3  -3   13.00    0.80
   2   3  -3   12.40    0.60
  -2   3   3   11.60    0.70
   2  -3   3   13.00    0.70
   2  -3   3   11.90    0.70
  -2   3  -3   12.80    0.80
  -2   3  -3   13.00    0.70
   2   3   3   12.00    0.50
   2  -3  -3   11.90    0.70
   2   3   3   11.90    0.80
   2  -3  -3   12.80    0.70
  -2  -3   3   11.80    0.60
   3  -3   3  107.99    3.60
  -3   3   3  106.39    3.40
  -3  -3  -3  109.59    3.30
   3   3  -3  108.49    3.40
   3  -3   3  112.99    3.50
  -3  -3  -3  110.69    3.50
   3   3  -3  109.49    3.30
  -3   3   3  111.89    3.60
   3   3   3  108.39    3.60
   3   3   3  108.39    3.20
  -3  -3   3  113.59    3.30
   3  -3  -3  106.19    3.40
  -3   3  -3  109.39    3.40
  -3  -3   3  110.19    3.30
  -3   3  -3  112.89    3.60
   3  -3  -3  110.39    3.60
   4   3  -3   77.09    2.70
   4  -3   3   81.79    3.00
  -4   3   3   76.59    2.70
  -4  -3  -3   77.19    2.70
  -4   3   3   78.49    2.90
   4  -3   3   80.39    2.90
   4   3  -3   83.09    2.80
  -4  -3  -3   82.39    2.90
   4  -3  -3   77.09    2.80
  -4  -3   3   75.59    2.70
   4  -3  -3   80.19    3.00
   4   3   3   78.89    3.00
  -4   3  -3   76.59    2.80
  -4  -3   3   77.69    2.70
   4   3   3   79.39    2.60
  -4   3  -3   77.79    3.00
   5  -3   3   17.60    1.20
  -5   3   3   16.30    1.10
   5   3  -3   14.20    1.00
  -5  -3  -3   17.10    1.10
  -5  -3  -3   15.40    1.10
   5  -3   3   13.50    1.20
   5   3  -3   15.80    1.20
  -5   3   3   15.40    1.20
  -5   3  -3   14.40    1.20
   5  -3  -3   17.20    1.20
  -5   3  -3   16.50    1.10
   5   3   3   16.10    1.00
  -5  -3   3   17.40    1.10
  -5  -3   3   16.70    1.10
   5  -3  -3   16.20    1.30
   5   3   3   17.60    1.40
   6   3  -3   40.80    2.10
   6  -3   3   45.80    2.30
   6   3  -3   39.10    1.90
   6  -3   3   40.60    2.10
  -6   3   3   38.60    2.10
  -6  -3  -3   41.00    2.00
   6  -3  -3   42.40    2.10
  -6   3  -3   39.80    2.20
   6   3   3   39.90    2.20
   6  -3  -3   38.50    2.20
  -6  -3   3   39.20    2.00
   6   3   3   44.40    1.90
  -6  -3   3   44.00    1.90
  -7  -3  -3   21.70    1.50
   7   3  -3   19.50    1.80
  -7   3   3   18.70    1.60
   7  -3   3   21.20    1.70
   7  -3   3   20.10    1.60
   7   3  -3   21.40    1.40
   7   3   3   22.00    2.10
  -7  -3   3   19.00    1.50
   7  -3  -3   23.00    1.70
  -7   3  -3   19.20    1.70
   7   3   3   20.90    1.40
   7  -3  -3   19.00    1.60
   8   3  -3   -0.10    0.70
   8  -3   3    0.20    0.70
   8  -3   3    0.60    0.80
   8   3  -3    0.50    0.60
  -8   3   3    0.00    0.70
  -8  -3  -3    0.20    0.60
   8  -3  -3    0.80    0.90
  -8   3  -3    0.10    0.70
   8   3   3    0.50    0.50
  -8  -3   3   -0.10    0.50
   8  -3  -3    0.20    0.70
   8   3   3    1.10    1.00
  -9   3   3    0.10    0.70
   9  -3   3    0.20    0.70
   9   3  -3   -0.10    0.60
   9  -3   3    1.20    0.90
  -9  -3  -3    0.80    0.70
   9   3  -3    1.30    0.90
   9   3   3   -0.80    0.90
   9   3   3    0.60    0.60
   9  -3  -3    1.20    0.80
  -9   3  -3    0.80    0.70
  -9  -3   3   -0.60    0.50
   9  -3  -3    1.00    0.90
  10  -3   3    0.30    0.80
  10  -3   3    1.00    1.00
  10   3  -3    1.60    1.10
  10  -3  -3    2.20    1.10
  10  -3  -3   -0.10    0.90
  10   3   3    0.30    0.90
   0   4  -3 2037.70   54.79
   0   4   3 1986.30   77.19
   0  -4  -3 1972.60   53.89
   0  -4   3 1908.51   71.19
   0  -4  -3 1865.81   52.89
   0  -4   3 1927.71   54.39
   0   4   3 2035.60   68.29
   0   4  -3 1978.30   73.69
   1   4  -3  674.83   20.00
  -1  -4  -3  649.93   30.70
  -1  -4  -3  661.73   18.90
  -1   4   3  632.44   39.30
   1   4  -3  643.14   37.60
   1  -4   3  588.74   38.50
  -1   4   3  675.83   22.80
   1  -4   3  675.23   22.70
   1   4   3  683.33   18.60
   1  -4  -3  673.83   22.50
  -1   4  -3  676.23   41.10
   1   4   3  683.23   27.60
  -1  -4   3  671.73   19.70
   1  -4  -3  678.33   39.30
  -1  -4   3  652.83   34.40
  -2   4   3   43.20    1.50
   2   4  -3   40.40    1.30
  -2   4   3   41.90    1.60
   2   4  -3   41.90    1.30
  -2  -4  -3   39.60    1.30
   2   4  -3   42.40    1.50
  -2  -4  -3   39.90    1.70
   2  -4   3   41.30    1.60
   2   4   3   42.30    1.70
  -2   4  -3   42.80    1.60
   2  -4  -3   42.00    1.60
  -2  -4   3   42.30    1.50
   2  -4  -3   43.80    1.60
  -2   4  -3   40.80    1.50
  -3  -4  -3   33.50    1.20
   3   4  -3   32.00    1.40
   3  -4   3   32.10    1.40
   3  -4   3   35.60    1.60
  -3   4   3   31.70    1.50
  -3  -4  -3   34.70    1.50
   3   4  -3   32.60    1.20
  -3   4   3   31.80    1.40
   3   4  -3   29.60    1.30
   3  -4  -3   33.50    1.60
   3   4   3   32.10    1.60
   3  -4  -3   33.60    1.40
  -3   4  -3   30.80    1.40
   3   4   3   33.70    1.20
  -3  -4   3   33.10    1.30
  -3   4  -3   33.50    1.50
  -4   4   3  427.86   55.89
   4   4  -3  441.56   17.10
  -4   4   3  425.16   21.60
  -4  -4  -3  490.85   40.10
   4  -4   3  429.86   21.50
   4  -4   3  442.66   57.69
  -4  -4  -3  405.86   17.40
   4   4  -3  459.05   18.50
  -4  -4   3  455.95   57.09
   4   4   3  363.46   36.50
  -4   4  -3  442.66   57.09
  -4   4  -3  441.16   21.90
   4   4   3  418.56   17.60
  -4  -4   3  355.86   37.30
   4  -4  -3  394.46   52.69
   4  -4  -3  429.16   21.30
   5  -4   3  274.97    8.20
  -5   4   3  278.07    8.00
   5   4  -3  266.07    8.10
   5  -4   3  287.27    8.40
   5   4  -3  280.97    7.80
  -5  -4  -3  267.47    7.90
  -5  -4  -3  278.97    8.20
  -5   4   3  271.97    8.30
  -5  -4   3  270.87    8.30
   5  -4  -3  274.67    8.30
  -5  -4   3  270.87    7.90
   5   4   3  278.67    8.40
   5   4   3  270.17    8.00
   5  -4  -3  279.47    8.10
  -5   4  -3  271.37    8.10
  -5   4  -3  267.37    8.30
   6   4  -3   -0.10    0.40
  -6   4   3   -0.60    0.50
   6  -4   3    0.10    0.60
  -6  -4  -3    0.30    0.40
   6   4  -3   -0.40    0.60
   6  -4   3    0.60    0.60
   6   4   3    0.50    0.60
  -6  -4   3    1.40    0.60
   6  -4  -3    0.40    0.60
  -6   4  -3    0.40    0.60
   6   4   3   -0.10    0.60
  -6  -4   3   -0.60    0.30
   6  -4  -3    0.00    0.60
  -7   4   3    3.10    0.90
   7  -4   3    5.50    1.00
   7   4  -3    3.00    0.90
  -7  -4  -3    4.50    0.90
   7  -4   3    3.20    0.90
  -7   4  -3    5.30    1.10
   7   4   3    5.10    1.10
   7   4   3    3.40    0.70
   7  -4  -3    2.70    0.80
  -7  -4   3    4.60    0.80
   7  -4  -3    1.70    0.90
   8   4  -3   -0.80    0.60
  -8  -4  -3    0.10    0.60
   8  -4   3    0.70    0.80
  -8   4   3    1.30    0.80
   8   4  -3    0.20    0.50
   8  -4   3    0.60    0.80
  -8  -4   3    0.00    0.50
   8  -4  -3    0.00    0.70
   8  -4  -3    0.10    0.80
   8   4   3    0.20    0.50
  -8   4  -3    1.00    0.70
  -9  -4  -3    4.30    1.00
   9  -4   3    3.60    1.10
   9  -4   3    4.20    1.20
   9   4  -3    3.20    1.10
   9   4  -3    4.70    0.90
   9  -4  -3    4.10    1.10
   9   4   3    5.40    1.40
   9   4   3    3.80    0.80
   9  -4  -3    7.20    1.40
  10  -4   3   -0.10    0.90
  10   4  -3   -0.20    1.00
  10  -4   3    0.40    0.90
  10  -4  -3   -0.40    0.80
  10   4   3    1.10    1.10
  10  -4  -3    1.70    1.00
   0  -5  -3    0.20    0.20
   0   5   3    0.10    0.20
   0   5  -3   -0.20    0.10
   0  -5  -3   -0.10    0.20
   0   5  -3    0.00    0.10
   0  -5   3    0.00    0.10
   0  -5   3    0.00    0.10
  -1  -5  -3   37.40    1.60
   1  -5   3   42.10    1.40
  -1   5   3   41.00    1.50
   1  -5   3   36.50    1.50
   1   5  -3   39.20    1.20
  -1   5  -3   40.00    1.50
  -1  -5   3   38.00    1.30
   1  -5  -3   42.60    1.50
   1   5   3   41.30    1.60
  -1  -5   3   41.60    1.30
  -1  -5   3   39.70    1.40
   1  -5  -3   41.10    1.50
  -1   5  -3   38.30    1.50
   2  -5   3   15.40    0.80
   2   5  -3   15.20    0.50
  -2  -5  -3   15.00    0.60
   2  -5   3   14.80    0.90
   2   5  -3   14.90    0.80
   2   5  -3   15.50    0.50
  -2   5   3   14.90    0.80
  -2  -5  -3   15.60    1.00
  -2   5   3   16.30    0.90
   2  -5  -3   15.30    0.90
  -2   5  -3   16.00    0.90
  -2  -5   3   14.70    0.80
  -2  -5   3   14.30    0.70
   2   5   3   16.70    1.00
   2  -5  -3   16.30    0.90
  -2   5  -3   13.50    0.80
  -3   5   3   27.00    1.40
  -3  -5  -3   27.00    1.00
   3   5  -3   24.60    1.30
   3  -5   3   28.40    1.30
   3  -5   3   28.00    1.40
   3   5  -3   24.00    1.00
   3   5  -3   27.30    1.00
  -3  -5  -3   25.50    1.40
  -3   5   3   26.00    1.20
   3  -5  -3   25.50    1.40
   3  -5  -3   26.60    1.30
  -3   5  -3   26.80    1.20
  -3   5  -3   25.00    1.30
  -3  -5   3   25.20    1.20
   3   5   3   23.90    1.40
   3   5   3   27.50    0.80
   4   5  -3    1.30    0.40
  -4  -5  -3    1.00    0.40
   4   5  -3    1.40    0.30
   4  -5   3    1.60    0.60
  -4   5   3    1.50    0.60
   4  -5   3    1.30    0.50
  -4   5   3    1.80    0.50
   4   5  -3    1.00    0.50
  -4  -5  -3    1.20    0.50
   4  -5  -3    1.50    0.50
   4  -5  -3    1.10    0.60
  -4  -5   3    1.20    0.40
  -4   5  -3    1.00    0.50
   4   5   3    1.90    0.30
   4   5   3    1.00    0.60
  -5   5   3   60.09    2.70
   5  -5   3   63.99    2.80
   5   5  -3   67.39    2.30
  -5  -5  -3   66.29    2.70
   5  -5   3   66.59    2.70
  -5  -5  -3   69.59    2.50
   5   5  -3   62.19    2.70
   5   5   3   64.89    2.20
   5  -5  -3   65.69    2.70
  -5  -5   3   70.39    2.50
  -5  -5   3   70.89    2.50
   5   5   3   63.19    2.90
  -5   5  -3   60.99    2.80
   5  -5  -3   66.49    2.90
  -6  -5  -3   46.20    2.10
   6   5  -3   44.60    2.30
   6  -5   3   47.40    2.30
   6  -5   3   42.60    2.40
   6   5  -3   42.60    1.90
   6   5   3   43.60    1.80
   6   5   3   40.90    2.40
   6  -5  -3   44.80    2.30
  -6   5  -3   45.30    2.40
   6  -5  -3   45.30    2.50
  -6  -5   3   39.50    2.00
  -6  -5   3   39.60    2.30
  -7  -5  -3   16.30    1.30
   7   5  -3   15.80    1.20
   7  -5   3   15.90    1.70
  -7   5   3   16.50    1.70
   7  -5   3   17.20    1.90
   7   5  -3   16.60    1.70
   7  -5  -3   14.40    1.60
   7   5   3   16.10    1.90
   7   5   3   16.70    1.10
  -7  -5   3   20.40    1.40
  -7   5  -3   18.50    1.60
   7  -5  -3   19.40    1.70
   8   5  -3    4.30    0.70
   8  -5   3    2.60    1.00
  -8  -5  -3    3.40    0.90
   8   5  -3    5.50    1.30
   8  -5   3    3.40    1.00
   8  -5  -3    6.50    1.20
   8   5   3    4.80    0.80
   8   5   3    4.10    1.20
   8  -5  -3    5.00    1.20
   9  -5   3    1.30    1.00
  -9  -5  -3    1.00    0.70
   9   5  -3    0.40    0.90
   9  -5  -3   -0.60    0.70
   9   5   3    0.00    0.90
   9  -5  -3    0.60    0.90
   0  -6   3   52.19    1.70
   0  -6  -3   56.19    2.00
   0   6  -3   51.19    1.70
   0   6   3   54.79    2.00
   0  -6   3   56.29    1.80
   0  -6  -3   55.69    1.70
   0  -6  -3   56.59    1.90
   1  -6   3  643.34   42.80
  -1  -6  -3  533.95   15.60
   1   6  -3  566.44   17.80
  -1  -6  -3  545.55   15.80
   1  -6   3  555.74   20.80
  -1   6   3  592.14   21.10
   1   6  -3  509.25   35.10
  -1   6   3  559.74   40.60
  -1  -6   3  561.54   30.10
  -1   6  -3  575.64   21.10
   1  -6  -3  576.54   39.60
   1  -6  -3  588.64   20.70
   1   6   3  584.84   22.10
  -1   6  -3  483.95   39.70
   1   6   3  561.84   24.20
  -1  -6   3  524.85   18.10
   2   6  -3  209.98    5.80
  -2   6   3  200.58    5.90
  -2  -6  -3  208.28    6.20
   2   6   3  201.38    6.10
  -2   6  -3  200.68    6.00
  -2  -6   3  207.98    5.90
  -3   6   3  681.53   28.00
  -3   6   3  763.02   61.89
   3  -6   3  747.33   60.49
  -3  -6  -3  699.83   35.60
   3  -6   3  636.94   27.40
   3   6  -3  684.53   22.00
   3   6  -3  686.23   21.20
  -3  -6  -3  662.43   20.50
   3  -6  -3  579.04   54.39
   3  -6  -3  648.14   27.40
  -3  -6   3  694.23   38.40
  -3   6  -3  681.53   60.69
  -3  -6   3  638.74   48.40
   3   6   3  664.73   20.40
   3   6   3  689.33   32.60
  -3   6  -3  713.03   28.50
  -4   6   3   -0.20    0.40
   4  -6   3   -0.10    0.40
   4   6  -3   -0.40    0.40
   4  -6   3    0.70    0.50
   4   6  -3   -0.20    0.20
  -4  -6  -3    0.50    0.30
   4   6  -3    0.00    0.20
  -4   6   3    0.40    0.40
   4   6   3   -0.30    0.50
  -4   6  -3    0.70    0.40
   4  -6  -3    0.20    0.50
   4  -6  -3    0.20    0.40
  -4   6  -3    0.30    0.50
   4   6   3    0.20    0.10
  -4  -6   3    0.30    0.40
  -5   6   3   23.80    1.60
  -5  -6  -3   22.40    1.70
   5   6  -3   23.30    1.10
  -5  -6  -3   26.30    1.30
   5  -6   3   25.70    1.70
   5  -6   3   24.60    1.50
   5   6  -3   23.90    1.80
   5   6   3   25.00    1.70
  -5  -6   3   25.30    1.60
   5  -6  -3   25.40    1.60
   5   6   3   26.50    1.10
   5  -6  -3   27.30    1.70
  -6  -6  -3   52.79    2.20
   6  -6   3   51.99    2.50
   6   6  -3   49.00    1.90
   6  -6   3   50.99    2.60
   6   6  -3   49.00    2.50
  -6   6   3   47.50    2.50
   6  -6  -3   46.30    2.40
   6   6   3   44.60    2.60
   6   6   3   48.30    1.80
  -6   6  -3   48.70    2.50
   7  -6   3   21.70    2.10
   7   6  -3   16.90    1.80
   7   6  -3   19.30    1.20
  -7  -6  -3   18.40    1.40
   7  -6   3   15.40    1.70
   7  -6  -3   18.00    1.80
   7  -6  -3   17.50    1.90
   7   6   3   15.00    1.90
   7   6   3   17.00    1.10
   8  -6   3    1.70    0.90
  -8  -6  -3    1.80    0.70
   8   6  -3    1.30    1.00
   8  -6   3    1.40    0.90
   8   6   3    0.90    1.00
   8   6   3    1.50    0.60
   8  -6  -3    1.80    0.90
   8  -6  -3    0.10    0.80
   9  -6   3    2.30    1.10
  -9  -6  -3    2.20    0.90
   9   6  -3    1.10    1.10
   9  -6   3    4.90    1.20
   9   6   3    2.50    1.20
   9  -6  -3    1.20    1.00
   0  -7  -3    0.10    0.30
   0   7  -3    0.00    0.20
   0  -7   3    0.10    0.20
   0  -7  -3    0.10    0.20
   0  -7  -3    0.10    0.30
   0   7  -3    0.00    0.20
   0  -7   3   -0.20    0.20
  -1  -7  -3   53.29    2.10
  -1  -7  -3   58.89    2.30
   1  -7   3   54.99    2.00
   1  -7   3   55.89    1.90
  -1   7   3   57.09    2.10
  -1  -7   3   55.99    2.00
  -1  -7   3   55.69    1.90
  -1   7  -3   57.89    1.90
   1  -7  -3   53.89    2.00
  -1   7  -3   55.99    2.00
   1  -7  -3   57.29    2.10
  -1  -7   3   58.59    1.80
  -2  -7  -3   37.20    1.10
   2  -7   3   40.70    1.60
  -2  -7  -3   38.90    1.80
   2  -7   3   37.00    1.60
   2   7  -3   37.20    1.50
  -2   7   3   33.90    1.50
  -2   7  -3   36.80    1.60
  -2  -7   3   34.60    1.30
   2   7   3   36.30    1.70
  -2   7  -3   34.80    1.40
  -2  -7   3   35.80    1.50
   2  -7  -3   31.60    1.50
   2  -7  -3   33.50    1.60
  -3  -7  -3  241.08    7.20
   3   7  -3  239.18    7.00
  -3   7   3  239.58    7.00
   3  -7   3  222.88    7.10
   3   7   3  242.58    7.30
   3  -7  -3  244.28    7.20
  -3  -7   3  236.08    6.90
  -3   7  -3  245.38    6.90
  -3   7  -3  243.28    7.20
   4   7  -3   26.60    1.50
   4  -7   3   27.80    1.50
  -4  -7  -3   29.50    1.60
  -4   7   3   29.10    1.60
  -4  -7  -3   28.10    1.20
   4  -7  -3   25.90    1.60
  -4   7  -3   26.60    1.60
   4   7   3   24.40    1.60
   4  -7  -3   30.00    1.60
  -4  -7   3   26.50    1.40
  -4   7  -3   26.60    1.40
   5   7  -3   37.80    1.60
   5  -7   3   37.00    2.10
  -5   7   3   39.40    2.10
   5   7  -3   39.40    2.10
   5  -7   3   41.90    2.00
  -5  -7  -3   41.10    1.70
  -5  -7   3   37.80    1.80
   5   7   3   43.00    2.30
   5  -7  -3   38.40    2.20
   5  -7  -3   37.20    2.00
  -5   7  -3   39.20    2.10
   6   7  -3    3.70    0.60
   6  -7   3    2.70    0.80
   6   7  -3    2.90    0.90
  -6  -7  -3    3.80    0.70
   6  -7   3    3.70    1.00
   6   7   3    4.60    1.10
   6  -7  -3    5.30    1.10
   6  -7  -3    3.30    0.90
   6   7   3    5.10    0.50
   7  -7   3   14.70    1.80
   7   7  -3   16.30    1.80
  -7  -7  -3   14.50    1.30
   7   7  -3   15.30    0.90
   7  -7  -3   15.20    2.00
   7   7   3   11.90    1.70
   7  -7  -3   16.70    2.00
   8  -7   3    6.80    1.50
  -8  -7  -3    5.00    1.00
   8   7  -3    5.40    1.30
   8  -7   3    5.60    1.30
   8  -7  -3    6.80    1.40
   8   7   3    6.50    1.40
   8  -7  -3    6.10    1.30
   9   7  -3   13.20    1.80
  -9  -7  -3   10.40    1.40
   9  -7   3   13.20    1.90
   9  -7   3   10.70    1.80
   9  -7  -3   13.50    1.90
   9   7   3   11.40    1.90
   9  -7  -3   13.00    1.80
   0  -8  -3  124.49    4.00
   0   8  -3  122.09    3.50
   0  -8   3  122.39    3.70
   0  -8   3  115.69    3.70
   0   8  -3  126.39    3.70
   0  -8  -3  119.89    3.60
   0  -8   3  123.99    3.60
   0  -8  -3  117.69    3.80
  -1   8   3  131.69    4.30
  -1  -8  -3  135.19    3.70
   1  -8   3  136.79    4.10
  -1  -8  -3  131.99    4.20
  -1  -8  -3  144.19    4.50
  -1  -8   3  134.89    4.00
  -1   8  -3  141.09    4.10
  -1  -8   3  133.99    3.90
  -1  -8   3  131.29    4.20
   1  -8  -3  136.79    4.20
  -1   8  -3  137.99    4.10
  -2  -8  -3   51.29    1.40
  -2  -8  -3   51.69    2.30
   2  -8   3   47.40    2.00
  -2  -8  -3   53.29    2.10
   2  -8   3   48.60    1.90
   2  -8  -3   49.20    2.00
  -2  -8   3   45.80    1.90
  -2   8  -3   48.00    2.00
  -2  -8   3   49.70    1.80
  -2   8  -3   46.50    1.90
   2   8   3   51.19    2.10
   2  -8  -3   47.50    2.00
  -2  -8   3   49.00    1.90
  -3   8   3    4.70    0.70
  -3  -8  -3    3.90    0.30
   3   8  -3    3.50    0.60
  -3   8   3    4.00    0.60
   3  -8   3    5.30    0.80
   3  -8   3    3.50    0.60
  -3   8  -3    4.70    0.70
   3  -8  -3    5.00    0.80
  -3  -8   3    4.70    0.70
   3  -8  -3    3.20    0.70
   3   8   3    4.40    0.80
  -3   8  -3    3.80    0.70
  -4  -8  -3   19.20    0.90
   4   8  -3   19.60    1.30
  -4  -8  -3   21.00    1.40
   4  -8   3   17.10    1.40
   4  -8   3   16.80    1.20
   4  -8  -3   19.60    1.40
   4   8   3   18.00    1.50
  -4  -8   3   18.10    1.20
  -4   8  -3   20.60    1.80
   4  -8  -3   18.80    1.30
   5  -8   3   27.90    1.90
  -5  -8  -3   25.80    1.20
   5   8  -3   25.10    1.70
   5  -8   3   27.00    1.70
  -5  -8   3   25.20    1.40
   5   8   3   29.80    1.90
   5  -8  -3   26.00    1.70
   5  -8  -3   23.70    1.80
   6  -8   3    2.30    0.80
   6  -8   3    2.00    0.90
  -6  -8  -3    2.20    0.60
   6   8  -3    1.30    0.70
   6   8   3    2.80    0.90
   6  -8  -3    2.40    0.90
   6  -8  -3    2.30    0.80
   7  -8   3    1.70    0.80
  -7  -8  -3    0.80    0.50
   7   8  -3    1.10    0.80
   7  -8   3    0.00    0.70
   7  -8  -3    0.80    0.80
   7   8   3    2.20    1.00
   7  -8  -3    1.40    0.80
  -8  -8  -3    6.70    1.00
   8  -8   3    4.50    1.20
   8  -8   3    7.80    1.50
   8   8  -3    6.50    1.30
   8  -8  -3    4.60    1.30
   8  -8  -3    7.50    1.40
   8   8   3    4.30    1.30
   9  -8   3   -0.40    0.80
  -9  -8  -3    0.00    0.60
   9  -8   3   -0.90    0.80
   9   8  -3    1.30    1.10
   9  -8  -3    0.30    0.90
   9  -8  -3    0.70    1.00
   9   8   3   -1.30    0.80
   0  -9  -3    0.50    0.40
   0  -9   3    0.10    0.20
   0  -9   3   -0.20    0.20
   0  -9  -3    0.20    0.30
   0  -9   3    0.00    0.30
   0  -9  -3    0.10    0.20
   0   9  -3   -0.10    0.10
  -1  -9  -3   25.00    1.40
  -1  -9  -3   22.40    0.90
  -1   9   3   22.50    1.30
  -1  -9  -3   23.70    1.30
   1  -9   3   23.10    1.20
   1  -9   3   22.10    1.10
  -1   9  -3   21.70    1.00
  -1  -9   3   23.00    1.10
  -1  -9   3   22.80    1.00
   1  -9  -3   21.20    1.20
  -1   9  -3   26.10    1.20
   1  -9  -3   22.10    1.20
  -1  -9   3   20.70    1.20
  -2  -9  -3   -0.20    0.30
   2  -9   3    0.10    0.30
  -2  -9  -3    0.00    0.10
  -2   9   3    0.40    0.40
   2  -9   3    0.30    0.40
  -2  -9   3    0.10    0.40
  -2   9  -3    0.00    0.30
  -2  -9   3    0.30    0.30
  -2  -9   3    0.20    0.20
   2  -9  -3   -0.30    0.30
   2  -9  -3   -0.30    0.30
  -2   9  -3    0.30    0.30
   3   9  -3  146.09    4.50
   3  -9   3  146.59    4.60
   3  -9   3  141.49    4.80
  -3  -9  -3  135.59    4.80
   3  -9  -3  142.09    4.80
   3  -9  -3  139.99    4.60
  -3  -9   3  140.39    4.50
  -3   9  -3  138.09    4.50
   3   9   3  140.49    4.80
  -4  -9  -3    0.40    0.30
   4   9  -3    0.10    0.50
   4  -9   3   -0.20    0.50
   4  -9   3   -0.80    0.40
   4  -9  -3    0.50    0.60
   4  -9  -3    0.60    0.60
  -4  -9   3    0.30    0.40
   4   9   3    0.70    0.60
   5   9  -3   -0.70    0.50
   5  -9   3    1.00    0.60
   5  -9   3    0.50    0.60
  -5  -9  -3    0.00    0.30
  -5  -9   3    0.40    0.40
   5  -9  -3   -0.70    0.50
   5   9   3    0.20    0.60
   5  -9  -3    0.80    0.70
   6  -9   3   -0.90    0.50
   6  -9   3    0.60    0.70
   6   9  -3    1.50    0.80
   6  -9  -3    0.10    0.60
   6   9   3    0.70    0.70
   6  -9  -3   -0.10    0.70
   7  -9   3   21.20    1.80
   7  -9   3   14.70    1.80
   7   9  -3   16.70    1.80
   7   9   3   20.50    2.20
   7  -9  -3   20.50    1.70
   7  -9  -3   19.40    2.10
  -8  -9  -3    2.70    0.70
   8  -9   3    1.30    1.00
   8  -9   3    2.40    1.00
   8   9   3    1.30    1.00
   8  -9  -3    4.50    1.20
   8  -9  -3    2.90    1.10
   0 -10  -3   22.70    1.10
   0 -10   3   22.00    1.10
   0 -10   3   22.10    1.30
   0 -10  -3   25.30    1.40
   0 -10  -3   22.20    1.40
   0 -10   3   22.70    1.20
  -1 -10  -3    7.20    0.50
   1 -10   3    7.50    0.80
  -1  10   3    7.50    0.90
   1 -10   3    5.80    0.70
  -1 -10  -3    8.10    1.00
  -1 -10  -3    7.20    0.90
  -1 -10   3    6.50    0.60
  -1 -10   3    7.30    0.90
  -1  10  -3    6.50    0.80
   1 -10  -3    6.60    0.70
  -1 -10   3    6.20    0.70
   1 -10  -3    7.00    0.80
   2 -10   3    1.60    0.50
  -2 -10  -3    2.70    0.70
  -2 -10  -3    2.20    0.60
   2 -10   3    2.60    0.60
  -2 -10   3    3.60    0.70
   2 -10  -3    2.10    0.50
  -2  10  -3    2.30    0.50
   2 -10  -3    2.40    0.60
  -2 -10   3    1.70    0.40
   3 -10   3    4.10    0.80
  -3 -10  -3    3.30    0.80
  -3 -10  -3    6.60    1.10
   3 -10   3    3.90    0.90
  -3 -10   3    5.60    0.80
   3 -10  -3    4.80    0.90
   3 -10  -3    5.80    0.90
   3  10   3    4.40    0.90
  -3 -10   3    6.40    0.90
   4 -10   3   20.20    1.40
   4 -10   3   19.60    1.60
   4  10  -3   15.20    1.30
   4 -10  -3   17.90    1.40
  -4 -10   3   17.40    1.30
   4  10   3   19.10    1.60
   4 -10  -3   19.10    1.80
  -5 -10  -3    9.80    0.70
   5  10  -3    7.50    1.10
   5 -10   3   10.60    1.40
   5 -10   3    9.70    1.30
   5  10   3    7.90    1.30
   5 -10  -3    8.40    1.20
   5 -10  -3   10.70    1.40
   6  10  -3    0.90    0.80
   6 -10   3    2.90    1.00
   6 -10   3    0.90    0.80
  -6 -10  -3    1.20    0.40
   6 -10  -3    1.10    0.70
   6  10   3    1.50    1.00
   6 -10  -3    0.70    0.80
   7 -10   3    1.30    0.80
   7  10  -3    2.00    0.80
   7 -10   3    2.30    1.00
  -7 -10  -3    2.30    0.60
   7  10   3    2.10    0.90
   7 -10  -3    2.50    1.00
   7 -10  -3    1.70    0.90
   8 -10   3   -0.10    0.80
   8  10  -3   -0.40    0.80
   8 -10   3    0.40    0.80
   8 -10  -3    0.60    0.80
   8  10   3    0.60    0.90
   8 -10  -3   -0.10    0.80
   0 -11  -3    0.40    0.40
   0 -11  -3   -0.10    0.30
   0 -11   3   -0.10    0.20
   0 -11  -3   -0.40    0.20
   0 -11   3   -0.10    0.30
   0 -11   3   -0.20    0.30
  -1 -11  -3   51.99    1.70
  -1 -11  -3   51.49    2.20
   1 -11   3   56.79    2.20
   1 -11   3   49.50    2.10
  -1 -11  -3   48.30    2.40
   1 -11  -3   51.99    2.10
  -1 -11   3   54.99    1.90
   1 -11  -3   53.39    2.20
  -1 -11   3   55.49    2.00
  -1  11  -3   54.09    2.20
  -1 -11   3   49.00    2.20
   2 -11   3    0.00    0.40
   2 -11   3    0.20    0.40
  -2 -11  -3    0.20    0.50
   2 -11  -3   -0.30    0.40
  -2 -11   3    0.20    0.40
  -2 -11   3   -0.40    0.40
  -2  11  -3    0.40    0.40
   2 -11  -3    0.20    0.50
  -2 -11   3    0.10    0.30
   3 -11   3   11.30    1.30
  -3 -11  -3   13.90    1.20
   3 -11   3   12.40    1.30
   3 -11  -3   12.90    1.30
   3 -11  -3   12.10    1.40
  -3 -11   3   12.40    1.00
   4 -11   3    1.50    0.70
   4 -11   3    2.40    0.70
   4  11  -3    2.20    0.70
   4  11   3    2.10    0.80
  -4 -11   3    2.80    0.70
   4 -11  -3    2.10    0.80
  -4 -11   3    3.40    0.80
   4 -11  -3    1.20    0.70
   5 -11   3   43.50    2.50
   5 -11   3   44.50    2.40
   5  11  -3   49.70    2.40
   5  11   3   45.90    2.50
   5 -11  -3   46.80    2.50
   5 -11  -3   48.20    2.70
   6  11  -3    0.60    0.70
   6 -11   3    0.90    0.80
   6 -11   3    0.30    0.70
   6 -11  -3   -0.60    0.60
   6  11   3    0.70    0.80
   6 -11  -3    0.80    0.80
   7 -11   3    4.00    1.40
   7 -11   3    4.20    1.10
   7  11  -3    3.50    1.00
   7 -11  -3    4.60    1.20
   7  11   3    4.10    1.20
   8  11  -3    0.80    0.90
   8 -11   3    1.60    1.00
   8 -11   3   -0.40    0.90
   8 -11  -3    2.60    1.20
   8 -11  -3    1.50    1.00
   8  11   3    0.80    1.10
   0 -12   3    1.30    0.50
   0 -12   3    2.40    0.60
   0 -12   3    0.70    0.40
   0 -12  -3    1.30    0.50
   0 -12  -3    0.40    0.30
  -1 -12  -3   13.20    1.10
  -1 -12  -3   13.00    0.70
   1 -12   3   14.60    1.10
   1 -12   3   13.50    1.10
  -1 -12   3   16.70    1.20
  -1  12  -3   14.10    1.10
   1 -12  -3   13.30    1.10
   1 -12  -3   15.00    1.10
  -1 -12   3   14.70    1.00
  -1 -12   3   12.50    0.80
  -2 -12  -3    0.70    0.60
   2 -12   3    0.80    0.50
   2 -12   3    0.50    0.50
  -2 -12   3    0.40    0.40
   2 -12  -3    0.50    0.60
   2 -12  -3    1.10    0.60
  -2 -12   3    1.70    0.60
  -2 -12   3    0.60    0.30
   3 -12   3    0.00    0.60
   3 -12   3    0.00    0.50
  -3 -12  -3    0.40    0.50
  -3 -12   3    0.50    0.60
   3 -12  -3   -0.20    0.50
   3 -12  -3   -0.60    0.40
  -3 -12   3   -0.20    0.40
   4 -12   3   -0.40    0.50
  -4 -12  -3    0.50    0.60
   4 -12   3    0.60    0.70
   4 -12  -3    0.10    0.60
   4 -12  -3   -0.60    0.50
  -4 -12   3   -0.10    0.50
   5 -12   3   35.50    2.20
   5  12  -3   30.30    1.90
   5 -12   3   30.10    2.20
   5  12   3   32.90    2.10
   5 -12  -3   29.20    2.00
   5 -12  -3   30.40    2.20
   6 -12   3    8.80    1.40
   6  12  -3   11.20    1.40
   6 -12   3   11.50    1.70
   6 -12  -3   10.00    1.50
   6 -12  -3   10.20    1.50
   7 -12   3    3.20    1.00
   7 -12   3    5.60    1.30
   7  12  -3    1.90    0.90
   7 -12  -3    2.40    1.00
   7 -12  -3    0.90    1.00
   7  12   3    3.30    1.10
   0 -13  -3    0.10    0.30
   0 -13   3   -0.10    0.40
   0 -13  -3    0.50    0.50
   0 -13   3    0.30    0.40
   0 -13   3   -0.40    0.30
   1 -13   3   -0.10    0.40
  -1 -13  -3    0.30    0.20
   1 -13   3    0.30    0.50
  -1 -13  -3    0.50    0.50
   1 -13  -3    0.20    0.50
  -1 -13   3    0.50    0.30
  -1 -13   3   -0.20    0.40
  -1 -13   3    0.00    0.40
   1 -13  -3    0.10    0.30
   2 -13   3    8.50    1.10
   2 -13   3    7.20    1.00
  -2 -13  -3    8.70    1.10
  -2 -13   3    7.50    0.60
   2 -13  -3   10.60    1.20
  -2 -13   3    9.20    1.10
   2 -13  -3    7.60    1.10
  -2 -13   3    5.80    0.80
   3 -13   3    4.40    0.90
  -3 -13  -3    3.70    0.80
   3 -13   3    4.90    0.90
  -3 -13   3    4.50    0.70
   3 -13  -3    3.70    0.90
   3 -13  -3    4.20    0.90
   4 -13   3   -0.20    0.60
   4 -13   3    0.30    0.80
  -4 -13  -3    0.20    0.60
   4 -13  -3   -0.10    0.60
   4 -13  -3   -0.20    0.70
  -4 -13   3    0.20    0.50
  -5 -13  -3   -0.20    0.60
   5 -13   3    0.10    0.80
   5 -13   3   -0.10    0.60
   5 -13  -3    1.20    0.80
   5  13   3    1.10    0.80
   5 -13  -3    0.70    0.80
  -5 -13   3    0.50    0.60
   6 -13   3    0.20    0.90
   6 -13   3    0.40    0.90
   6  13  -3    1.60    0.80
   6 -13  -3    1.40    0.90
   6  13   3    1.40    0.90
   7 -13   3    8.50    1.50
   7 -13   3   12.10    1.80
   7 -13  -3    9.10    1.60
   7 -13  -3    8.80    1.50
   7  13   3    8.00    1.50
   0 -14   3   37.80    1.70
   0 -14   3   36.60    1.80
   0 -14  -3   37.90    1.70
   0 -14  -3   36.40    1.90
  -1 -14  -3   30.80    1.30
  -1 -14  -3   29.50    1.70
   1 -14   3   31.00    1.70
  -1 -14   3   33.30    1.50
  -1 -14   3   30.80    1.60
   1 -14  -3   28.70    1.80
   2 -14   3    2.70    0.70
   2 -14   3    3.10    0.80
  -2 -14  -3    2.20    0.70
  -2 -14   3    2.00    0.60
   2 -14  -3    1.30    0.60
  -2 -14   3    2.80    0.50
   2 -14  -3    2.40    0.80
   3 -14   3   18.50    1.50
  -3 -14  -3   18.00    1.40
   3 -14   3   18.90    1.60
  -3 -14   3   17.00    1.30
   3 -14  -3   19.30    1.60
   4 -14   3    1.20    0.80
  -4 -14  -3    3.80    0.90
   4 -14  -3    2.90    0.90
  -4 -14   3    3.70    0.80
   4 -14  -3    2.20    0.90
   5 -14   3   30.40    2.20
  -5 -14  -3   26.10    2.00
   5 -14   3   32.40    2.10
   5 -14  -3   27.00    2.20
   5 -14  -3   25.20    2.00
  -5 -14   3   30.40    1.80
   6 -14   3    1.80    1.10
  -6 -14  -3    3.20    1.00
   6 -14   3    1.90    0.90
   6 -14  -3    2.80    1.10
  -6 -14   3    2.60    0.80
   6 -14  -3    5.00    1.30
   6  14   3    2.70    1.10
   0 -15   3   -0.40    0.30
   0 -15   3    0.20    0.40
   0 -15  -3   -0.20    0.30
   0 -15  -3   -0.10    0.40
   1 -15   3    0.50    0.50
  -1 -15  -3    1.70    0.60
   1 -15   3    0.50    0.50
  -1 -15  -3    0.40    0.30
  -1 -15   3    1.20    0.40
  -1 -15   3    0.80    0.50
   1 -15  -3    0.10    0.60
   1 -15  -3    1.60    0.50
   2 -15   3    0.40    0.60
  -2 -15  -3    0.70    0.60
   2 -15   3    0.20    0.50
  -2 -15   3    1.00    0.40
  -2 -15   3    0.20    0.50
   2 -15  -3    1.50    0.80
   2 -15  -3    1.30    0.60
   3 -15   3    1.20    0.70
   3 -15   3   -0.50    0.50
  -3 -15  -3   -0.30    0.50
   3 -15  -3    0.90    0.70
   3 -15  -3    0.00    0.70
  -3 -15   3    0.00    0.50
  -4 -15  -3    8.20    1.20
   4 -15   3    7.20    1.30
   4 -15   3    8.10    1.20
  -4 -15   3    8.70    1.10
   4 -15  -3    5.40    1.10
   4 -15  -3   11.20    1.50
   5 -15   3    1.30    0.90
  -5 -15  -3   -0.50    0.70
   5 -15   3    0.30    0.70
   5 -15  -3   -0.20    0.80
  -5 -15   3    0.80    0.70
   5 -15  -3    0.80    0.80
   0 -16   3    0.00    0.40
   0 -16  -3   -0.10    0.70
   0 -16   3   -1.10    0.40
   0 -16  -3   -0.20    0.30
   1 -16   3   28.90    1.70
   1 -16   3   27.10    1.70
  -1 -16  -3   28.80    1.20
  -1 -16   3   26.50    1.60
  -1 -16   3   26.70    1.40
   1 -16  -3   25.90    1.60
   1 -16  -3   28.30    1.80
   2 -16   3   10.90    1.30
  -2 -16  -3    9.60    1.50
   2 -16   3    9.80    1.30
  -2 -16   3   11.80    1.20
  -2 -16   3   10.40    0.70
   2 -16  -3   12.60    1.40
   2 -16  -3   10.30    1.40
   3 -16   3    8.20    1.10
  -3 -16  -3    7.60    1.20
   3 -16   3    8.20    1.30
   3 -16  -3    6.20    1.10
   3 -16  -3    6.20    1.10
  -3 -16   3    7.00    1.00
   4 -16   3   -0.20    0.70
  -4 -16  -3   -0.10    0.60
   4 -16   3   -0.20    0.70
   4 -16  -3   -0.20    0.60
   4 -16  -3   -0.20    0.70
  -4 -16   3    1.30    0.70
   0 -17  -3    0.30    0.40
   0 -17  -3    0.30    0.70
   0 -17   3    0.40    0.50
   0 -17   3    0.10    0.60
   1 -17   3    0.80    0.60
  -1 -17  -3    0.10    0.60
   1 -17   3    1.30    0.70
  -1 -17  -3    1.30    0.40
  -1 -17   3    0.90    0.60
  -1 -17   3    1.50    0.50
   1 -17  -3    1.10    0.70
   1 -17  -3    1.20    0.60
  -2 -17  -3    1.80    0.80
   2 -17   3    0.10    0.50
   2 -17   3    0.90    0.60
  -2 -17   3    0.50    0.60
   2 -17  -3    0.00    0.50
  -2 -17   3    1.10    0.30
   2 -17  -3    0.30    0.80
   3 -17   3    3.90    1.00
   3 -17   3    3.60    0.90
  -3 -17  -3    5.10    1.00
   3 -17  -3    5.00    1.00
   3 -17  -3    5.00    1.10
  -3 -17   3    4.40    0.80
   0 -18  -3   19.40    1.20
   0 -18  -3   16.00    1.70
   0 -18   3   14.90    1.50
   0 -18   3   17.70    1.30
   1 -18   3    7.40    1.20
   1 -18   3    5.90    1.00
  -1 -18  -3    8.30    0.70
  -1 -18  -3    5.20    1.00
  -1 -18  -3    7.20    0.60
   1 -18  -3    4.90    1.00
  -1 -18   3    7.30    0.80
   1 -18  -3    7.00    1.00
   0   0   4    4.40    0.40
   0   0   4    4.30    0.20
   1   0   4   37.40    1.30
   1   0  -4   36.90    1.20
  -1   0  -4   41.10    1.30
  -1   0  -4   38.90    1.30
   1   0   4   39.30    1.30
  -1   0   4   40.10    1.20
   2   0  -4 4119.49  115.19
  -2   0   4 4112.59  140.49
   2   0   4 4146.08  114.69
  -2   0  -4 4455.85  143.89
  -2   0  -4 4269.77  115.09
   2   0   4 4268.87  141.49
  -3   0  -4  169.68    4.90
   3   0  -4  156.38    4.80
  -3   0  -4  166.48    4.90
  -4   0   4   72.09    2.60
  -4   0  -4   68.29    2.60
  -4   0   4   71.29    2.40
   4   0  -4   68.59    2.50
   4   0   4   71.69    2.70
  -4   0  -4   71.09    2.50
   4   0   4   70.39    2.60
   4   0  -4   72.69    2.60
   5   0   4   48.70    2.10
  -5   0  -4   48.20    2.10
   5   0   4   48.90    2.20
  -5   0  -4   48.80    2.20
  -5   0   4   48.60    2.00
  -5   0   4   48.90    2.10
   5   0  -4   45.20    2.40
   6   0   4   53.79    2.40
  -6   0   4   46.50    2.30
   6   0   4   52.49    2.50
   6   0  -4   50.39    2.30
  -6   0  -4   47.40    2.40
   7   0  -4    6.20    1.10
  -7   0   4    7.30    1.10
  -7   0  -4    7.90    1.20
   7   0   4    6.00    1.00
   7   0   4    5.80    1.10
   8   0  -4    0.80    0.70
  -8   0   4    0.90    0.70
   8   0   4   -0.30    0.50
   9   0   4   15.50    2.00
  -9   0   4   17.10    1.90
  -9   0  -4   13.40    1.70
   9   0  -4   15.80    1.80
   9   0  -4   13.90    1.90
   9   0   4   13.60    1.60
  10   0   4   -0.40    0.80
  10   0  -4    0.10    1.00
   0  -1   4    0.00    0.10
   0   1   4    0.00    0.10
   0  -1  -4    0.10    0.10
   0  -1  -4    0.00    0.10
   0  -1   4    0.10    0.10
   0  -1  -4    0.00    0.10
   0   1  -4    0.00    0.10
  -1   1   4 1152.28   61.49
   1  -1   4 1159.38   34.30
  -1  -1  -4 1100.89   33.30
  -1  -1  -4 1250.87   51.39
   1  -1   4 1161.18   51.99
  -1  -1   4 1127.09   32.90
  -1   1  -4 1227.78   53.79
   1   1   4 1124.09   33.50
  -1  -1   4 1123.89   58.19
  -1   1  -4 1154.48   34.50
   1  -1  -4 1210.18   33.50
   2   1  -4    7.80    0.40
  -2  -1  -4    8.20    0.50
   2  -1   4    8.70    0.60
   2  -1   4    9.00    0.70
  -2   1   4    7.60    0.50
  -2  -1  -4    8.00    0.60
  -2   1  -4   10.10    0.60
   2  -1  -4    9.30    0.60
  -2   1  -4    7.40    0.50
   2  -1  -4    8.20    0.50
   2   1   4    9.00    0.60
  -2  -1   4    8.50    0.40
   3   1  -4   72.59    2.40
  -3  -1  -4   71.89    2.50
   3  -1   4   73.59    2.50
  -3   1   4   73.29    2.50
  -3   1   4   74.09    2.40
  -3  -1  -4   69.39    2.40
   3  -1   4   71.29    2.50
  -3   1  -4   72.09    2.50
  -3  -1   4   71.39    2.40
  -3   1  -4   74.09    2.40
   3  -1  -4   74.89    2.40
   3  -1  -4   77.59    2.60
  -3  -1   4   71.19    2.30
   3   1   4   70.69    2.60
  -4  -1  -4  128.99    4.10
   4  -1   4  126.29    4.10
   4   1  -4  128.39    4.00
   4   1  -4  117.59    4.10
  -4  -1  -4  130.89    4.10
  -4   1   4  128.79    4.00
   4  -1   4  130.59    4.20
  -4   1   4  126.29    4.10
   4  -1  -4  120.09    4.00
   4  -1  -4  131.09    4.20
   4   1   4  128.89    4.20
  -4  -1   4  130.49    4.10
  -4   1  -4  127.19    4.20
  -4  -1   4  135.69    4.00
  -4   1  -4  129.79    4.10
   5  -1   4   42.50    2.00
   5   1  -4   42.10    1.90
  -5   1   4   45.20    1.90
  -5   1   4   42.20    2.00
  -5  -1  -4   42.60    1.90
  -5  -1  -4   42.00    2.00
   5   1  -4   45.50    2.00
   5  -1   4   42.00    2.00
  -5   1  -4   43.30    1.90
  -5   1  -4   43.50    2.00
  -5  -1   4   42.80    2.00
   5   1   4   41.70    2.10
  -5  -1   4   45.60    1.90
   5  -1  -4   38.90    1.90
   5  -1  -4   43.80    2.10
   6   1  -4   23.30    1.60
  -6   1   4   25.90    1.60
  -6  -1  -4   22.20    1.50
   6   1  -4   23.70    1.50
   6  -1   4   21.90    1.60
   6  -1   4   20.80    1.50
   6   1   4   22.30    1.60
   6  -1  -4   22.90    1.50
   6  -1  -4   23.20    1.60
  -6   1  -4   24.10    1.60
  -6  -1   4   21.10    1.40
  -6  -1   4   21.30    1.50
   7  -1   4    4.80    1.00
   7   1  -4    7.30    1.20
   7  -1   4    6.10    1.10
  -7  -1  -4    6.70    1.10
   7   1  -4    5.40    1.10
  -7   1   4    4.90    1.00
   7  -1  -4    6.40    1.10
  -7   1  -4    5.00    1.00
   7  -1  -4    6.70    1.10
  -7  -1   4    4.90    0.90
   7   1   4    5.20    1.20
  -8   1   4    8.40    1.20
   8  -1   4    7.70    1.30
   8   1  -4    5.80    1.30
   8  -1   4    6.90    1.60
  -8  -1  -4    7.00    1.20
   8  -1  -4    6.50    1.20
   8   1   4    6.40    1.10
  -8  -1   4    5.20    1.10
   8  -1  -4    4.80    1.10
  -8   1  -4    8.20    1.30
   9  -1   4    0.70    1.00
  -9   1   4    0.60    0.80
   9  -1   4    0.80    0.80
  -9  -1  -4   -0.30    0.70
   9   1  -4    1.30    1.00
  -9  -1   4    0.80    0.90
  -9   1  -4    0.40    0.80
   9   1   4   -0.40    0.50
   9  -1  -4    0.20    0.80
   9  -1  -4    0.60    0.80
   9   1   4   -1.00    0.80
  10  -1   4   -0.20    0.80
  10   1  -4    0.90    0.90
  10   1   4    1.40    1.10
  10  -1  -4    0.20    0.90
   0  -2  -4 1948.91   77.59
   0  -2   4 1976.90   53.39
   0   2   4 1727.43   78.09
   0  -2  -4 1934.71   52.49
   0  -2   4 1962.00   72.79
   0   2   4 1963.70   52.49
  -1  -2  -4 1039.00   47.00
  -1  -2  -4 1092.29   31.00
   1  -2   4 1092.59   32.90
   1  -2   4 1062.79   51.09
   1   2  -4 1019.90   54.59
   1   2  -4 1105.69   31.10
  -1   2   4 1090.79   50.29
   1  -2  -4 1087.59   33.00
   1   2   4 1134.69   45.90
   1  -2  -4 1089.69   31.60
   1   2   4 1082.69   30.70
  -1  -2   4 1049.40   30.80
  -1   2  -4 1057.29   32.80
  -1  -2   4 1003.60   53.99
   2  -2   4   20.90    0.90
  -2  -2  -4   20.70    1.00
   2   2  -4   22.30    1.00
  -2   2   4   21.60    0.90
  -2  -2  -4   20.60    0.90
   2  -2   4   20.70    1.00
   2   2  -4   21.90    0.80
   2   2  -4   21.40    0.90
   2   2   4   20.70    0.90
   2   2   4   22.30    1.10
   2  -2  -4   20.80    0.90
   2  -2  -4   22.80    1.00
  -2  -2   4   21.80    0.80
  -2   2  -4   22.40    1.00
   3  -2   4   13.50    0.80
   3   2  -4   11.40    0.70
  -3   2   4   14.80    0.80
  -3  -2  -4   11.70    0.70
  -3  -2  -4   12.70    0.90
  -3   2   4   12.30    0.90
   3  -2   4   14.00    0.90
   3   2  -4   13.80    0.80
   3   2   4   14.50    0.80
   3  -2  -4   15.30    0.90
  -3  -2   4   13.20    0.70
   3  -2  -4   12.10    0.80
  -3   2  -4   14.60    0.80
   3   2   4   12.90    0.90
  -3   2  -4   11.30    0.90
   4  -2   4  508.75   22.90
  -4  -2  -4  489.55   20.80
   4  -2   4  554.84   53.29
   4   2  -4  513.25   21.50
  -4   2   4  442.16   54.69
  -4   2   4  529.05   23.80
  -4  -2  -4  480.55   44.50
   4  -2  -4  468.35   22.40
   4   2   4  495.15   20.90
  -4   2  -4  505.55   23.00
   4   2   4  486.95   43.60
  -4   2  -4  618.44   55.59
  -4  -2   4  502.15   22.00
   4  -2  -4  534.35   51.79
  -4  -2   4  518.15   46.90
  -5   2   4   37.50    1.80
   5  -2   4   38.80    1.90
  -5  -2  -4   35.80    1.80
  -5   2   4   37.20    1.70
  -5  -2  -4   34.70    1.70
   5  -2   4   35.40    1.80
   5   2  -4   32.80    1.70
   5   2  -4   37.90    1.70
   5  -2  -4   33.60    1.80
  -5  -2   4   37.50    1.70
  -5   2  -4   33.50    1.70
   5   2   4   34.60    1.90
  -5   2  -4   36.20    1.90
  -5  -2   4   35.30    1.70
   5   2   4   34.80    1.70
   5  -2  -4   36.20    1.70
   6   2  -4    6.50    1.00
  -6   2   4    9.90    1.20
  -6  -2  -4    8.70    1.10
   6   2  -4    9.90    1.10
   6  -2   4    6.80    1.10
   6  -2   4    9.10    1.20
  -6  -2   4    9.60    1.10
   6  -2  -4   10.20    1.30
  -6   2  -4    9.20    1.20
   6   2   4    7.50    0.90
   6  -2  -4    7.80    1.00
   6   2   4    6.60    1.10
  -6  -2   4    9.70    1.00
  -7   2   4    7.10    1.20
   7  -2   4    8.90    1.30
   7  -2   4    8.00    1.30
   7   2  -4    7.60    1.20
  -7  -2  -4    9.00    1.20
   7   2  -4    8.70    1.20
  -7   2  -4    8.10    1.30
   7  -2  -4    7.00    1.20
   7   2   4    7.80    1.00
  -7  -2   4    7.40    1.10
   7  -2  -4    9.50    1.30
   7   2   4    9.40    1.40
   8   2  -4    2.30    1.00
  -8  -2  -4    3.40    0.90
   8  -2   4    1.60    0.90
  -8   2   4    3.20    0.90
   8   2  -4    3.10    0.90
   8  -2   4    3.40    0.90
  -8   2  -4    2.60    0.90
   8   2   4    2.40    0.80
   8  -2  -4    2.10    0.90
   8  -2  -4    2.80    0.90
  -8  -2   4    4.50    0.90
   9  -2   4    1.50    0.90
   9   2  -4    0.50    0.70
   9  -2   4    1.20    0.90
   9   2  -4   -0.40    0.70
  -9   2   4    0.20    0.70
  -9  -2  -4   -0.50    0.60
   9   2   4   -0.20    0.70
   9   2   4    0.00    0.60
   9  -2  -4    1.00    0.80
  -9   2  -4   -0.80    0.60
   9  -2  -4    0.40    0.80
  10  -2   4   -1.10    0.70
  10   2  -4    0.50    0.90
  10  -2  -4   -0.50    0.90
  10  -2  -4   -0.20    0.80
  10   2   4    0.70    1.00
   0   3  -4    0.00    0.10
   0  -3  -4    0.00    0.10
   0  -3   4    0.00    0.10
   0  -3  -4    0.10    0.10
   0  -3   4   -0.10    0.10
   0   3   4    0.00    0.10
   0   3  -4    0.00    0.10
  -1  -3  -4 1612.64   64.59
   1  -3   4 1670.83   48.90
   1   3  -4 1776.52   46.60
  -1  -3  -4 1565.14   47.10
  -1   3   4 1699.23   69.39
   1  -3   4 1663.53   70.79
   1   3  -4 1539.75   71.59
   1   3   4 1657.23   45.50
  -1   3  -4 1726.23   49.20
  -1  -3   4 1655.23   46.20
   1  -3  -4 1654.33   48.70
   1   3   4 1777.42   61.59
  -1   3  -4 1742.43   73.29
  -1  -3   4 1635.44   72.69
   2   3  -4    1.70    0.30
   2   3  -4    1.60    0.30
   2   3  -4    1.80    0.30
   2  -3   4    1.90    0.30
   2  -3   4    1.50    0.40
  -2  -3  -4    1.70    0.30
  -2   3   4    1.90    0.30
  -2  -3   4    1.80    0.20
   2   3   4    1.70    0.30
   2   3   4    1.30    0.40
  -2   3  -4    1.90    0.40
   2  -3  -4    1.10    0.30
   2  -3  -4    1.40    0.30
  -2   3  -4    2.00    0.30
  -3   3   4   19.30    1.10
  -3   3   4   23.30    1.10
   3   3  -4   21.00    1.10
  -3  -3  -4   21.60    1.20
   3  -3   4   20.80    1.20
  -3  -3  -4   21.90    1.00
   3   3  -4   21.20    1.00
   3   3  -4   21.10    1.00
   3  -3  -4   21.40    1.20
  -3  -3   4   23.90    1.00
  -3   3  -4   20.10    1.20
  -3   3  -4   19.70    1.00
   3   3   4   19.20    1.20
   3  -3  -4   22.70    1.10
   3   3   4   20.80    0.90
   4  -3   4  625.84   59.09
   4   3  -4  736.73   27.50
   4   3  -4  788.92   26.00
  -4   3   4  733.63   63.39
  -4  -3  -4  737.53   26.90
   4  -3   4  735.53   30.00
  -4   3   4  695.13   30.10
  -4  -3  -4  778.12   53.99
   4  -3  -4  702.53   29.60
   4   3   4  857.21   54.29
  -4  -3   4  657.73   51.29
   4  -3  -4  790.22   62.49
  -4   3  -4  686.13   62.79
   4   3   4  732.83   26.90
  -4  -3   4  828.62   72.59
  -4   3  -4  748.73   30.50
  -5  -3  -4    3.80    0.70
   5  -3   4    3.20    0.70
  -5  -3  -4    4.30    0.70
   5  -3   4    3.70    0.70
   5   3  -4    4.90    0.80
  -5   3   4    3.60    0.70
  -5   3   4    3.40    0.70
   5   3  -4    4.20    0.70
  -5   3  -4    4.40    0.70
  -5  -3   4    4.40    0.70
  -5  -3   4    5.20    0.70
   5  -3  -4    3.80    0.80
   5  -3  -4    4.60    0.80
   5   3   4    5.10    0.70
  -5   3  -4    5.50    0.90
   6   3  -4    0.40    0.50
   6  -3   4    1.50    0.70
   6   3  -4    0.70    0.70
   6  -3   4    1.30    0.70
  -6  -3  -4    1.20    0.60
  -6   3   4    1.80    0.70
   6  -3  -4    2.80    0.80
  -6  -3   4    1.30    0.50
  -6  -3   4    1.60    0.60
  -6   3  -4    2.20    0.70
   6   3   4    2.00    0.60
   6   3   4    1.60    0.80
   6  -3  -4    0.80    0.60
   7  -3   4    2.80    0.80
  -7   3   4    1.40    0.80
   7  -3   4    1.50    0.80
  -7  -3  -4    2.80    0.70
   7   3  -4    2.20    0.70
   7   3  -4    0.60    0.70
  -7   3  -4    1.00    0.70
   7  -3  -4    1.60    0.80
   7   3   4    2.90    1.00
   7  -3  -4    0.60    0.70
   7   3   4    1.60    0.60
  -7  -3   4    1.90    0.70
   8   3  -4    9.90    1.40
   8   3  -4    5.90    1.00
  -8  -3  -4    5.80    1.00
   8  -3   4    7.20    1.30
  -8   3   4    9.50    1.30
   8  -3   4    5.70    1.20
   8  -3  -4    7.10    1.50
  -8   3  -4    7.20    1.20
   8   3   4    6.00    0.90
   8  -3  -4    8.20    1.40
   9   3  -4    0.80    0.60
  -9  -3  -4    0.60    0.70
   9  -3   4    1.60    0.90
   9  -3   4    0.50    0.80
  -9   3   4    0.20    0.70
   9   3  -4    0.20    0.80
  -9   3  -4    0.30    0.70
   9   3   4    0.60    0.60
   9  -3  -4    0.00    0.80
   9  -3  -4    0.50    0.80
   9   3   4    1.00    1.00
  10   3  -4   -0.10    0.90
  10  -3   4   -0.10    0.90
  10  -3   4    2.10    1.10
  10   3   4    0.90    1.10
  10  -3  -4   -0.50    0.80
  10  -3  -4   -0.60    0.80
   0  -4  -4   29.80    1.20
   0  -4   4   31.50    1.00
   0  -4  -4   31.10    1.30
   0   4   4   30.80    1.20
   0  -4   4   31.50    1.10
   0   4  -4   32.20    1.00
   0   4  -4   29.80    1.10
   1   4  -4  311.47   29.10
   1  -4   4  308.77   13.10
  -1  -4  -4  283.97    9.90
  -1  -4  -4  272.07   23.10
   1  -4   4  317.27   28.90
  -1   4   4  344.27   28.70
   1   4  -4  302.77   11.00
   1   4   4  304.27    9.80
  -1   4  -4  272.87   32.20
  -1  -4   4  309.07   25.50
   1  -4  -4  309.17   12.90
  -1  -4   4  292.57   10.60
  -2   4   4  227.28   32.60
  -2   4   4  263.17   13.40
  -2  -4  -4  277.17   22.60
  -2  -4  -4  257.67    9.90
   2  -4   4  305.37   32.20
   2  -4   4  257.07   13.30
   2   4  -4  266.07   10.20
   2  -4  -4  258.87   32.60
   2   4   4  259.27   19.90
   2   4   4  261.17    9.70
  -2   4  -4  283.97   37.00
   2  -4  -4  260.57   13.20
  -2  -4   4  261.97   33.10
  -2   4  -4  271.97   13.60
   3   4  -4  424.56   15.60
  -3   4   4  444.16   52.09
   3  -4   4  419.46   19.60
   3  -4   4  449.26   46.20
  -3   4   4  422.76   20.00
  -3  -4  -4  431.36   16.00
   3   4  -4  420.96   16.70
  -3  -4  -4  391.16   32.30
  -3   4  -4  424.86   19.90
  -3  -4   4  394.66   48.70
  -3   4  -4  382.96   48.20
  -3  -4   4  447.86   35.10
   3   4   4  435.56   15.90
   3  -4  -4  423.26   42.40
   3   4   4  448.96   32.70
  -4   4   4    3.60    0.70
  -4  -4  -4    1.50    0.60
   4  -4   4    2.30    0.60
  -4   4   4    2.80    0.60
   4   4  -4    2.10    0.40
  -4  -4  -4    3.10    0.50
   4  -4   4    1.70    0.60
   4   4  -4    3.30    0.60
   4   4  -4    2.30    0.60
  -4  -4   4    1.60    0.40
   4   4   4    1.70    0.70
   4  -4  -4    2.90    0.70
  -4   4  -4    3.70    0.70
   4   4   4    2.40    0.40
  -4   4  -4    2.30    0.50
   5  -4   4   37.10    2.00
  -5   4   4   38.20    2.00
  -5   4   4   37.40    1.80
   5  -4   4   37.50    1.90
  -5  -4  -4   38.80    1.80
  -5  -4  -4   36.90    1.90
   5   4  -4   35.90    1.70
   5   4   4   37.70    1.70
  -5   4  -4   40.00    2.10
   5   4   4   33.20    2.00
  -5   4  -4   36.10    1.80
   5  -4  -4   43.60    2.10
   5  -4  -4   39.30    1.90
  -5  -4   4   41.10    1.70
  -6  -4  -4   13.30    1.10
  -6   4   4   15.90    1.40
   6   4  -4   13.10    1.00
   6  -4   4   13.10    1.50
   6   4  -4   15.30    1.50
   6  -4   4   13.40    1.50
  -6  -4   4   14.50    1.10
   6  -4  -4   14.30    1.40
   6  -4  -4   15.20    1.60
  -6  -4   4   15.40    1.20
   6   4   4   12.50    1.50
   6   4   4   13.50    1.10
  -6   4  -4   16.20    1.60
  -7  -4  -4    4.50    1.00
   7   4  -4    4.20    1.00
   7  -4   4    5.10    1.10
   7  -4   4    3.30    1.00
   7   4  -4    1.90    0.80
  -7   4   4    4.00    1.00
   7  -4  -4    5.60    1.10
   7   4   4    3.90    1.10
   7  -4  -4    4.30    0.90
  -7   4  -4    5.20    1.00
   7   4   4    3.30    0.70
   8   4  -4    4.00    0.80
   8   4  -4    3.80    1.00
   8  -4   4    3.30    1.10
  -8  -4  -4    2.30    0.80
  -8   4   4    2.50    0.90
   8  -4   4    5.20    1.20
   8   4   4    4.20    0.70
   8  -4  -4    5.10    1.20
   8  -4  -4    1.60    0.90
   8   4   4    2.40    1.10
  -8   4  -4    4.70    1.00
   9  -4   4    2.60    0.90
   9  -4   4    1.50    0.90
   9   4  -4   -0.60    0.50
   9   4  -4    0.30    0.80
  -9  -4  -4    0.40    0.60
   9   4   4    0.40    0.60
   9  -4  -4   -1.20    0.60
   9   4   4    0.60    1.00
   9  -4  -4   -0.40    0.70
   0  -5   4   -0.10    0.10
   0   5  -4    0.10    0.10
   0   5  -4    0.30    0.20
   0  -5  -4    0.00    0.10
   0  -5   4   -0.10    0.10
   0  -5  -4    0.20    0.20
   0   5   4    0.00    0.20
  -1  -5  -4  445.86   13.80
   1  -5   4  444.36   17.60
   1   5  -4  486.25   17.40
  -1   5   4  483.15   35.60
  -1  -5  -4  478.05   28.70
   1   5  -4  400.96   33.50
  -1   5   4  458.75   17.90
   1  -5  -4  464.25   17.50
  -1   5  -4  442.66   18.20
  -1  -5   4  429.86   29.50
   1  -5  -4  418.36   32.70
  -1  -5   4  438.36   14.80
   1   5   4  465.75   13.60
  -1   5  -4  368.16   34.30
   1   5   4  463.85   26.10
   2  -5   4   47.60    1.90
   2   5  -4   46.30    1.50
   2  -5   4   47.60    1.70
   2   5  -4   47.50    1.60
  -2  -5  -4   45.10    1.90
   2   5  -4   43.60    1.50
  -2  -5  -4   48.60    1.50
  -2   5   4   44.50    1.70
   2   5   4   42.40    1.90
  -2   5  -4   47.50    1.70
   2  -5  -4   47.00    1.80
  -2  -5   4   47.90    1.60
  -2  -5   4   48.40    1.70
   2  -5  -4   46.80    1.80
  -2   5  -4   50.59    1.90
  -3   5   4    2.70    0.50
   3  -5   4    2.10    0.50
   3  -5   4    2.70    0.60
   3   5  -4    2.30    0.30
   3   5  -4    1.50    0.30
  -3   5   4    2.80    0.50
   3   5  -4    1.80    0.40
  -3  -5  -4    3.10    0.60
  -3  -5  -4    2.40    0.30
   3  -5  -4    2.00    0.50
   3  -5  -4    1.70    0.50
  -3  -5   4    2.60    0.40
  -3   5  -4    3.20    0.50
   3   5   4    2.40    0.30
   3   5   4    1.60    0.50
  -3   5  -4    1.50    0.50
  -4   5   4    1.90    0.50
   4   5  -4    2.00    0.40
  -4  -5  -4    2.10    0.70
  -4  -5  -4    2.60    0.50
   4  -5   4    1.20    0.50
   4   5  -4    2.50    0.50
  -4   5   4    1.90    0.60
   4  -5   4    1.50    0.60
   4   5  -4    1.00    0.50
  -4   5  -4    1.70    0.50
   4   5   4    2.20    0.40
   4   5   4    1.80    0.80
   4  -5  -4    2.40    0.70
   4  -5  -4    2.00    0.60
  -4  -5   4    2.20    0.50
   5   5  -4   69.29    2.40
   5  -5   4   69.99    2.90
  -5   5   4   66.49    2.80
  -5  -5  -4   67.79    2.50
   5   5  -4   67.19    2.70
   5  -5   4   65.39    2.70
  -5  -5  -4   68.49    2.80
   5  -5  -4   65.79    2.90
  -5   5  -4   68.99    2.90
   5   5   4   69.99    3.00
  -5  -5   4   66.59    2.50
   5   5   4   69.09    2.30
   5  -5  -4   67.39    2.70
   6   5  -4   79.39    2.90
   6  -5   4   79.49    3.30
   6  -5   4   86.69    3.60
   6   5  -4   83.69    3.40
  -6   5   4   78.99    4.60
  -6  -5  -4   83.29    3.10
   6  -5  -4   82.99    3.60
   6   5   4   78.69    2.80
  -6  -5   4   82.79    3.10
  -6   5  -4   91.49    3.60
   6  -5  -4   81.39    3.30
   6   5   4   86.09    3.70
   7  -5   4    4.80    0.90
   7   5  -4    2.30    0.90
  -7  -5  -4    1.40    0.60
   7   5  -4    2.60    0.60
   7  -5   4    2.90    0.90
  -7   5   4    4.30    1.00
   7  -5  -4    2.20    0.80
   7   5   4    2.20    1.00
   7   5   4    1.60    0.50
   7  -5  -4    4.30    1.10
  -7   5  -4    4.50    1.00
   8  -5   4    1.10    0.80
   8   5  -4    1.00    0.60
  -8  -5  -4    0.80    0.60
   8  -5   4   -0.30    0.70
   8   5  -4    1.70    0.90
   8   5   4    0.70    0.90
   8  -5  -4    1.60    0.90
   8   5   4    0.10    0.50
   9  -5   4    2.60    1.10
   9   5  -4    4.40    1.20
   9  -5  -4    2.80    1.00
   9  -5  -4    3.20    1.20
   9   5   4    6.20    1.50
   0   6  -4   -0.20    0.20
   0   6  -4    0.20    0.20
   0  -6  -4    0.00    0.30
   0  -6   4    0.20    0.20
   0  -6   4    0.10    0.20
   0  -6  -4    0.20    0.40
   1  -6   4   23.40    1.00
  -1  -6  -4   20.90    1.10
  -1  -6  -4   19.40    1.20
  -1   6   4   21.90    1.10
   1  -6   4   21.00    1.10
   1   6  -4   21.70    0.80
  -1  -6   4   21.70    0.90
  -1  -6   4   19.70    0.90
  -1  -6   4   22.10    0.90
  -1   6  -4   21.70    0.90
   1  -6  -4   23.10    1.00
   1  -6  -4   22.70    1.10
  -1   6  -4   21.90    1.00
  -2   6   4   70.59    2.40
  -2  -6  -4   71.79    2.00
   2  -6   4   70.89    2.50
  -2  -6  -4   69.09    2.70
   2   6  -4   73.79    2.30
   2   6  -4   69.39    1.90
   2   6  -4   68.29    1.90
   2  -6   4   71.79    2.40
  -2  -6   4   68.59    2.30
   2   6   4   69.69    2.60
   2  -6  -4   68.59    2.40
  -2   6  -4   69.99    2.30
   2  -6  -4   67.59    2.50
  -2  -6   4   70.99    2.30
  -2   6  -4   69.29    2.50
   3  -6   4    4.10    0.60
   3   6  -4    4.60    0.30
  -3   6   4    5.40    0.70
   3   6  -4    3.70    0.30
  -3  -6  -4    4.40    0.80
  -3   6   4    3.30    0.60
   3   6  -4    3.60    0.60
   3  -6   4    3.40    0.70
  -3  -6  -4    3.90    0.40
   3  -6  -4    4.70    0.80
  -3   6  -4    4.40    0.60
  -3  -6   4    4.50    0.60
   3  -6  -4    4.00    0.70
  -3   6  -4    5.30    0.80
   3   6   4    3.40    0.70
  -4  -6  -4  122.39    4.20
   4   6  -4  122.89    4.00
  -4   6   4  117.89    3.90
   4   6  -4  113.29    3.60
   4   6  -4  119.49    3.50
   4  -6   4  118.49    4.00
   4  -6   4  120.09    4.20
  -4  -6  -4  119.19    3.60
  -4   6   4  128.19    4.20
  -4   6  -4  117.89    4.20
   4   6   4  121.39    4.30
  -4   6  -4  117.49    3.90
   4  -6  -4  120.49    4.00
  -4  -6   4  120.29    3.80
   4  -6  -4  123.99    4.20
   4   6   4  116.99    3.30
   5  -6   4   24.80    1.70
   5   6  -4   22.90    1.10
  -5  -6  -4   24.40    1.30
  -5   6   4   25.70    1.60
   5   6  -4   23.10    1.50
   5  -6   4   23.90    1.50
   5   6   4   23.60    1.70
   5   6   4   24.40    1.00
  -5   6  -4   22.90    1.80
   5  -6  -4   23.90    1.50
   5  -6  -4   27.80    1.80
  -5  -6   4   24.70    1.30
   6  -6   4   19.00    1.90
   6  -6   4   15.30    1.50
  -6  -6  -4   17.20    1.20
   6   6  -4   18.40    1.40
  -6   6   4   17.70    1.50
   6   6  -4   17.50    1.00
  -6  -6   4   13.60    1.20
  -6   6  -4   17.10    1.70
   6  -6  -4   17.50    1.40
   6  -6  -4   17.90    2.10
   6   6   4   22.40    2.10
   6   6   4   16.80    1.00
   7  -6   4   12.20    1.60
   7   6  -4   13.70    1.00
   7   6  -4   13.20    1.60
   7  -6   4   14.00    1.60
  -7  -6  -4   13.50    1.30
   7  -6  -4   12.60    1.50
   7   6   4   14.30    1.80
   7   6   4   12.00    1.00
   7  -6  -4   12.80    1.70
   8   6  -4    0.30    0.80
  -8  -6  -4    0.00    0.60
   8  -6   4   -0.20    0.70
   8  -6   4   -0.50    0.70
   8   6  -4    0.10    0.70
   8   6   4    0.80    0.90
   8   6   4   -0.10    0.40
   8  -6  -4    1.40    1.00
   8  -6  -4   -0.40    0.70
   9   6  -4    1.10    0.90
   9  -6   4    3.70    1.20
   9  -6   4    0.70    1.00
  -9  -6  -4    2.10    0.90
   9  -6  -4    2.10    1.10
   9   6   4    0.60    1.00
   9  -6  -4    2.00    1.00
   0   7  -4    0.00    0.20
   0   7  -4    0.20    0.20
   0  -7  -4    0.30    0.30
   0  -7  -4   -0.10    0.30
   0  -7   4    0.10    0.20
   0  -7   4    0.30    0.20
   0  -7  -4   -0.10    0.20
  -1  -7  -4  304.77    8.80
  -2  -7  -4    9.90    0.50
   2  -7   4    9.30    0.80
   2  -7   4    9.70    0.70
   2   7  -4    8.60    0.70
  -2   7   4   11.80    0.80
  -2  -7  -4   11.40    1.00
  -2  -7   4   10.10    0.70
  -2   7  -4   10.30    0.70
   2   7   4   10.60    1.00
   2  -7  -4   10.20    0.80
  -2  -7   4    9.30    0.60
  -2  -7   4   10.70    0.70
  -2   7  -4   10.40    0.80
   2  -7  -4    9.50    0.80
  -3  -7  -4   25.60    1.50
  -3  -7  -4   22.60    0.90
   3   7  -4   22.50    1.20
   3  -7   4   20.60    1.20
  -3   7   4   25.90    1.30
   3  -7   4   22.00    1.40
   3  -7  -4   23.10    1.40
  -3  -7   4   22.30    1.20
  -3   7  -4   24.00    1.60
  -3   7  -4   25.80    1.20
   3   7   4   22.60    1.70
   3  -7  -4   20.80    1.30
   4  -7   4   18.80    1.20
   4   7  -4   19.10    1.20
  -4  -7  -4   18.70    1.30
   4   7  -4   18.90    0.60
  -4  -7  -4   17.80    0.90
  -4   7   4   19.50    1.30
   4   7  -4   18.60    0.60
   4   7   4   20.10    1.50
  -4  -7   4   16.90    1.10
   4  -7  -4   18.40    1.30
  -4   7  -4   20.30    1.20
  -4   7  -4   19.60    1.30
   4  -7  -4   20.50    1.40
   5   7  -4   36.80    1.30
  -5   7   4   36.10    2.00
   5   7  -4   34.20    2.20
   5  -7   4   36.60    2.10
   5  -7   4   33.30    1.90
  -5  -7  -4   37.40    1.60
   5  -7  -4   39.70    2.20
   5   7   4   33.90    2.10
   5  -7  -4   36.00    1.90
  -5   7  -4   35.60    2.00
  -5  -7   4   34.10    1.90
   6  -7   4    3.40    0.80
   6  -7   4    5.70    1.10
  -6  -7  -4    4.30    0.70
   6   7  -4    5.20    1.00
   6   7   4    4.10    0.50
   6  -7  -4    3.90    0.90
   6  -7  -4    3.40    1.00
   6   7   4    1.90    1.00
  -7  -7  -4   32.50    1.80
   7   7  -4   30.30    1.40
   7   7  -4   30.80    2.10
   7  -7   4   29.60    2.20
   7  -7  -4   31.90    2.10
   7   7   4   32.20    2.30
   7  -7  -4   30.00    2.30
  -8  -7  -4   31.00    2.00
   8  -7   4   29.90    2.30
   8   7  -4   32.20    2.40
   8  -7   4   33.20    2.50
   8  -7  -4   32.80    2.30
   8   7   4   33.60    2.60
   8  -7  -4   31.70    2.50
  -9  -7  -4    0.40    0.70
   9  -7   4   -0.30    0.90
   9   7  -4    1.50    1.10
   9  -7   4    0.20    0.90
   9  -7  -4    0.80    0.90
   9   7   4    3.30    1.30
   9  -7  -4    0.80    1.00
   0  -8   4  141.29    4.70
   0  -8   4  131.39    3.90
   0  -8  -4  134.99    3.90
   0  -8  -4  129.99    4.10
   0   8  -4  132.99    4.00
   0   8  -4  127.09    3.80
   0  -8  -4  141.09    4.40
  -1   8   4  126.09    4.10
  -1  -8  -4  127.59    4.30
  -1  -8  -4  129.19    4.10
   1  -8   4  125.19    4.30
   1  -8   4  131.29    3.90
  -1   8  -4  131.59    3.90
   1  -8  -4  130.39    4.00
  -1  -8   4  126.39    3.70
   1  -8  -4  122.79    4.00
  -1  -8   4  122.29    3.90
  -2  -8  -4  317.47    9.20
  -2   8  -4  311.37    8.90
  -2  -8   4  309.47    8.80
  -3  -8  -4   66.59    1.90
  -3  -8  -4   64.79    2.70
   3   8  -4   66.19    2.40
  -3   8   4   62.79    2.50
   3  -8   4   64.69    2.60
   3  -8   4   62.59    2.40
  -3   8  -4   65.29    2.60
  -3  -8   4   61.99    2.40
   3   8   4   65.79    2.70
   3  -8  -4   60.89    2.60
   3  -8  -4   68.79    2.60
  -4  -8  -4    6.20    1.00
   4   8  -4    4.90    0.80
   4  -8   4    5.10    0.90
   4  -8   4    4.40    0.80
  -4  -8  -4    5.40    0.50
   4  -8  -4    4.70    0.80
  -4  -8   4    4.20    0.70
   4  -8  -4    4.80    0.90
   4   8   4    3.50    0.80
  -5  -8  -4    0.80    0.40
   5   8  -4   -0.10    0.50
   5  -8   4    0.00    0.60
   5  -8   4    0.50    0.60
   5  -8  -4   -0.80    0.50
  -5  -8   4    0.90    0.50
   5  -8  -4   -1.10    0.50
   5   8   4    1.20    0.70
   6   8  -4   23.40    1.80
   6  -8   4   26.70    1.80
   6  -8   4   27.00    2.00
  -6  -8  -4   28.10    1.50
   6  -8  -4   26.90    1.80
   6   8   4   27.10    2.20
   6  -8  -4   29.20    2.10
   7  -8   4    0.20    0.70
  -7  -8  -4    0.10    0.40
   7  -8   4   -0.90    0.60
   7   8  -4    0.50    0.70
   7  -8  -4   -0.70    0.70
   7   8   4    0.00    0.70
   7  -8  -4   -0.40    0.60
  -8  -8  -4    3.90    0.90
   8   8  -4    2.20    1.00
   8  -8   4    0.80    0.90
   8  -8   4    1.20    0.90
   8  -8  -4    2.60    1.00
   8   8   4    4.00    1.30
   8  -8  -4    2.30    1.10
   9  -8   4    0.00    0.80
   9   8  -4    0.30    0.90
  -9  -8  -4    0.70    0.70
   9  -8   4    0.80    0.90
   9  -8  -4    1.50    1.00
   9   8   4    1.30    1.10
   9  -8  -4    0.20    0.90
   0   9  -4    0.10    0.20
   0  -9  -4   -0.40    0.20
   0  -9   4    0.10    0.20
   0  -9   4   -0.10    0.30
   0  -9  -4    0.30    0.20
   0  -9   4    0.40    0.30
   1  -9   4   43.70    1.70
  -1  -9  -4   43.00    1.40
  -1  -9  -4   40.20    1.80
   1  -9   4   42.60    1.80
  -1   9   4   43.70    1.90
  -1  -9   4   43.40    1.60
  -1   9  -4   38.80    1.60
  -1  -9   4   43.90    1.60
   1  -9  -4   42.20    1.80
   1  -9  -4   45.60    1.80
  -1   9  -4   43.50    1.70
  -1  -9   4   40.20    1.70
   2  -9   4   18.60    1.10
   2  -9   4   21.40    1.30
  -2  -9  -4   19.90    0.70
  -2  -9  -4   20.50    1.30
  -2   9   4   20.50    1.20
  -2  -9  -4   20.40    1.40
  -2  -9   4   18.50    1.00
  -2   9  -4   20.00    1.20
  -2  -9   4   21.10    1.00
   2  -9  -4   23.60    1.30
   2  -9  -4   18.50    1.20
  -2  -9   4   19.20    1.10
  -2   9  -4   20.70    1.10
  -3  -9  -4   15.10    1.30
   3  -9   4   15.70    1.20
  -3  -9  -4   14.90    0.60
   3  -9   4   15.30    1.10
  -3  -9   4   14.60    1.00
  -3   9  -4   13.20    1.00
   3   9   4   18.10    1.30
   3  -9  -4   15.30    1.20
   3  -9  -4   16.00    1.20
  -4  -9  -4   20.00    1.10
   4   9  -4   19.10    1.30
   4  -9   4   21.00    1.40
   4  -9   4   20.80    1.60
  -4  -9   4   19.50    1.20
   4  -9  -4   19.10    1.40
   4   9   4   20.00    1.60
   4  -9  -4   23.90    1.60
  -5  -9  -4   49.90    2.20
   5  -9   4   50.49    2.40
   5  -9   4   50.79    2.70
   5   9  -4   56.19    2.50
   5  -9  -4   49.10    2.50
   5  -9  -4   53.79    2.70
  -5  -9   4   52.69    2.20
   5   9   4   55.89    2.80
   6  -9   4    1.20    0.70
   6  -9   4    2.00    0.90
   6   9  -4    1.40    0.80
   6  -9  -4    1.60    0.70
   6  -9  -4    0.80    0.80
   6   9   4    2.60    0.90
   7  -9   4   -0.20    0.70
   7   9  -4    0.80    0.70
  -7  -9  -4    1.80    0.70
   7  -9   4    0.50    0.70
   7  -9  -4    0.50    0.70
   7  -9  -4    0.70    0.80
   8  -9   4    0.80    0.80
   8  -9   4    0.40    1.00
   8   9  -4    0.90    0.80
  -8  -9  -4    0.00    0.50
   8   9   4    0.80    1.00
   8  -9  -4   -1.20    0.70
   8  -9  -4    0.30    0.80
   0 -10  -4  304.47    8.20
   0  10  -4  292.97    7.90
   0 -10  -4  291.87    8.80
   0 -10   4  291.87    8.40
   1 -10   4   56.59    2.20
  -1 -10  -4   54.49    2.50
  -1  10   4   53.89    2.30
  -1 -10  -4   54.79    1.80
  -1 -10  -4   53.59    2.20
   1 -10   4   52.59    2.00
   1 -10  -4   53.59    2.20
  -1 -10   4   56.29    2.00
  -1 -10   4   54.49    2.00
   1 -10  -4   53.99    2.10
  -1 -10   4   55.09    2.20
  -1  10  -4   58.39    2.10
   2 -10   4    2.80    0.60
   2 -10   4    2.70    0.60
  -2 -10  -4    2.50    0.20
  -2 -10  -4    2.30    0.80
  -2 -10  -4    1.60    0.50
  -2 -10  -4    2.80    0.30
   2 -10  -4    2.70    0.60
   2 -10  -4    2.40    0.60
  -2  10  -4    2.30    0.60
  -2 -10   4    2.90    0.50
  -2 -10   4    2.50    0.40
  -2 -10   4    1.60    0.60
  -3 -10  -4  146.19    5.00
   3 -10   4  149.88    4.80
   3 -10   4  143.19    5.00
  -3 -10   4  150.48    4.60
   3 -10  -4  143.69    5.00
   3 -10  -4  142.49    4.90
   3  10   4  163.88    5.20
  -3 -10   4  143.39    4.70
  -3  10  -4  152.48    4.80
   4 -10   4   84.79    3.50
  -4 -10  -4   83.69    2.40
   4 -10   4   79.79    3.20
  -4 -10   4   77.99    3.10
   4  10   4   84.49    3.50
   4 -10  -4   87.19    3.50
   4 -10  -4   85.79    3.30
   5 -10   4    0.60    0.60
  -5 -10  -4    2.30    0.40
   5 -10   4    2.30    0.80
   5  10  -4    2.90    0.80
   5 -10  -4    1.80    0.80
   5  10   4    3.10    0.90
   5 -10  -4    1.50    0.80
  -5 -10   4    2.40    0.60
   6 -10   4    1.50    0.90
   6 -10   4    1.60    0.80
  -6 -10  -4    0.60    0.40
   6  10  -4   -0.50    0.60
   6  10   4   -1.00    0.60
   6 -10  -4   -0.70    0.70
   6 -10  -4   -0.50    0.50
   7 -10   4    0.90    0.70
   7 -10   4    0.60    0.90
  -7 -10  -4   -0.10    0.40
   7  10  -4   -0.20    0.70
   7  10   4   -0.80    0.80
   7 -10  -4   -1.50    0.50
   7 -10  -4   -0.10    0.80
   8 -10   4    6.70    1.50
   8 -10   4    8.50    1.40
  -8 -10  -4    8.10    1.00
   8 -10  -4    5.00    1.20
   8  10   4    8.40    1.70
   8 -10  -4    7.30    1.60
   0 -11   4   -0.20    0.30
   0 -11   4    0.00    0.30
   0 -11  -4    0.10    0.40
   0 -11   4    0.30    0.40
   0 -11  -4    0.20    0.30
  -1 -11  -4    0.50    0.50
   1 -11   4    0.30    0.40
  -1 -11  -4    0.20    0.20
   1 -11   4    0.50    0.40
   1 -11  -4    0.30    0.40
  -1 -11   4    0.20    0.40
   1 -11  -4    0.50    0.50
  -1 -11   4    0.20    0.30
  -1 -11   4    0.70    0.40
  -2 -11  -4   57.39    2.50
  -2 -11  -4   56.99    1.60
  -2 -11  -4   58.49    1.70
   2 -11   4   57.29    2.50
   2 -11   4   55.49    2.30
  -2 -11   4   55.29    2.10
  -2 -11   4   55.49    2.40
  -2 -11   4   60.49    2.10
   2 -11  -4   55.19    2.40
  -2  11  -4   56.49    2.30
   2 -11  -4   57.79    2.50
  -3 -11  -4    7.20    1.00
   3 -11   4    8.50    1.20
   3 -11   4    9.10    1.10
  -3 -11   4    9.80    1.10
   3 -11  -4    6.10    1.00
   3 -11  -4    7.70    1.10
  -3 -11   4    9.70    0.90
   4  11  -4   35.90    1.80
   4 -11   4   31.50    2.00
   4 -11   4   31.50    1.90
   4 -11  -4   34.10    2.00
  -4 -11   4   31.30    1.70
   4 -11  -4   33.10    2.10
  -4 -11   4   29.60    1.70
   4  11   4   32.30    2.00
   5  11  -4    5.40    1.00
   5 -11   4    4.20    1.00
   5 -11   4    3.80    1.00
   5 -11  -4    3.40    1.00
   5  11   4    3.70    1.00
   5 -11  -4    5.30    1.10
   6 -11   4    1.00    0.70
   6  11  -4    0.30    0.60
   6 -11   4    1.20    0.90
   6 -11  -4    0.10    0.70
   6 -11  -4    0.30    0.80
   6  11   4    0.80    0.90
   7 -11   4    4.30    1.90
   7 -11   4    2.50    1.00
   7  11  -4    3.40    1.00
   7 -11  -4    4.80    1.40
   7  11   4    4.80    1.20
   7 -11  -4    3.40    1.10
   8  11  -4    0.70    0.80
   8 -11   4    1.60    1.00
   8 -11   4    0.50    0.90
   8  11   4   -1.20    0.90
   8 -11  -4   -0.10    0.90
   8 -11  -4    0.30    0.80
   0 -12  -4  106.89    3.80
   0 -12   4  110.09    3.60
   0 -12  -4  108.29    3.40
   0 -12   4  102.29    4.00
   0 -12   4  102.69    3.50
   1 -12   4   78.59    2.80
   1 -12   4   72.59    2.80
  -1 -12  -4   75.59    2.90
  -1 -12  -4   73.99    2.40
  -1  12  -4   74.79    2.90
   1 -12  -4   76.59    2.80
  -1 -12   4   73.39    2.60
  -1 -12   4   74.19    2.90
   1 -12  -4   72.69    2.90
  -2 -12  -4   13.90    0.50
   2 -12   4   15.30    1.30
  -2 -12  -4   15.70    0.60
   2 -12   4   16.60    1.20
  -2 -12  -4   14.80    1.40
   2 -12  -4   16.30    1.30
  -2 -12   4   14.00    1.20
  -2 -12   4   16.30    0.90
   2 -12  -4   17.20    1.30
   3 -12   4   15.90    1.60
  -3 -12  -4   15.90    1.30
   3 -12   4   13.90    1.40
  -3 -12   4   16.20    1.20
   3 -12  -4   15.50    1.30
   3 -12  -4   12.60    1.40
  -3 -12   4   15.70    1.10
   4 -12   4    0.50    0.60
  -4 -12  -4   -0.20    0.60
   4 -12   4   -0.30    0.50
   4  12   4    0.10    0.70
  -4 -12   4   -0.50    0.40
   4 -12  -4   -0.40    0.60
   4 -12  -4   -0.60    0.50
  -4 -12   4    0.00    0.50
   5 -12   4   10.50    1.50
   5  12  -4   12.50    1.40
   5 -12   4    9.80    1.30
   5 -12  -4    9.30    1.40
   5  12   4    9.40    1.40
   5 -12  -4   10.70    1.60
  -5 -12   4   10.40    1.20
   6 -12   4   24.80    2.10
   6 -12   4   18.90    1.90
   6  12  -4   21.60    1.60
   6  12   4   23.10    2.20
   6 -12  -4   22.10    2.30
   6 -12  -4   18.70    1.90
   7 -12   4    0.30    0.90
   7  12  -4   -0.10    0.70
   7 -12   4    0.00    0.80
   7 -12  -4    0.10    0.80
   7 -12  -4    1.00    1.00
   7  12   4    0.00    0.80
   0 -13  -4    0.00    0.30
   0 -13   4    0.00    0.40
   0 -13   4    0.10    0.50
   0 -13   4    0.00    0.40
   0 -13  -4   -0.40    0.40
  -1 -13  -4    0.30    0.30
  -1 -13  -4    0.60    0.50
   1 -13   4    0.00    0.40
   1 -13   4    0.50    0.50
  -1 -13   4    0.40    0.40
  -1 -13   4    1.50    0.60
  -1 -13   4    0.20    0.30
   1 -13  -4    0.60    0.40
   1 -13  -4   -0.10    0.50
  -2 -13  -4   97.49    3.60
   2 -13   4   85.99    3.50
   2 -13   4   89.89    3.40
  -2 -13   4   94.19    3.20
   2 -13  -4   92.49    3.50
  -2 -13   4   90.39    3.50
  -2 -13   4   91.19    3.00
   2 -13  -4   96.69    3.60
  -3 -13  -4   41.00    2.20
   3 -13   4   41.20    2.10
   3 -13   4   41.60    2.30
   3 -13  -4   43.60    2.30
  -3 -13   4   38.70    1.90
  -3 -13   4   40.70    2.10
   3 -13  -4   46.90    2.40
   4 -13   4    6.90    1.20
  -4 -13  -4    6.30    1.10
   4 -13   4    5.90    1.10
   4 -13  -4    7.00    1.10
   4 -13  -4    7.10    1.20
  -4 -13   4    6.00    0.90
   5 -13   4    2.00    0.80
   5 -13   4    1.00    0.80
  -5 -13  -4    1.10    0.80
  -5 -13   4    0.40    0.50
   5 -13  -4   -0.10    0.70
   5  13   4    0.50    0.70
   5 -13  -4    0.10    0.70
   6  13  -4   14.20    1.50
   6 -13   4   15.40    1.80
   6 -13   4   11.90    1.80
  -6 -13   4   15.20    1.50
   6 -13  -4   13.90    1.70
   6 -13  -4   16.50    2.00
   6  13   4   19.70    2.00
   7 -13   4    6.90    1.50
   7  13  -4    4.90    1.20
   7 -13   4    7.10    1.40
   7  13   4    8.50    1.70
   7 -13  -4    8.70    1.60
   7 -13  -4    6.10    1.50
   0 -14   4    0.60    0.50
   0 -14  -4    0.50    0.50
   0 -14   4    0.10    0.40
   0 -14  -4    0.30    0.40
  -1 -14  -4    4.10    0.50
   1 -14   4    3.20    0.70
   1 -14   4    4.50    1.30
  -1 -14  -4    2.60    0.70
  -1 -14   4    3.80    0.70
  -1 -14   4    4.20    0.60
   1 -14  -4    4.00    0.90
   2 -14   4   21.30    1.50
   2 -14   4   19.10    1.40
  -2 -14  -4   19.70    1.50
  -2 -14   4   20.90    1.10
   2 -14  -4   19.20    1.50
  -2 -14   4   20.00    1.30
   2 -14  -4   22.80    1.60
   3 -14   4    2.30    0.80
  -3 -14  -4    3.10    0.80
   3 -14   4    1.00    0.70
   3 -14  -4    2.60    0.80
   3 -14  -4    2.70    0.90
  -3 -14   4    1.20    0.60
   4 -14   4    0.80    0.70
  -4 -14  -4    0.90    0.70
   4 -14   4    0.00    0.60
   4 -14  -4    1.10    0.80
   4 -14  -4    1.50    0.80
  -4 -14   4    1.70    0.60
   5 -14   4    3.60    1.10
  -5 -14  -4    2.10    0.80
   5 -14   4    1.90    1.00
   5 -14  -4    2.70    1.00
  -5 -14   4    3.20    0.80
   5 -14  -4    5.60    1.20
   6 -14   4    5.80    1.20
  -6 -14  -4    4.30    1.10
   6 -14   4    5.80    1.40
   6 -14  -4    5.60    1.40
   6 -14  -4    6.00    1.40
   6  14   4    4.90    1.30
  -6 -14   4    4.90    1.00
   0 -15   4    0.20    0.50
   0 -15   4   -0.60    0.30
   0 -15  -4    0.00    0.30
   0 -15  -4    0.70    0.60
   1 -15   4    5.60    0.90
  -1 -15  -4    5.30    0.90
   1 -15   4    5.10    0.90
  -1 -15  -4    5.10    0.60
  -1 -15   4    4.60    0.80
   1 -15  -4    4.70    0.90
   1 -15  -4    4.80    0.80
  -1 -15   4    5.40    0.70
  -2 -15  -4    1.30    0.70
   2 -15   4    0.60    0.60
   2 -15   4    0.70    0.60
  -2 -15   4    1.40    0.40
   2 -15  -4    1.80    0.60
   2 -15  -4    0.60    0.80
  -2 -15   4    1.10    0.50
   3 -15   4    0.20    0.70
   3 -15   4    0.90    0.70
  -3 -15   4    0.40    0.50
   3 -15  -4    0.20    0.60
   3 -15  -4    0.50    0.60
  -4 -15  -4   17.60    1.80
   4 -15   4   24.40    2.00
   4 -15   4   21.90    1.80
  -4 -15   4   20.50    1.40
   4 -15  -4   21.10    1.80
   4 -15  -4   18.30    1.90
  -5 -15  -4   17.30    1.80
   5 -15   4   12.30    1.80
   5 -15   4   12.20    1.60
  -5 -15   4   14.30    1.40
   5 -15  -4   11.60    1.60
   5 -15  -4   13.60    1.80
   0 -16   4    0.80    0.60
   0 -16  -4    1.10    0.50
   0 -16   4    1.10    0.50
   0 -16  -4    1.30    0.70
   1 -16   4    5.20    0.90
   1 -16   4    3.40    0.80
  -1 -16  -4    3.60    0.50
  -1 -16  -4    2.30    0.90
  -1 -16   4    3.40    0.80
   1 -16  -4    3.60    0.70
   1 -16  -4    5.00    1.00
  -1 -16   4    4.20    0.70
   2 -16   4    7.80    1.10
   2 -16   4    5.40    1.00
  -2 -16  -4    7.40    1.10
   2 -16  -4    4.90    0.90
   2 -16  -4    5.40    1.10
  -2 -16   4    7.90    0.80
  -2 -16   4    8.60    1.00
   3 -16   4    2.60    0.90
   3 -16   4    2.80    0.90
  -3 -16  -4    2.40    0.90
   3 -16  -4    2.00    0.90
   3 -16  -4    2.30    0.80
  -3 -16   4    3.90    0.70
  -4 -16  -4   -0.20    0.70
   4 -16   4   -0.10    0.60
   4 -16   4    0.30    0.70
   4 -16  -4   -0.10    0.70
   4 -16  -4   -0.90    0.60
  -4 -16   4   -0.60    0.50
   0 -17  -4    0.10    0.40
   0 -17  -4   -0.40    0.60
   0 -17   4   -0.20    0.50
   0 -17   4    0.10    0.50
   1 -17   4    0.60    0.60
  -1 -17  -4    0.90    0.40
   1 -17   4    0.60    0.60
  -1 -17  -4    0.60    0.40
  -1 -17  -4    0.90    0.80
  -1 -17   4    0.50    0.50
  -1 -17   4    0.90    0.60
   1 -17  -4    0.40    0.80
   1 -17  -4    1.20    0.60
  -2 -17  -4    2.80    0.90
   2 -17   4    3.10    0.80
   2 -17   4    3.30    0.90
  -2 -17   4    3.10    0.50
   2 -17  -4    3.50    1.00
   2 -17  -4    3.10    0.80
  -2 -17   4    3.10    0.70
   3 -17   4    2.30    0.90
   3 -17   4    1.20    0.80
  -3 -17  -4    2.20    0.80
   3 -17  -4    2.80    0.80
  -3 -17   4    3.60    0.80
   3 -17  -4    1.50    0.90
   0 -18   4   30.80    1.80
   0 -18  -4   29.20    2.00
   0 -18  -4   29.90    1.60
   1 -18   4    6.00    1.00
   1 -18   4    6.00    1.00
  -1 -18  -4    5.60    0.60
  -1 -18  -4    5.40    0.60
  -1 -18  -4    5.80    1.10
  -1 -18   4    4.90    0.80
  -1 -18   4    7.30    1.00
   1 -18  -4    4.70    0.90
   1 -18  -4    6.50    1.20
   0   0   5    0.30    0.10
   0   0  -5    0.50    0.10
  -1   0  -5    0.10    0.10
   1   0   5    0.10    0.10
   1   0   5    0.70    0.20
  -1   0  -5    0.00    0.10
   1   0  -5    0.20    0.10
   1   0  -5    0.20    0.20
   2   0  -5    0.20    0.20
  -2   0  -5    0.00    0.20
  -2   0   5    0.10    0.20
   2   0   5   -0.10    0.20
   2   0  -5    0.70    0.30
   2   0   5   -0.20    0.20
  -2   0  -5    0.10    0.20
  -3   0  -5    1.60    0.40
   3   0   5    0.70    0.30
  -3   0  -5   -0.10    0.20
   3   0   5    0.00    0.20
  -3   0   5    0.00    0.20
   3   0  -5    0.40    0.30
   3   0  -5    0.50    0.30
  -4   0   5    0.20    0.30
   4   0   5    0.20    0.40
  -4   0  -5   -0.30    0.30
  -4   0  -5    0.20    0.40
   4   0  -5   -0.10    0.40
   4   0  -5    0.50    0.40
   4   0   5    0.60    0.50
   5   0   5    1.70    0.70
  -5   0  -5    2.10    0.60
  -5   0   5    1.60    0.60
  -5   0   5    1.50    0.50
   5   0  -5    1.10    0.90
   5   0   5    1.50    0.60
  -5   0  -5    1.00    0.60
   6   0   5    0.70    0.60
   6   0  -5    0.90    0.50
  -6   0  -5   -0.20    0.40
  -6   0   5    0.30    0.50
   6   0  -5    1.00    0.60
   6   0   5    0.10    0.50
   7   0   5    1.20    0.80
   7   0   5    0.00    0.60
   7   0  -5    0.20    0.70
   7   0  -5    1.00    0.70
  -7   0  -5    0.00    0.50
  -7   0   5    0.70    0.60
   8   0   5    1.00    0.90
  -8   0   5   -0.50    0.60
   8   0   5    0.00    0.60
   8   0  -5   -1.00    0.60
   9   0   5    0.50    0.70
   9   0   5   -0.20    0.90
   9   0  -5   -1.30    0.70
   9   0  -5    0.00    0.90
  -9   0  -5    1.00    0.90
  10   0   5    0.70    1.10
  10   0  -5   -1.10    0.80
   0   1   5    0.10    0.10
   0  -1  -5   -0.10    0.10
   0   1   5    0.60    0.20
   0   1  -5    0.00    0.10
   0  -1   5    0.00    0.10
   0  -1   5    0.20    0.20
   0  -1  -5    0.10    0.10
   0  -1  -5    0.10    0.10
   1   1  -5    7.30    0.30
   1   1  -5    8.50    0.60
   1  -1   5    6.70    0.50
   1  -1   5    6.40    0.40
  -1   1   5    7.20    0.40
  -1  -1  -5    7.00    0.50
  -1  -1  -5    7.80    0.50
   1  -1  -5    7.00    0.40
  -1  -1   5    7.10    0.60
  -1   1  -5    7.10    0.40
  -1  -1   5    6.90    0.30
  -1   1  -5    7.50    0.50
   1   1   5    7.40    0.50
   2   1  -5  292.77   11.60
  -2   1   5  302.07   28.80
  -2  -1  -5  313.37   28.70
   2   1  -5  290.07   13.10
   2  -1   5  276.47   12.90
  -2   1   5  318.07   43.20
   2  -1   5  310.47   29.70
  -2  -1  -5  274.17   12.20
   2  -1  -5  288.27   13.40
  -2  -1   5  250.77   37.80
   2   1   5  277.67   12.10
   2  -1  -5  297.57   12.10
  -2   1  -5  288.17   13.10
  -2   1  -5  285.97   33.80
  -2  -1   5  245.98   24.80
   3  -1   5    5.50    0.70
   3  -1   5    4.10    0.60
   3   1  -5    3.80    0.50
  -3  -1  -5    4.50    0.60
  -3  -1  -5    4.60    0.60
   3   1  -5    4.40    0.50
  -3   1   5    5.60    0.50
  -3  -1   5    6.00    0.50
  -3   1  -5    4.90    0.60
   3   1   5    5.20    0.70
   3  -1  -5    5.80    0.60
   3  -1  -5    5.90    0.70
  -3   1  -5    4.30    0.60
  -4   1   5   98.09    3.20
   4  -1   5   96.89    3.40
   4  -1   5   94.89    3.30
  -4  -1  -5   99.49    3.30
   4   1  -5   98.99    3.20
   4   1  -5   96.09    3.30
  -4  -1  -5   94.89    3.30
  -4   1   5   99.39    3.40
  -4   1  -5   93.39    3.20
  -4  -1   5  100.59    3.10
   4   1   5   98.29    3.50
   4  -1  -5   98.49    3.40
  -4   1  -5   95.49    3.40
   4  -1  -5   99.79    3.20
   5   1  -5   43.10    2.00
  -5   1   5   49.30    2.00
  -5   1   5   45.30    2.10
   5  -1   5   45.40    2.10
   5  -1   5   46.60    2.20
  -5  -1  -5   46.50    2.10
   5   1  -5   46.00    2.00
  -5  -1  -5   48.10    2.10
   5  -1  -5   44.20    2.00
  -5  -1   5   47.40    1.90
   5  -1  -5   44.40    2.10
  -5  -1   5   46.90    2.00
  -5   1  -5   44.90    2.10
  -5   1  -5   41.80    2.00
   5   1   5   49.00    2.30
   6   1  -5   72.59    2.90
  -6  -1  -5   73.39    3.00
  -6   1   5   68.59    3.00
   6  -1   5   71.99    3.00
   6  -1   5   76.29    3.10
   6   1  -5   71.79    3.00
  -6  -1   5   68.59    2.70
   6  -1  -5   73.99    3.10
   6   1   5   74.09    3.20
  -6   1  -5   73.59    3.10
   6  -1  -5   72.19    2.90
  -6  -1   5   68.19    2.90
  -7   1   5   13.10    1.50
   7  -1   5   10.80    1.40
   7   1  -5   10.90    1.30
   7  -1   5   10.40    1.30
  -7  -1  -5   10.20    1.30
   7   1  -5   11.00    1.30
   7  -1  -5   12.90    1.40
  -7  -1   5   13.50    1.40
   7  -1  -5   10.40    1.40
   7   1   5   10.40    1.50
  -7   1  -5    7.80    1.20
   8  -1   5   13.60    1.60
   8  -1   5   17.40    2.00
   8   1  -5   16.60    1.80
  -8   1   5   15.10    1.70
  -8  -1  -5   15.80    1.70
   8   1   5   10.20    1.90
   8   1   5   14.00    1.50
   8  -1  -5   13.40    1.60
   8  -1  -5   13.30    1.70
  -8   1  -5   14.20    1.70
   9  -1   5   10.10    1.70
   9   1  -5    9.50    1.50
   9  -1   5    9.30    1.40
  -9  -1  -5   12.60    1.60
  -9   1  -5    9.20    1.50
   9  -1  -5   10.90    1.60
   9   1   5    9.10    1.60
   9   1   5   10.80    1.40
   9  -1  -5   10.40    1.60
  10   1  -5    0.30    1.00
  10  -1   5    0.70    1.00
  10   1   5    0.20    1.10
  10  -1  -5    1.00    1.00
   0   2   5  455.55   14.80
   0  -2  -5  449.46   35.40
   0   2  -5  468.95   33.90
   0  -2   5  444.46   15.30
   0  -2   5  400.26   30.40
   0  -2  -5  458.85   14.90
  -1   2   5   13.50    0.60
   1  -2   5   12.90    0.70
   1   2  -5   12.70    0.40
  -1  -2  -5   12.30    0.60
   1  -2   5   12.00    0.60
   1   2  -5   13.20    0.70
  -1  -2  -5   12.10    0.70
   1   2   5   11.80    0.60
   1   2   5   11.90    0.70
  -1   2  -5   12.40    0.50
  -1  -2   5   12.70    0.70
  -1   2  -5   12.00    0.70
   1  -2  -5   12.40    0.60
  -1  -2   5   13.30    0.40
  -2  -2  -5    5.80    0.60
   2  -2   5    6.60    0.60
   2  -2   5    6.30    0.50
   2   2  -5    6.40    0.40
   2   2  -5    7.10    0.70
  -2   2   5    5.70    0.40
  -2  -2  -5    6.40    0.50
   2   2  -5    5.80    0.40
   2   2   5    6.60    0.50
  -2  -2   5    7.10    0.40
  -2   2  -5    6.60    0.50
  -2   2  -5    6.80    0.60
   2  -2  -5    5.80    0.50
   2  -2  -5    7.10    0.60
   2   2   5    5.60    0.60
  -3   2   5  663.03   51.69
  -3  -2  -5  718.73   47.90
   3  -2   5  649.24   50.99
   3   2  -5  632.24   23.80
   3  -2   5  646.84   25.50
  -3  -2  -5  646.34   23.40
  -3   2   5  628.94   26.30
  -3   2  -5  743.03   55.49
   3   2   5  635.74   23.20
  -3  -2   5  620.74   57.99
   3  -2  -5  646.44   25.30
  -3  -2   5  662.73   45.90
   3  -2  -5  626.64   49.40
   3   2   5  616.84   43.60
  -3   2  -5  619.94   25.20
  -4   2   5  347.47   18.90
  -4  -2  -5  398.86   46.50
   4   2  -5  325.77   16.70
   4  -2   5  434.36   54.49
  -4   2   5  395.16   51.39
  -4  -2  -5  366.26   17.00
   4  -2   5  333.27   18.10
  -4  -2   5  338.77   43.80
   4   2   5  358.66   16.90
   4   2   5  372.76   44.70
  -4   2  -5  425.66   53.39
   4  -2  -5  332.07   18.10
  -4  -2   5  411.86   60.69
  -4   2  -5  357.46   18.80
   5   2  -5    1.10    0.50
   5  -2   5    0.90    0.50
  -5  -2  -5    0.60    0.40
  -5   2   5    0.30    0.40
  -5  -2  -5    0.90    0.40
   5  -2   5    0.50    0.50
  -5   2   5    0.40    0.40
   5   2  -5    1.50    0.60
  -5  -2   5    1.40    0.50
   5   2   5    0.90    0.60
   5  -2  -5    0.20    0.40
   5  -2  -5    0.70    0.50
   5   2   5    0.90    0.40
  -5   2  -5    1.30    0.60
  -5   2  -5    0.30    0.40
  -6  -2  -5    0.40    0.50
   6   2  -5    1.00    0.60
   6  -2   5    0.90    0.70
   6  -2   5    0.70    0.60
  -6   2   5   -0.10    0.50
   6   2  -5    0.50    0.50
   6   2   5    0.20    0.40
   6   2   5   -0.30    0.60
   6  -2  -5    0.00    0.50
   6  -2  -5    0.30    0.50
  -6  -2   5    0.60    0.50
  -6   2  -5    0.20    0.50
  -6  -2   5    0.20    0.50
  -7   2   5    9.00    1.30
   7   2  -5    8.30    1.10
   7  -2   5    9.20    1.30
  -7  -2  -5    6.90    1.10
   7   2  -5    6.20    1.10
   7  -2   5    7.20    1.20
   7   2   5    8.60    1.40
   7  -2  -5   10.50    1.40
   7  -2  -5    9.10    1.20
  -7   2  -5    9.20    1.30
   7   2   5    7.90    1.00
   8  -2   5    2.00    0.90
  -8  -2  -5    0.90    0.70
   8   2  -5    4.00    1.10
  -8   2   5    2.20    0.80
   8   2  -5    2.00    0.80
   8  -2   5    2.80    1.00
   8   2   5    2.90    0.80
   8   2   5    2.70    1.20
   8  -2  -5    1.80    0.90
   8  -2  -5    2.10    0.90
  -8   2  -5    2.90    1.00
   9  -2   5    0.00    0.70
   9   2  -5    0.80    0.70
  -9  -2  -5   -0.50    0.60
   9  -2   5   -0.80    0.80
   9   2  -5    0.30    0.70
   9   2   5    2.00    1.00
   9  -2  -5    0.20    0.80
   9  -2  -5    0.70    0.80
   9   2   5    0.40    0.60
  -9   2  -5    0.70    0.80
  10  -2   5   -0.30    0.90
  10   2  -5    0.20    0.90
  10   2   5   -0.20    1.00
  10  -2  -5   -0.10    0.80
  10  -2  -5   -1.00    0.70
   0  -3  -5    0.10    0.20
   0   3  -5    0.10    0.10
   0   3  -5    0.00    0.10
   0  -3   5    0.30    0.20
   0  -3   5    0.10    0.10
   0  -3  -5    0.10    0.10
   1  -3   5  672.33   42.50
   1   3  -5  711.93   22.40
  -1  -3  -5  693.23   21.90
   1  -3   5  697.43   24.20
  -1   3   5  752.22   42.90
   1   3  -5  738.73   48.60
  -1  -3   5  729.93   22.30
   1   3   5  745.63   38.30
   1   3   5  739.13   21.70
  -1  -3   5  789.12   47.60
  -1   3  -5  738.53   24.60
   1  -3  -5  733.93   24.60
   1  -3  -5  673.73   24.40
  -1   3  -5  687.83   44.20
  -2  -3  -5   26.40    1.10
   2   3  -5   27.30    1.10
  -2   3   5   28.80    1.10
   2   3  -5   28.80    1.20
   2   3  -5   29.30    1.00
   2  -3   5   26.70    1.10
   2  -3   5   29.10    1.30
  -2  -3  -5   28.70    1.30
  -2   3  -5   28.90    1.10
   2  -3  -5   29.60    1.30
   2   3   5   27.50    1.30
   2   3   5   28.10    1.10
  -2  -3   5   28.30    1.00
   2  -3  -5   31.40    1.20
  -2   3  -5   27.80    1.50
   3   3  -5   34.30    1.30
   3   3  -5   33.20    1.30
   3  -3   5   29.90    1.40
  -3  -3  -5   34.20    1.50
   3  -3   5   34.60    1.50
  -3   3   5   33.90    1.40
   3   3  -5   31.20    1.50
   3   3   5   32.60    1.30
   3  -3  -5   32.60    1.40
   3   3   5   33.10    1.60
  -3   3  -5   32.80    1.50
   3  -3  -5   35.00    1.60
  -3  -3   5   33.80    1.40
  -3   3  -5   31.80    1.40
   4   3  -5  120.69    3.80
   4  -3   5  122.49    4.00
  -4  -3  -5  114.39    3.70
  -4   3   5  114.29    3.90
  -4   3   5  123.09    3.80
   4   3  -5  117.89    3.70
   4  -3   5  115.29    3.90
  -4  -3  -5  122.49    4.00
   4  -3  -5  113.39    3.80
  -4  -3   5  118.29    3.60
  -4   3  -5  117.69    4.00
  -4   3  -5  114.09    3.80
   4   3   5  118.59    3.70
   4  -3  -5  117.79    4.00
   4   3   5  120.49    4.10
   5  -3   5    0.90    0.50
   5  -3   5    1.70    0.60
   5   3  -5    1.30    0.50
  -5  -3  -5    1.10    0.40
  -5   3   5    0.70    0.40
  -5   3   5    1.10    0.50
  -5  -3  -5    1.90    0.60
   5   3  -5    0.80    0.50
   5  -3  -5    1.60    0.60
  -5  -3   5    1.70    0.50
   5   3   5    1.10    0.40
   5   3   5    1.30    0.60
  -5   3  -5    1.30    0.50
   5  -3  -5    0.60    0.50
  -5   3  -5    1.90    0.60
   6   3  -5   41.30    2.10
   6   3  -5   46.60    2.10
   6  -3   5   42.70    2.30
  -6   3   5   47.20    2.30
  -6  -3  -5   46.80    2.20
   6  -3   5   45.20    2.30
   6  -3  -5   46.00    2.20
   6   3   5   44.60    2.00
  -6  -3   5   43.10    2.00
  -6   3  -5   43.10    2.30
   6   3   5   39.90    2.40
   6  -3  -5   44.50    2.40
   7   3  -5    3.60    0.90
   7  -3   5    4.00    0.90
  -7  -3  -5    3.60    0.80
   7  -3   5    4.40    1.00
  -7   3   5    5.10    1.00
   7   3  -5    4.40    0.80
   7  -3  -5    4.80    1.00
   7  -3  -5    3.20    0.90
   7   3   5    4.80    0.80
  -7   3  -5    3.30    0.90
   7   3   5    1.50    0.90
  -8  -3  -5    0.10    0.60
  -8   3   5    0.80    0.80
   8   3  -5   -0.50    0.70
   8  -3   5    0.80    0.90
   8   3  -5    0.30    0.60
   8  -3   5    0.00    0.70
   8  -3  -5   -0.70    0.60
   8  -3  -5    0.30    0.80
   8   3   5    1.60    0.80
   8   3   5   -0.20    0.50
  -8   3  -5    0.10    0.70
   9   3  -5    0.40    0.60
   9  -3   5    0.50    0.80
   9   3  -5   -0.40    0.70
  -9  -3  -5    0.50    0.70
   9  -3   5    1.00    0.90
  -9   3  -5    1.00    0.80
   9  -3  -5    0.40    0.80
   9   3   5   -0.10    0.60
   9  -3  -5    0.40    0.80
   9   3   5    0.70    1.00
  10  -3   5    3.10    1.50
  10   3  -5    4.90    1.30
  10  -3   5    1.50    1.10
  10  -3  -5    5.60    1.30
  10  -3  -5    3.80    1.30
  10   3   5    3.10    1.30
   0  -4  -5   30.10    1.20
   0   4  -5   29.40    0.90
   0  -4   5   31.60    1.20
   0  -4  -5   27.80    1.20
   0   4  -5   27.80    1.10
   0  -4   5   29.70    0.90
  -1  -4  -5  185.28    5.40
   1   4   5  173.48    5.20
   2   4  -5 1289.37   37.30
  -2  -4  -5 1245.58   57.69
   2  -4   5 1294.57   70.39
   2   4  -5 1271.97   70.29
  -2   4   5 1290.67   42.00
  -2  -4  -5 1235.98   36.80
   2  -4   5 1266.07   41.30
  -2   4  -5 1370.86   73.99
   2  -4  -5 1246.08   40.90
   2   4   5 1224.28   52.39
  -2  -4   5 1301.67   36.90
  -2   4  -5 1272.07   41.50
   2  -4  -5 1357.76   70.19
  -2  -4   5 1159.78   68.69
   2   4   5 1245.48   36.40
  -3  -4  -5  147.29    4.70
   3  -4   5  146.39    4.60
  -3   4   5  153.48    4.40
   3   4  -5  148.29    4.30
   3  -4   5  146.29    4.40
   3   4  -5  144.39    4.40
  -3  -4  -5  145.99    4.30
   3   4  -5  145.69    4.30
   3   4   5  135.39    4.70
  -3  -4   5  145.69    4.20
  -3   4  -5  148.09    4.60
  -3   4  -5  144.39    4.40
   3  -4  -5  149.59    4.60
   3   4   5  145.69    4.20
   4   4  -5    9.20    0.90
  -4  -4  -5   10.50    1.10
   4  -4   5    9.50    1.00
   4  -4   5   11.20    1.20
   4   4  -5   11.00    1.20
   4   4  -5    9.10    0.70
  -4  -4  -5   10.00    0.80
  -4   4   5   12.20    1.20
  -4   4  -5    9.20    0.90
  -4   4  -5    9.50    1.00
  -4  -4   5    9.30    0.70
   4  -4  -5    9.30    1.00
   4  -4  -5    8.90    1.10
   4   4   5    9.90    0.70
  -5   4   5   23.80    1.50
   5   4  -5   20.70    1.30
   5   4  -5   23.40    1.30
   5  -4   5   25.40    1.50
  -5  -4  -5   23.90    1.40
  -5  -4  -5   23.50    1.30
  -5   4   5   23.40    1.50
   5  -4   5   21.80    1.50
   5   4   5   22.10    1.60
  -5   4  -5   23.50    1.50
   5  -4  -5   22.20    1.50
   5   4   5   22.90    1.50
   5  -4  -5   22.80    1.40
  -5  -4   5   23.60    1.20
  -5   4  -5   20.20    1.30
  -6   4   5   94.99    3.80
   6  -4   5   99.69    3.80
   6   4  -5   96.39    3.50
  -6  -4  -5   97.49    3.60
   6  -4   5  101.99    3.90
   6   4  -5   98.09    3.70
   6  -4  -5   97.69    3.70
   6   4   5   99.89    4.10
  -6   4  -5   98.99    3.90
   6   4   5   96.69    3.40
   6  -4  -5   99.09    4.00
  -6  -4   5   95.19    3.40
   7  -4   5   18.80    1.60
   7   4  -5   18.30    1.60
  -7  -4  -5   18.80    1.60
   7   4  -5   18.20    1.30
   7  -4   5   17.90    1.80
  -7   4  -5   20.40    1.70
   7  -4  -5   19.30    1.60
   7  -4  -5   20.40    1.70
   7   4   5   17.30    1.30
   7   4   5   17.70    1.90
   8  -4   5    1.70    0.90
  -8   4   5    0.80    0.70
   8  -4   5    2.30    1.00
  -8  -4  -5    1.90    0.70
   8   4  -5    2.80    0.90
   8   4  -5    2.90    0.70
   8   4   5    1.90    0.70
   8  -4  -5    3.50    1.00
  -8   4  -5    1.20    0.80
   8  -4  -5    2.90    1.10
   8   4   5    2.10    1.00
   9   4  -5   -0.40    0.60
   9  -4   5   -0.10    0.70
   9   4  -5    0.40    0.80
  -9  -4  -5    0.20    0.60
   9  -4   5    0.00    0.80
   9   4   5    0.20    0.90
   9  -4  -5   -0.30    0.70
   9  -4  -5    0.30    0.80
   9   4   5    1.10    1.00
   0   5  -5    0.20    0.20
   0  -5   5    0.40    0.20
   0  -5  -5    0.30    0.30
   0   5  -5    0.20    0.10
   0  -5  -5   -0.10    0.20
   0  -5   5    0.10    0.10
  -1  -5  -5   44.60    1.60
   1  -5   5   45.90    1.50
  -1  -5  -5   44.10    1.80
   1   5  -5   45.40    1.50
  -1   5   5   43.50    1.70
   1  -5   5   46.10    1.70
   1   5   5   47.60    1.80
  -1  -5   5   47.00    1.60
  -1   5  -5   45.50    1.50
  -1  -5   5   44.50    1.40
   1  -5  -5   47.20    1.70
  -1   5  -5   44.60    1.70
  -1  -5   5   43.60    1.50
   1  -5  -5   44.30    1.60
  -2  -5  -5  118.39    3.80
  -2   5   5  109.59    3.40
   2  -5   5  111.59    3.60
   2   5  -5  106.49    3.10
   2   5  -5  112.49    3.20
   2   5  -5  105.99    3.20
   2  -5   5  110.79    3.30
  -2  -5  -5  108.79    3.10
   2  -5  -5  110.19    3.50
  -2  -5   5  110.29    3.50
   2   5   5  105.79    3.60
  -2   5  -5  112.19    3.50
  -2  -5   5  106.79    3.20
  -2   5  -5  103.79    3.30
   2  -5  -5  107.99    3.40
  -3  -5  -5    8.30    0.90
   3   5  -5    8.10    0.50
   3  -5   5    8.20    0.90
   3  -5   5    7.90    0.80
   3   5  -5    6.90    0.70
  -3  -5  -5    8.00    0.50
   3   5  -5    7.20    0.60
  -3   5   5    8.60    0.70
  -3  -5   5    7.90    0.60
  -3   5  -5    8.70    0.90
   3  -5  -5    6.90    0.90
   3   5   5    8.00    0.50
   3   5   5    7.90    0.90
  -3   5  -5    7.70    0.70
   3  -5  -5    6.70    0.70
  -4   5   5   -0.10    0.40
   4   5  -5    0.00    0.40
  -4  -5  -5    0.00    0.30
  -4   5   5   -0.20    0.30
   4  -5   5   -0.20    0.40
  -4  -5  -5    1.60    0.60
   4  -5   5    0.20    0.40
   4   5  -5   -0.10    0.30
   4  -5  -5    0.50    0.50
  -4  -5   5    0.20    0.30
   4   5   5    0.40    0.50
   4  -5  -5    0.50    0.50
   4   5   5    0.40    0.30
  -4   5  -5    0.10    0.40
   5  -5   5    9.10    1.10
   5   5  -5    8.00    0.80
   5  -5   5    7.10    1.10
  -5  -5  -5    7.70    0.80
  -5   5   5    8.50    1.10
   5   5  -5    7.80    1.00
   5   5   5    8.70    1.20
  -5   5  -5    9.10    1.20
   5   5   5    8.00    0.70
  -5  -5   5    8.30    0.90
   5  -5  -5    6.60    0.90
   5  -5  -5    8.80    1.20
  -6  -5  -5   50.09    2.20
   6   5  -5   44.50    2.00
  -6   5   5   50.89    2.50
   6  -5   5   48.00    2.50
   6  -5   5   48.70    2.40
   6   5  -5   45.50    2.30
   6  -5  -5   51.59    2.60
   6  -5  -5   48.80    2.40
   6   5   5   45.30    1.90
  -6   5  -5   43.10    2.40
  -6  -5   5   46.40    2.00
   6   5   5   45.60    2.60
   7  -5   5    2.20    0.90
  -7   5   5    0.70    0.70
  -7  -5  -5    2.20    0.70
   7   5  -5    0.70    0.70
   7  -5   5    1.80    0.90
   7   5  -5    1.10    0.50
   7  -5  -5    1.60    0.90
  -7   5  -5    2.10    0.90
   7   5   5    1.20    0.90
   7   5   5    1.80    0.50
   7  -5  -5    1.00    0.70
   8   5  -5   11.50    1.20
   8  -5   5   11.40    1.60
   8  -5   5   11.10    1.60
   8   5  -5    9.80    1.50
  -8  -5  -5    7.20    1.10
   8   5   5    9.40    1.00
   8   5   5    7.00    1.50
   8  -5  -5    7.90    1.40
  -9  -5  -5    0.50    0.70
   9   5  -5    0.10    0.90
   9  -5   5   -0.40    0.80
   9  -5  -5    2.10    1.00
   9   5   5   -0.20    0.90
   9  -5  -5   -0.10    0.90
   0   6   5 1867.91   86.99
   0   6   5 1779.02   71.89
   0  -6   5 1784.22   52.69
   0  -6   5 1931.71   79.19
   0  -6  -5 1826.32   50.89
   0   6  -5 1803.92   82.19
   0  -6  -5 1761.52   51.89
   0   6  -5 1850.41   53.49
  -1  -6  -5  264.57    7.70
   2   6  -5   32.10    1.10
  -2   6   5   31.50    1.40
   2   6  -5   32.70    1.20
  -2  -6  -5   33.60    1.10
   2  -6   5   33.80    1.30
  -2  -6  -5   28.60    1.60
   2   6  -5   32.50    1.10
   2  -6   5   29.40    1.50
   2  -6  -5   33.10    1.40
  -2   6  -5   31.70    1.30
   2   6   5   28.30    1.50
  -2  -6   5   33.40    1.40
  -2  -6   5   31.30    1.20
   2  -6  -5   32.70    1.50
  -2   6  -5   34.90    1.50
   3   6  -5   61.59    2.00
   3   6  -5   63.59    2.30
  -3  -6  -5   68.79    2.10
   3  -6   5   63.39    2.40
   3   6  -5   62.79    2.00
  -3  -6  -5   69.49    2.70
   3  -6   5   66.09    2.60
   3  -6  -5   63.89    2.60
  -3   6  -5   68.39    2.40
   3   6   5   69.79    2.70
   3  -6  -5   64.09    2.70
  -3  -6   5   64.19    2.20
  -3   6  -5   65.29    2.60
  -4   6   5  292.87    8.40
   4   6  -5  288.97    8.40
   4  -6   5  286.37    8.60
  -4  -6  -5  293.47    8.00
   4   6  -5  286.47    7.90
  -4  -6  -5  294.17    8.60
   4  -6   5  285.07    8.40
   4   6   5  285.17    8.80
   4  -6  -5  285.57    8.40
  -4   6  -5  297.37    8.70
  -4   6  -5  295.97    8.30
   4   6   5  281.07    7.70
  -4  -6   5  283.87    8.10
  -5   6   5    3.30    0.80
   5  -6   5    2.80    0.70
   5   6  -5    2.80    0.50
   5  -6   5    3.90    0.90
  -5  -6  -5    3.10    0.50
   5   6  -5    3.10    0.70
  -5  -6   5    3.70    0.60
   5  -6  -5    2.20    0.80
   5  -6  -5    4.30    0.80
  -5   6  -5    4.30    0.90
   5   6   5    2.80    0.80
   5   6   5    3.20    0.40
   6   6  -5   -0.20    0.60
  -6  -6  -5    0.90    0.50
   6  -6   5    0.70    0.60
   6   6  -5    0.70    0.40
  -6   6   5    1.30    0.70
   6  -6   5   -0.60    0.60
  -6  -6   5    1.90    0.50
   6  -6  -5    0.30    0.60
   6   6   5    0.70    0.40
   6   6   5   -0.30    0.60
   6  -6  -5    0.30    0.60
  -6   6  -5    1.20    0.70
  -7  -6  -5    9.10    1.10
   7  -6   5    7.80    1.40
   7   6  -5   10.70    1.40
   7  -6   5    7.30    1.30
   7   6  -5    8.70    0.90
   7   6   5    9.70    1.40
   7  -6  -5   10.20    1.50
   7  -6  -5    6.30    1.20
   7   6   5    7.80    1.40
   8  -6   5    6.80    1.40
   8  -6   5    7.00    1.40
   8   6  -5    8.70    1.00
  -8  -6  -5    7.50    1.10
   8   6  -5    6.00    1.20
   8   6   5    8.10    0.90
   8   6   5    5.30    1.40
   8  -6  -5    8.00    1.50
   8  -6  -5    6.30    1.30
  -9  -6  -5    2.80    0.90
   9   6  -5    3.00    1.10
   9  -6   5    4.50    1.30
   9  -6   5    3.10    1.20
   9  -6  -5    1.60    1.00
   9  -6  -5    4.00    1.30
   9   6   5    1.60    1.10
   0   7  -5   -0.10    0.20
   0  -7   5    0.10    0.20
   0  -7  -5    0.00    0.30
   0  -7  -5   -0.40    0.20
   0  -7   5   -0.30    0.20
  -1   7   5   17.60    1.00
   1  -7   5   17.80    0.90
  -1  -7  -5   18.30    1.10
   1  -7   5   18.20    1.00
   1   7  -5   18.90    0.70
  -1  -7  -5   18.90    1.20
   1  -7  -5   18.70    1.00
  -1  -7   5   17.70    0.80
  -1   7  -5   16.50    0.90
  -1  -7   5   17.20    0.90
   1  -7  -5   17.30    1.00
  -1   7  -5   19.50    0.90
  -1  -7   5   17.20    0.90
   2  -7   5   69.89    2.60
   2  -7   5   65.09    2.30
  -2  -7  -5   70.79    2.80
  -2   7   5   70.39    2.50
   2   7  -5   66.89    1.90
  -2  -7  -5   70.69    2.10
   2   7  -5   65.09    1.90
  -2   7  -5   66.59    2.50
   2  -7  -5   65.69    2.50
   2  -7  -5   67.79    2.50
  -2   7  -5   66.09    2.30
   2   7   5   71.69    2.70
  -2  -7   5   68.39    2.20
  -2  -7   5   64.69    2.30
  -3  -7  -5   30.40    2.00
   3   7  -5   26.70    1.30
   3   7  -5   32.40    0.90
   3  -7   5   31.80    1.60
  -3  -7  -5   30.90    1.10
  -3   7   5   32.10    1.50
   3  -7   5   31.00    1.50
   3   7  -5   30.10    0.90
   3  -7  -5   30.30    1.50
  -3   7  -5   29.90    1.40
  -3  -7   5   29.40    1.30
   3   7   5   29.70    1.70
   4   7  -5   24.10    0.90
   4   7  -5   25.50    1.40
  -4  -7  -5   28.20    1.70
   4   7  -5   26.90    0.90
   4  -7   5   22.90    1.40
  -4  -7  -5   27.10    1.10
   4  -7   5   24.40    1.90
  -4   7  -5   24.20    1.30
   4  -7  -5   23.40    1.40
   4  -7  -5   26.10    1.60
  -4  -7   5   26.10    1.30
   4   7   5   23.10    1.60
  -4   7  -5   25.70    1.60
   5  -7   5    3.70    0.80
   5   7  -5    3.60    0.40
  -5  -7  -5    3.40    0.60
   5   7  -5    4.10    0.80
   5  -7   5    4.60    0.90
  -5   7  -5    6.90    1.10
   5  -7  -5    4.00    0.90
  -5  -7   5    4.10    0.70
   5   7   5    3.70    0.90
   5  -7  -5    3.20    0.80
   6   7  -5   10.20    1.30
   6   7  -5    9.20    0.80
   6  -7   5   10.30    1.30
   6  -7   5   10.80    1.50
  -6  -7  -5   11.60    1.10
   6  -7  -5    9.20    1.20
  -6  -7   5    9.70    1.00
   6  -7  -5    9.00    1.40
   6   7   5    8.20    0.60
   6   7   5   11.00    1.50
   7   7  -5    2.70    0.90
  -7  -7  -5    2.10    0.60
   7   7  -5    2.80    0.50
   7  -7   5    2.20    0.90
   7   7   5    3.50    1.20
   7  -7  -5    2.90    1.00
   7  -7  -5    3.30    1.00
   8  -7   5   37.80    2.50
   8  -7   5   32.90    2.60
   8   7  -5   33.50    2.50
  -8  -7  -5   35.50    2.10
   8   7   5   38.40    2.80
   8  -7  -5   41.10    2.70
   8  -7  -5   36.40    2.40
   9  -7   5    3.10    1.20
   9  -7   5    3.40    1.20
  -9  -7  -5    3.50    0.90
   9   7  -5    3.70    1.10
   9   7   5    2.80    1.30
   9  -7  -5    3.60    1.10
   9  -7  -5    2.20    1.20
   0   8  -5   65.99    2.20
   0  -8  -5   65.39    2.40
   0  -8   5   65.09    2.40
   0  -8   5   67.79    2.10
   0   8  -5   65.79    2.10
   0  -8  -5   68.19    2.60
  -1  -8  -5   89.09    3.10
   1  -8   5   88.29    3.00
   1   8  -5   87.59    2.50
   1  -8   5   86.49    2.80
  -1  -8  -5   88.79    3.30
  -1   8   5   86.59    3.10
   1  -8  -5   84.29    2.90
  -1   8  -5   88.69    2.80
  -1  -8   5   85.49    2.80
  -1  -8   5   89.09    2.70
  -1  -8   5   86.29    2.80
  -1   8  -5   88.59    2.90
   2  -8   5   45.20    2.00
   2  -8   5   47.60    1.90
  -2   8   5   49.70    2.00
  -2  -8  -5   51.79    1.60
  -2  -8  -5   47.60    2.10
   2  -8  -5   48.00    2.00
   2  -8  -5   48.90    2.00
  -2  -8   5   49.10    1.90
  -2  -8   5   49.90    1.70
   2   8   5   46.60    2.20
  -2   8  -5   52.49    1.90
  -2  -8   5   48.20    1.80
  -2   8  -5   47.50    2.00
  -3  -8  -5    0.30    0.50
  -3  -8  -5    0.30    0.20
   3  -8   5    0.80    0.50
   3  -8   5    0.20    0.40
  -3   8   5   -0.10    0.30
   3   8  -5    0.30    0.40
   3   8   5   -0.60    0.40
  -3   8  -5   -0.60    0.30
  -3  -8   5   -0.20    0.30
   3  -8  -5    0.30    0.50
  -3   8  -5   -0.10    0.30
   3  -8  -5    0.30    0.40
   4   8  -5    0.00    0.50
  -4  -8  -5    0.10    0.20
   4  -8   5   -0.50    0.40
   4  -8   5    0.30    0.50
   4  -8  -5    0.20    0.50
  -4  -8   5    0.30    0.40
   4  -8  -5   -0.10    0.40
  -4   8  -5    0.50    0.40
   4   8   5    0.40    0.60
   5  -8   5   45.50    2.40
  -5  -8  -5   44.60    1.80
   5   8  -5   47.40    2.60
   5  -8   5   42.60    2.20
   5  -8  -5   40.30    2.40
   5   8   5   44.20    2.50
   5  -8  -5   45.40    2.30
  -6  -8  -5   16.50    1.10
   6   8  -5   17.90    1.70
   6  -8   5   18.50    1.50
   6  -8   5   18.00    1.90
   6  -8  -5   16.80    1.90
   6   8   5   17.60    1.90
   6  -8  -5   18.00    1.50
   7  -8   5    2.10    0.90
  -7  -8  -5    2.60    0.70
   7   8  -5    1.00    0.90
   7  -8   5    2.60    1.00
   7  -8  -5    0.60    0.80
   7   8   5    1.60    1.10
   7  -8  -5    1.90    1.00
   8   8  -5    3.10    1.10
  -8  -8  -5    4.00    0.90
   8  -8   5    4.60    1.20
   8  -8   5    1.80    1.00
   8   8   5    2.50    1.20
   8  -8  -5    6.40    1.40
   8  -8  -5    2.10    1.00
   9   8  -5   -0.40    0.70
   9  -8   5    1.10    1.00
  -9  -8  -5   -0.20    0.50
   9  -8   5    0.00    0.80
   9  -8  -5    0.50    0.90
   9  -8  -5    0.20    0.80
   9   8   5   -0.50    1.00
   0  -9  -5    0.20    0.40
   0  -9   5   -0.20    0.20
   0  -9   5    0.00    0.20
   0  -9  -5    0.50    0.40
   0   9  -5    0.10    0.20
   0   9  -5    0.10    0.20
   0  -9  -5    0.40    0.20
   0  -9   5    0.20    0.30
  -1  -9  -5   42.80    1.50
   1  -9   5   44.00    1.90
   1  -9   5   42.20    1.70
  -1  -9  -5   42.00    1.90
  -1  -9  -5   46.70    2.20
  -1   9   5   42.80    1.90
  -1  -9   5   43.50    1.70
  -1  -9   5   42.50    1.60
   1  -9  -5   43.20    1.80
  -1  -9   5   42.70    1.70
   1  -9  -5   43.50    1.90
  -1   9  -5   45.70    1.70
  -1   9  -5   42.90    1.70
   2  -9   5   16.10    1.10
   2  -9   5   16.50    1.00
  -2   9   5   16.30    1.10
  -2  -9  -5   15.10    1.10
  -2  -9  -5   16.80    1.30
  -2  -9  -5   16.00    0.70
  -2  -9   5   17.20    1.00
   2  -9  -5   14.30    1.10
  -2   9  -5   16.70    1.00
   2  -9  -5   14.40    1.10
  -2  -9   5   16.00    0.90
  -2  -9   5   16.30    1.00
  -3  -9  -5    0.70    0.20
  -3  -9  -5    0.20    0.50
   3  -9   5    1.20    0.50
   3  -9   5    0.80    0.50
   3   9  -5    0.80    0.40
  -3  -9   5    1.10    0.40
   3  -9  -5    0.30    0.50
   3   9   5    1.10    0.60
  -3   9  -5    0.30    0.40
   3  -9  -5    1.10    0.50
  -3  -9   5    0.80    0.40
   4  -9   5   78.69    3.10
   4  -9   5   82.29    3.30
   4   9  -5   79.39    2.90
  -4  -9  -5   78.69    2.50
  -4  -9   5   76.29    2.80
   4  -9  -5   76.39    3.10
   4   9   5   80.79    3.40
   4  -9  -5   78.49    3.30
   5   9  -5    0.70    0.60
  -5  -9  -5    0.70    0.40
   5  -9   5    1.00    0.70
   5  -9   5   -0.10    0.70
   5   9   5    0.40    0.70
   5  -9  -5    0.90    0.70
   5  -9  -5    2.90    0.90
  -5  -9   5    1.40    0.50
   6   9  -5   62.39    2.90
   6  -9   5   66.29    3.20
   6  -9   5   59.09    2.90
   6   9   5   63.69    3.30
   6  -9  -5   65.39    3.30
   7   9  -5    6.40    1.20
   7  -9   5    9.00    1.40
  -7  -9  -5    6.00    1.10
   7  -9   5    8.90    1.50
   7   9   5    7.80    1.50
   7  -9  -5    8.10    1.50
   7  -9  -5    6.20    1.20
   8  -9   5   -1.40    0.60
   8   9  -5    0.60    0.80
   8  -9   5    0.00    0.70
  -8  -9  -5    0.20    0.50
   8   9   5    0.20    0.80
   8  -9  -5    0.10    0.80
   8  -9  -5    1.10    0.90
   0 -10  -5    1.70    0.60
   0 -10   5    1.90    0.50
   0 -10   5    2.20    0.40
   0 -10   5    1.20    0.40
   0 -10  -5    1.50    0.40
   0 -10  -5    1.30    0.50
   0  10  -5    1.80    0.30
  -1 -10  -5   37.50    1.80
   1 -10   5   38.20    1.60
  -1 -10  -5   37.60    1.40
   1 -10   5   35.30    1.70
  -1 -10  -5   36.10    2.00
  -1  10  -5   39.10    1.60
  -1 -10   5   37.20    1.70
  -1 -10   5   36.40    1.50
  -1 -10   5   38.90    1.60
   1 -10  -5   34.00    1.60
   1 -10  -5   35.70    1.70
  -2 -10  -5    6.90    0.90
  -2 -10  -5    7.50    0.80
   2 -10   5    8.10    1.00
   2 -10   5    7.90    0.90
  -2 -10  -5    6.80    0.40
   2 -10  -5    7.10    0.90
  -2 -10   5    7.70    0.90
  -2 -10   5    9.10    0.70
   2 -10  -5    6.60    0.90
  -2 -10   5    7.50    0.80
   3 -10   5   41.40    1.90
   3 -10   5   44.00    2.20
  -3 -10  -5   44.00    2.20
  -3 -10  -5   42.50    1.30
  -3  10  -5   39.20    1.80
   3 -10  -5   43.30    2.10
  -3 -10   5   41.60    1.70
   3 -10  -5   39.40    2.10
   3  10   5   43.90    2.30
  -3 -10   5   42.30    1.90
   4 -10   5    3.20    0.90
  -4 -10  -5    2.40    0.30
   4 -10   5    2.00    0.60
   4  10  -5    2.20    0.70
   4  10   5    2.80    0.80
   4 -10  -5    1.40    0.70
  -4 -10   5    2.20    0.60
   4 -10  -5    1.10    0.70
   5  10  -5    2.10    0.80
  -5 -10  -5    1.20    0.30
   5 -10   5    1.40    0.80
   5 -10   5    1.50    0.80
   5 -10  -5    1.00    0.70
   5 -10  -5    1.80    0.80
   5  10   5    1.30    0.80
  -5 -10   5    0.80    0.50
   6  10  -5    0.60    0.70
   6 -10   5    0.00    0.60
   6 -10   5    0.70    0.80
  -6 -10  -5    1.70    0.50
   6 -10  -5    1.20    0.80
   6  10   5    0.80    0.90
   6 -10  -5    1.70    0.90
  -7 -10  -5   -0.10    0.40
   7  10  -5    0.60    0.70
   7 -10   5    0.70    0.80
   7 -10   5    0.20    0.80
   7 -10  -5    0.30    0.80
   7 -10  -5    0.10    0.70
   7  10   5    0.20    0.80
   8 -10   5    0.90    0.90
  -8 -10  -5    0.40    0.50
   8 -10   5    0.80    0.90
   8  10  -5    1.10    0.90
   8 -10  -5   -0.20    0.80
   8  10   5   -0.80    0.90
   0 -11  -5   -0.20    0.30
   0 -11  -5   -0.10    0.50
   0 -11   5    0.00    0.40
   0 -11   5   -0.50    0.30
   0 -11   5   -0.20    0.30
   1 -11   5    2.00    0.60
  -1 -11  -5    1.20    0.60
  -1 -11  -5    1.80    0.40
   1 -11   5    2.00    0.60
  -1 -11   5    2.10    0.50
   1 -11  -5    2.10    0.60
  -1 -11   5    0.80    0.50
  -1  11  -5    2.60    0.60
   1 -11  -5    1.50    0.50
  -1 -11   5    1.50    0.40
   2 -11   5    7.10    0.90
  -2 -11  -5    8.20    1.00
  -2 -11  -5    8.00    0.50
   2 -11   5    7.70    1.00
  -2 -11  -5    7.30    0.40
  -2  11  -5    6.60    0.80
  -2 -11   5    8.10    0.80
  -2 -11   5    7.20    0.90
   2 -11  -5    7.20    1.00
  -2 -11   5    8.30    0.80
   2 -11  -5    7.00    1.00
   3 -11   5    4.40    0.90
  -3 -11  -5    5.40    1.00
   3 -11   5    2.90    0.70
   3 -11  -5    2.70    0.70
   3 -11  -5    4.00    0.80
  -3 -11   5    3.60    0.70
  -3 -11   5    4.70    0.70
   4 -11   5   62.19    2.80
  -4 -11  -5   68.19    1.90
   4 -11   5   69.59    3.10
   4 -11  -5   61.89    2.90
  -4 -11   5   64.89    2.60
   4  11   5   61.89    3.00
   4 -11  -5   66.79    3.10
   5 -11   5   14.10    1.70
  -5 -11  -5   13.70    0.80
   5  11  -5   16.00    1.50
   5 -11   5   17.00    1.40
  -5 -11   5   15.90    1.10
   5 -11  -5   14.40    1.70
   5  11   5   12.50    1.70
   6  11  -5   15.30    1.60
   6 -11   5   10.60    1.40
   6 -11   5   12.20    1.70
  -6 -11  -5   12.20    0.80
   6 -11  -5   12.10    1.70
   6 -11  -5   12.10    1.60
   7  11  -5    7.70    1.20
  -7 -11  -5    7.40    0.80
   7 -11   5    6.90    1.30
   7 -11  -5    6.70    1.30
   7  11   5    6.10    1.40
   7 -11  -5    8.00    1.50
   8 -11   5   10.00    1.70
   8 -11   5   10.90    1.80
   8  11  -5   11.40    1.60
  -8 -11  -5   11.60    1.20
   8 -11  -5    8.10    1.50
   8 -11  -5   10.20    1.70
   8  11   5   13.80    1.90
   0 -12  -5   51.99    2.30
   0 -12  -5   51.49    2.00
   0 -12   5   44.40    2.20
   0 -12   5   48.10    2.10
  -1 -12  -5    1.30    0.30
  -1 -12  -5    0.70    0.60
   1 -12   5    0.00    0.50
   1 -12   5    0.70    0.50
  -1 -12   5    0.60    0.40
  -1 -12   5    0.90    0.40
   1 -12  -5    0.90    0.60
   1 -12  -5    1.00    0.50
  -1 -12   5    0.70    0.50
  -1  12  -5    1.20    0.50
   2 -12   5    8.00    1.00
  -2 -12  -5    8.10    0.50
  -2 -12  -5    8.10    0.40
  -2 -12  -5    8.50    1.10
   2 -12   5    8.10    1.00
   2 -12  -5    9.30    1.10
  -2 -12   5    9.70    0.90
  -2 -12   5   10.00    0.90
   2 -12  -5    9.80    1.10
  -2 -12   5    8.00    1.00
   3 -12   5   46.50    2.40
  -3 -12  -5   43.50    2.30
   3 -12   5   42.80    2.10
   3 -12  -5   45.40    2.40
   3 -12  -5   46.10    2.30
  -3 -12   5   42.10    2.10
  -4 -12  -5    1.80    0.80
   4 -12   5    2.20    0.80
   4 -12   5    1.40    0.80
   4 -12  -5    0.20    0.60
  -4 -12   5    1.50    0.60
   4 -12  -5    0.00    0.60
  -4 -12   5    0.90    0.60
   4  12   5    1.50    0.80
   5  12  -5   -0.50    0.50
   5 -12   5    0.10    0.70
   5 -12   5   -0.20    0.60
  -5 -12   5   -0.10    0.50
   5 -12  -5    0.10    0.70
   5 -12  -5    0.90    0.80
   5  12   5    0.80    0.80
   6 -12   5   15.60    1.90
   6  12  -5   14.90    1.50
   6 -12   5   16.20    1.70
   6 -12  -5   16.90    1.90
   6  12   5   15.80    1.80
   6 -12  -5   20.30    2.10
   7 -12   5    0.50    0.80
   7 -12   5    0.90    0.90
   7  12  -5    1.70    0.90
   7 -12  -5   -0.20    0.80
   7 -12  -5    0.20    0.80
   7  12   5    0.90    1.10
   0 -13  -5   -0.30    0.30
   0 -13   5    0.30    0.40
   0 -13   5   -0.20    0.40
   0 -13   5   -0.50    0.40
   0 -13  -5    0.30    0.50
  -1 -13  -5    2.00    0.40
   1 -13   5    1.70    0.60
   1 -13   5    2.80    0.70
  -1 -13  -5    1.80    0.60
   1 -13   5    2.70    0.60
  -1 -13   5    2.30    0.60
  -1  13  -5    2.50    0.60
  -1 -13   5    2.70    0.60
   1 -13  -5    0.90    0.60
   1 -13  -5    2.10    0.60
  -1 -13   5    3.70    0.70
  -2 -13  -5    7.30    0.40
   2 -13   5    6.40    0.90
  -2 -13  -5    8.00    1.10
   2 -13   5    5.70    1.00
  -2 -13  -5    6.30    0.40
  -2 -13   5    8.30    0.90
  -2 -13   5    6.50    0.80
  -2 -13   5    8.00    1.00
   2 -13  -5    6.50    1.00
   2 -13  -5    6.20    1.00
  -3 -13  -5    0.50    0.70
   3 -13   5    1.30    0.80
   3 -13   5    0.30    0.70
   3 -13  -5    0.80    0.80
  -3 -13   5    0.20    0.60
   3 -13  -5    0.10    0.70
  -3 -13   5   -0.10    0.50
   4 -13   5    0.10    0.60
   4 -13   5   -0.50    0.50
  -4 -13  -5    1.00    0.60
  -4 -13   5    1.00    0.60
   4 -13  -5   -0.20    0.60
  -4 -13   5   -0.30    0.40
   4 -13  -5    0.60    0.70
  -5 -13  -5    4.80    1.10
   5 -13   5    4.20    1.10
   5 -13   5    3.80    1.10
   5 -13  -5    4.10    1.00
   5  13   5    5.40    1.30
  -5 -13   5    4.40    0.80
   6 -13   5    5.60    1.10
   6  13  -5    4.60    1.00
   6 -13   5    7.60    1.50
   6 -13  -5    6.90    1.40
   6  13   5    4.60    1.20
  -6 -13   5    5.00    1.00
   6 -13  -5    4.90    1.20
   7 -13   5    2.90    1.20
   7  13  -5    3.70    1.10
   7 -13   5    5.80    1.40
   7 -13  -5    4.00    1.30
   7  13   5    4.70    1.40
   7 -13  -5    4.40    1.20
   0 -14   5    1.00    0.50
   0 -14  -5    1.40    0.70
   0 -14  -5    1.30    0.50
  -1 -14  -5    0.80    0.60
   1 -14   5    0.30    0.40
  -1 -14  -5    0.40    0.30
   1 -14   5    0.80    0.50
  -1 -14   5    0.00    0.40
  -1 -14   5    0.90    0.50
   1 -14  -5   -0.30    0.50
   1 -14  -5    0.70    0.50
  -1 -14   5    0.00    0.40
   2 -14   5    3.00    0.80
  -2 -14  -5    2.90    0.80
   2 -14   5    4.50    0.80
  -2 -14   5    4.20    0.80
   2 -14  -5    3.90    0.80
   2 -14  -5    1.60    0.80
  -2 -14   5    2.80    0.60
  -2 -14   5    2.80    0.90
   3 -14   5   33.20    1.90
   3 -14   5   27.70    2.00
  -3 -14  -5   28.80    2.00
   3 -14  -5   30.50    2.00
  -3 -14   5   29.50    1.60
   3 -14  -5   31.60    2.00
  -3 -14   5   28.30    2.00
   4 -14   5   17.50    1.90
   4 -14   5   19.40    1.50
  -4 -14   5   18.20    1.30
   4 -14  -5   16.80    1.70
   4 -14  -5   17.20    1.80
  -5 -14  -5    9.00    1.30
   5 -14   5   11.00    1.60
   5 -14   5    8.90    1.30
  -5 -14   5    9.70    1.10
   5 -14  -5   10.60    1.60
   5 -14  -5    9.40    1.50
   6 -14   5    4.20    1.00
   6 -14   5    3.30    1.20
  -6 -14  -5    2.60    1.00
   6 -14  -5    0.60    0.90
   6  14   5    2.00    1.00
   6 -14  -5    3.60    1.10
  -6 -14   5    2.40    0.80
   0 -15   5   -0.10    0.40
   0 -15  -5   -0.10    0.30
   0 -15  -5    0.10    0.50
   0 -15   5    0.10    0.50
  -1 -15  -5    7.20    0.70
   1 -15   5    8.70    1.10
  -1 -15  -5    9.10    1.20
   1 -15   5    8.40    1.10
  -1 -15   5    7.80    0.90
   1 -15  -5    7.00    1.00
  -1 -15   5    8.50    0.90
   2 -15   5    0.90    0.60
   2 -15   5    0.30    0.60
  -2 -15  -5    0.60    0.70
  -2 -15   5    0.20    0.40
   2 -15  -5    0.30    0.60
   2 -15  -5   -0.20    0.50
  -2 -15   5    0.00    0.40
   3 -15   5    1.30    0.70
   3 -15   5    1.60    0.70
  -3 -15  -5    1.10    0.70
   3 -15  -5    0.70    0.70
  -3 -15   5    0.80    0.60
   3 -15  -5    0.70    0.60
   4 -15   5    7.80    1.40
   4 -15   5    7.10    1.20
  -4 -15  -5    5.30    1.00
   4 -15  -5    7.60    1.40
   4 -15  -5    5.60    1.10
  -4 -15   5    6.50    0.90
  -5 -15  -5    0.10    0.80
   5 -15   5   -0.60    0.80
   5 -15   5   -0.40    0.70
   5 -15  -5   -1.20    0.70
  -5 -15   5    0.20    0.60
   5 -15  -5   -0.40    0.70
   0 -16   5    0.60    0.50
   0 -16  -5    0.50    0.40
   0 -16   5    0.50    0.50
   0 -16  -5    0.70    0.70
  -1 -16  -5   11.20    0.80
   1 -16   5   13.00    1.30
   1 -16   5    8.90    1.10
  -1 -16  -5   11.60    0.90
  -1 -16  -5    9.30    1.20
   1 -16  -5   12.10    1.20
   1 -16  -5   11.60    1.40
  -1 -16   5   11.70    1.10
  -1 -16   5   11.60    1.00
   2 -16   5   42.50    2.40
  -2 -16  -5   44.00    2.40
   2 -16   5   43.50    2.30
   2 -16  -5   46.30    2.50
  -2 -16   5   40.60    2.00
   2 -16  -5   43.90    2.30
  -2 -16   5   41.60    1.80
   3 -16   5    0.60    0.60
  -3 -16  -5    1.20    0.70
   3 -16   5   -0.30    0.60
   3 -16  -5    0.20    0.60
  -3 -16   5    1.10    0.60
   3 -16  -5    1.20    0.90
   4 -16   5   -1.10    0.70
  -4 -16  -5    0.60    0.80
   4 -16   5    0.80    0.80
  -4 -16   5    0.80    0.60
   4 -16  -5   -0.20    0.70
   4 -16  -5    0.20    0.70
   0 -17   5    0.30    0.50
   0 -17  -5    0.20    0.70
   0 -17   5   -0.30    0.50
   0 -17  -5   -0.20    0.40
  -1 -17  -5    1.40    0.50
  -1 -17  -5    0.60    0.80
  -1 -17  -5    0.70    0.30
   1 -17   5    1.20    0.70
   1 -17   5    1.00    0.70
  -1 -17   5    1.40    0.60
   1 -17  -5    0.80    0.50
   1 -17  -5    1.50    0.80
  -1 -17   5    2.00    0.60
   2 -17   5    3.00    0.80
   2 -17   5    3.30    1.00
  -2 -17  -5    2.90    0.90
  -2 -17   5    4.50    0.70
   2 -17  -5    3.20    0.90
  -2 -17   5    3.70    0.80
   2 -17  -5    3.20    0.80
   3 -17   5    2.80    1.00
   3 -17   5    2.60    0.90
  -3 -17  -5    4.30    1.10
   3 -17  -5    3.10    0.90
   3 -17  -5    4.50    1.10
  -3 -17   5    3.10    0.70
   0 -18  -5   14.60    1.20
   0 -18  -5   15.80    1.70
   0 -18   5   17.50    1.50
   0 -18   5   17.40    1.40
   0   0   6 4258.87  146.99
   0   0  -6 4139.19  149.09
  -1   0  -6 1461.55   44.10
  -1   0   6 1345.57   76.59
   1   0  -6 1332.47   75.89
   1   0   6 1532.45   67.49
  -1   0   6 1512.05   43.30
  -1   0  -6 1587.64   71.19
   1   0  -6 1555.14   43.60
   1   0   6 1591.34   44.30
  -2   0  -6  524.45   22.60
  -2   0   6  554.64   39.40
   2   0  -6  565.74   19.50
  -2   0   6  507.65   50.99
   2   0  -6  562.64   21.40
   2   0   6  566.04   39.50
   2   0   6  568.24   20.60
  -2   0  -6  521.05   40.40
  -3   0  -6  170.88    5.20
   3   0   6  178.88    5.30
   4   0   6  664.23   55.99
   4   0  -6  642.74   26.30
  -4   0  -6  597.24   25.60
  -4   0   6  615.94   54.79
  -4   0  -6  650.03   55.99
   4   0   6  622.74   25.80
  -5   0  -6  428.36   12.10
   6   0  -6   21.20    1.40
   6   0   6   21.00    1.50
  -6   0  -6   21.80    1.50
   6   0  -6   22.80    1.60
   6   0   6   20.40    1.50
   7   0   6    0.20    0.50
   7   0   6    0.30    0.70
  -7   0  -6    1.10    0.70
   7   0  -6    0.20    0.60
   7   0  -6   -0.30    0.50
   8   0  -6    2.30    0.90
   8   0   6    2.10    0.80
   8   0   6    3.20    1.10
   8   0  -6    3.00    1.00
   9   0  -6    4.40    1.20
  -9   0  -6    5.00    1.10
   9   0   6    3.80    1.30
   9   0   6    3.40    0.90
  10   0   6    2.70    1.20
  10   0  -6    1.80    1.20
   0  -1  -6   -0.20    0.10
   0   1   6    0.00    0.10
   0  -1  -6    0.10    0.10
   0  -1   6    0.30    0.10
   0   1   6    0.00    0.20
   0   1  -6    0.10    0.10
   0  -1  -6    0.00    0.20
   0  -1   6   -0.10    0.20
   0   1  -6   -0.10    0.10
   1  -1   6 1130.69   34.60
   1   1  -6 1211.18   33.90
  -1   1   6 1058.59   66.29
   1   1  -6 1123.69   66.29
  -1  -1  -6 1192.08   58.79
  -1   1   6 1065.69   33.60
  -1  -1  -6 1115.39   33.90
   1  -1   6 1087.89   55.89
  -1  -1   6 1001.80   62.79
   1  -1  -6 1071.99   65.59
  -1   1  -6 1132.19   59.29
   1   1   6 1106.69   33.50
  -1   1  -6 1145.19   34.90
  -1  -1   6 1136.39   33.50
   1  -1  -6 1145.09   33.70
  -2  -1  -6  103.29    3.20
   2  -1   6  101.59    3.20
   2  -1   6  101.69    3.20
  -2  -1  -6  103.29    3.10
   2   1  -6  102.19    3.40
  -2   1  -6  100.69    3.20
   2   1   6  103.19    3.30
  -2   1  -6  103.39    3.10
  -3  -1  -6   76.99    2.60
   3   1  -6   70.89    2.50
   3  -1   6   77.59    2.70
  -3  -1  -6   76.39    2.60
   3   1  -6   77.39    2.40
  -3   1   6   71.69    2.40
   3  -1   6   77.89    2.70
  -3   1  -6   74.99    2.50
   3  -1  -6   73.99    2.60
   3  -1  -6   71.89    2.40
  -3   1  -6   73.89    2.60
  -3  -1   6   78.09    2.40
   3   1   6   80.49    2.80
  -4   1   6  121.19    3.70
   4   1  -6  115.69    3.70
   4  -1   6  120.59    4.00
   4   1  -6  126.09    3.90
  -4  -1  -6  117.39    3.90
   4  -1   6  115.49    3.90
  -4  -1  -6  119.89    3.90
   4  -1  -6  118.19    3.70
   4  -1  -6  112.39    3.90
  -4   1  -6  116.69    3.90
  -4   1  -6  118.29    3.80
  -4  -1   6  113.29    3.60
   4   1   6  115.79    4.00
   5   1  -6    1.90    0.50
  -5  -1  -6    1.00    0.50
   5   1  -6    1.90    0.60
   5  -1   6    0.60    0.50
  -5   1   6    1.20    0.40
   5  -1   6    0.70    0.50
  -5  -1  -6    2.40    0.60
  -5   1  -6    1.40    0.50
  -5   1  -6    1.30    0.50
   5  -1  -6    1.20    0.50
   5  -1  -6    1.60    0.60
  -5  -1   6    2.20    0.50
   5   1   6    1.00    0.60
   6  -1   6   77.69    3.30
   6   1  -6   83.99    3.20
   6   1  -6   81.99    3.20
   6  -1   6   78.59    3.20
  -6  -1  -6   71.29    3.10
  -6   1  -6   81.49    3.30
   6   1   6   76.89    3.40
  -6  -1   6   80.69    3.00
   6  -1  -6   81.09    3.10
   6  -1  -6   78.39    3.30
   7  -1   6    2.10    0.80
   7   1  -6    0.00    0.60
   7  -1   6    0.00    0.70
   7   1  -6    0.70    0.60
  -7  -1  -6    1.20    0.60
  -7   1  -6    0.80    0.70
   7  -1  -6    0.90    0.70
   7  -1  -6    0.80    0.70
   7   1   6    0.50    0.80
   8   1  -6   13.50    1.60
   8  -1   6   13.70    1.60
  -8  -1  -6   14.90    1.80
   8   1  -6   17.00    1.80
   8  -1   6   15.30    1.90
   8  -1  -6   16.00    1.80
   8  -1  -6   13.90    1.70
   8   1   6   16.40    1.70
  -8   1  -6   14.00    1.70
   8   1   6   13.20    1.80
   9  -1   6    0.30    0.70
  -9  -1  -6   -0.30    0.70
   9  -1   6   -0.80    0.80
   9   1  -6    0.20    0.80
   9  -1  -6   -0.10    0.70
   9   1   6   -0.90    0.80
   9   1   6    1.00    0.80
   9  -1  -6   -0.90    0.70
  -9   1  -6    0.60    0.90
  10  -1   6    0.40    1.00
  10  -1  -6    1.20    1.00
  10   1   6    0.50    1.00
   0  -2   6   23.70    0.70
   0  -2  -6   21.80    1.00
   0  -2   6   21.50    1.00
   0   2  -6   22.50    0.70
   0  -2  -6   23.10    1.00
   0  -2  -6   22.40    0.90
   0   2  -6   20.80    0.90
  -1   2   6  424.26   41.50
  -1  -2  -6  322.87   12.90
   1  -2   6  347.97   31.20
   1  -2   6  336.37   13.90
  -1   2   6  333.77   12.80
   1   2  -6  279.17   35.90
  -1  -2  -6  343.27   31.50
  -1  -2   6  337.07   12.60
   1  -2  -6  341.37   42.60
   1  -2  -6  324.87   12.70
  -1   2  -6  338.47   14.10
   1   2   6  331.17   12.30
   1   2   6  308.17   27.10
  -1   2  -6  399.96   33.60
  -1  -2   6  273.97   42.80
   2  -2   6  533.65   41.40
  -2  -2  -6  493.75   36.90
   2   2  -6  518.55   48.80
  -2   2   6  443.26   55.59
  -2   2   6  518.95   40.60
   2  -2   6  520.45   20.40
  -2  -2  -6  502.75   18.60
  -2  -2   6  519.85   18.00
  -2   2  -6  542.85   20.80
   2  -2  -6  515.65   18.80
   2   2   6  531.85   18.60
  -2  -2   6  470.55   46.80
   2   2   6  487.65   34.20
   2  -2  -6  510.35   20.60
  -2   2  -6  497.65   42.00
   3   2  -6  310.47   14.70
   3  -2   6  281.77   38.70
  -3   2   6  258.57   37.40
  -3  -2  -6  312.97   37.60
   3  -2   6  296.57   15.30
  -3  -2  -6  294.77   14.00
  -3  -2   6  303.77   47.10
   3  -2  -6  303.37   15.70
  -3   2  -6  248.78   37.70
  -3   2  -6  284.27   15.30
  -3  -2   6  240.48   31.40
   3   2   6  296.97   13.80
   3   2   6  285.97   35.00
  -4   2   6    2.00    0.50
   4   2  -6    2.40    0.50
   4  -2   6    2.30    0.60
  -4  -2  -6    2.00    0.50
   4  -2   6    2.80    0.60
  -4  -2  -6    1.10    0.50
  -4   2  -6    3.20    0.70
  -4  -2   6    2.20    0.40
   4   2   6    1.50    0.40
   4   2   6    1.60    0.60
   4  -2  -6    3.10    0.60
  -4   2  -6    2.60    0.50
   4  -2  -6    2.30    0.50
   5  -2   6    4.30    0.80
  -5  -2  -6    4.40    0.70
   5   2  -6    3.30    0.70
   5  -2   6    4.30    0.80
   5   2  -6    3.90    0.80
  -5  -2  -6    5.70    0.80
  -5   2   6    3.70    0.60
   5  -2  -6    4.50    0.80
  -5   2  -6    4.80    0.80
  -5  -2   6    4.50    0.70
   5   2   6    5.00    0.70
  -5   2  -6    5.10    0.80
   5   2   6    3.30    0.80
   5  -2  -6    3.90    0.70
   6  -2   6   38.60    2.20
   6  -2   6   37.60    2.10
  -6  -2  -6   38.10    2.00
   6   2  -6   40.70    2.00
  -6   2   6   37.40    2.10
   6   2  -6   42.30    2.00
  -6   2  -6   35.60    2.10
  -6  -2   6   37.20    1.80
   6   2   6   39.90    1.90
   6  -2  -6   40.00    2.00
   6  -2  -6   34.80    2.10
   6   2   6   39.80    2.30
  -7  -2  -6   16.10    1.40
   7   2  -6   12.40    1.50
   7   2  -6   14.70    1.50
   7  -2   6   14.20    1.70
   7  -2   6   15.00    1.60
   7   2   6   16.00    1.80
  -7   2  -6   13.10    1.50
   7  -2  -6   10.40    1.30
   7   2   6   13.80    1.40
   7  -2  -6   12.80    1.60
   8  -2   6    0.90    0.80
   8   2  -6    2.40    0.80
   8  -2   6    1.30    0.80
   8   2  -6    0.70    0.70
  -8  -2  -6    1.90    0.80
   8  -2  -6    2.40    1.00
   8  -2  -6    2.60    1.00
   8   2   6    0.60    0.60
  -8   2  -6    0.60    0.80
   8   2   6    1.70    0.90
   9   2  -6    0.30    0.70
  -9  -2  -6    0.80    0.80
   9  -2   6    0.80    0.90
   9   2  -6    0.80    0.90
  -9   2  -6   -0.20    0.60
   9   2   6    0.80    0.70
   9  -2  -6   -0.70    0.70
   9  -2  -6   -0.60    0.70
   9   2   6    0.10    0.90
  10  -2   6    0.30    1.00
  10   2  -6    0.20    0.90
  10   2   6   -0.10    0.90
  10  -2  -6    0.80    0.90
   0  -3   6   -0.10    0.10
   0  -3  -6    0.00    0.10
   0  -3  -6    0.00    0.10
   0   3  -6    0.20    0.10
   0   3  -6    0.00    0.20
   0  -3  -6    0.20    0.20
   0  -3   6    0.20    0.10
   1  -3   6   25.40    0.90
  -1  -3  -6   26.40    1.20
  -1   3   6   24.20    1.00
   1   3  -6   24.60    1.00
   1   3  -6   24.60    0.70
   1  -3   6   25.60    1.10
  -1  -3   6   25.90    0.70
   1  -3  -6   22.80    1.00
   1   3   6   22.50    1.00
  -1  -3   6   22.70    1.10
   1   3   6   24.90    1.10
  -1   3  -6   23.90    0.90
  -2  -3  -6  135.39    4.30
   2   3  -6  132.39    4.10
   2  -3   6  133.79    4.00
   2  -3   6  137.99    4.20
  -2   3   6  138.69    4.00
   2   3  -6  137.19    3.80
  -2   3  -6  138.29    4.20
  -2   3  -6  138.29    4.00
   2   3   6  136.49    4.30
   2   3   6  135.59    4.00
  -3   3   6    0.40    0.30
   3  -3   6    0.50    0.40
   3  -3   6    0.20    0.30
   3   3  -6    0.20    0.30
  -3  -3  -6    0.50    0.30
  -3  -3  -6    0.30    0.40
   3   3  -6    0.40    0.30
   3   3  -6    0.50    0.30
  -3  -3   6    0.50    0.30
   3  -3  -6    0.10    0.30
  -3   3  -6    0.30    0.30
  -3   3  -6    0.60    0.30
   3   3   6    0.90    0.30
   3   3   6    0.40    0.40
   4   3  -6  219.58    6.40
   4   3  -6  214.08    6.70
   4   3  -6  218.18    6.50
  -4   3   6  232.28    6.50
   4  -3   6  222.28    6.60
  -4  -3  -6  220.78    6.50
  -4  -3  -6  225.68    6.70
   4  -3   6  232.68    6.80
  -4   3  -6  220.18    6.80
   4   3   6  219.08    6.40
   4   3   6  213.98    7.40
   4  -3  -6  232.38    6.80
  -4  -3   6  217.28    6.30
  -4   3  -6  221.08    6.60
   5   3  -6   35.00    1.60
  -5  -3  -6   32.50    1.70
  -5  -3  -6   32.80    1.60
  -5   3   6   33.50    1.60
   5  -3   6   30.70    1.70
   5  -3   6   31.90    1.80
   5   3  -6   31.70    1.60
  -5   3  -6   33.50    1.60
   5   3   6   32.20    1.50
   5  -3  -6   33.20    1.80
   5  -3  -6   32.60    1.70
  -5  -3   6   30.80    1.50
  -5   3  -6   34.40    1.90
   5   3   6   34.60    1.90
   6  -3   6   92.79    3.70
   6  -3   6   91.59    3.70
  -6  -3  -6   85.39    3.40
   6   3  -6   98.59    3.50
   6   3  -6   94.09    3.50
  -6   3   6   97.29    3.70
   6   3   6   87.99    3.30
   6   3   6   85.49    3.80
   6  -3  -6   88.39    3.70
  -6  -3   6   89.49    3.20
  -6   3  -6   90.19    3.70
   6  -3  -6   98.49    3.60
   7   3  -6    2.90    0.90
  -7  -3  -6    5.10    1.00
   7  -3   6    3.80    0.90
   7   3  -6    2.00    0.70
   7  -3   6    4.30    1.00
   7   3   6    3.70    0.80
   7   3   6    4.50    1.10
   7  -3  -6    5.40    1.10
  -7   3  -6    3.00    0.90
   7  -3  -6    4.40    0.90
   8  -3   6    5.20    1.20
  -8  -3  -6    4.10    0.90
   8   3  -6    3.30    0.80
   8   3  -6    2.80    1.00
   8  -3   6    4.80    1.20
  -8   3  -6    6.00    1.20
   8   3   6    4.00    0.90
   8  -3  -6    6.00    1.20
   8  -3  -6    4.80    1.10
   8   3   6    4.60    1.30
   9  -3   6   -1.40    0.60
   9   3  -6    0.50    0.80
   9   3  -6    0.50    0.60
   9  -3   6    0.70    0.80
  -9  -3  -6   -1.20    0.50
   9   3   6   -0.10    0.80
   9  -3  -6    0.30    0.80
  -9   3  -6   -0.50    0.90
   9   3   6    0.90    0.60
   9  -3  -6   -0.20    0.70
  10   3  -6    2.60    1.20
  10  -3   6    0.50    0.90
  10  -3  -6    2.70    1.30
  10   3   6    1.60    1.20
   0   4  -6  100.79    3.00
   0  -4  -6   97.49    3.10
   0  -4   6  100.69    3.10
  -1  -4  -6  392.46   14.00
   1   4  -6  397.06   39.20
   1  -4   6  395.86   16.60
  -1  -4  -6  361.06   34.00
   1   4  -6  381.66   14.80
  -1   4   6  409.66   33.40
   1  -4   6  454.65   36.90
  -1  -4   6  373.96   14.30
  -1  -4   6  431.86   36.40
   1  -4  -6  380.96   14.80
   1   4   6  476.75   33.30
  -1   4  -6  444.66   17.30
  -1   4  -6  406.16   37.30
   1  -4  -6  437.26   17.00
   1   4   6  395.56   13.60
   2  -4   6   99.89    3.30
  -2   4   6   97.99    3.10
   2   4  -6   97.29    2.90
  -2  -4  -6  104.29    3.40
   2  -4   6  100.09    3.00
  -2  -4  -6   95.59    3.00
   2   4  -6   97.19    3.10
  -2   4  -6   99.99    3.30
   2   4   6   96.19    3.40
   2  -4  -6  102.99    3.20
  -2  -4   6  102.99    2.80
   2  -4  -6   96.69    3.10
  -2  -4   6  100.89    3.30
   2   4   6   94.89    3.00
  -2   4  -6   99.09    3.00
  -3  -4  -6   32.90    1.30
   3  -4   6   33.00    1.40
  -3  -4  -6   33.10    1.60
   3   4  -6   32.40    1.30
   3   4  -6   32.00    1.30
   3  -4   6   32.90    1.60
  -3   4   6   28.20    1.30
   3   4  -6   28.50    1.40
  -3  -4   6   31.50    1.30
   3   4   6   31.10    1.30
   3   4   6   31.00    1.60
   3  -4  -6   33.80    1.60
  -3   4  -6   32.20    1.60
   3  -4  -6   33.00    1.40
  -3   4  -6   31.00    1.40
   4   4  -6  196.68    5.70
   4  -4   6  183.28    5.90
   4   4  -6  195.18    6.00
  -4   4   6  204.68    6.20
   4  -4   6  187.38    6.00
  -4  -4  -6  192.48    6.40
  -4  -4  -6  199.28    5.70
   4   4  -6  198.08    5.80
  -4   4  -6  186.18    6.00
   4   4   6  191.38    6.20
   4  -4  -6  185.38    5.80
  -4  -4   6  191.68    5.50
   4   4   6  193.78    5.60
   4  -4  -6  192.68    6.10
  -4   4  -6  194.88    5.80
   5   4  -6    6.10    0.90
   5  -4   6    5.70    0.90
  -5  -4  -6    5.30    0.80
   5  -4   6    3.40    0.80
   5   4  -6    5.10    0.70
   5   4   6    5.50    1.00
   5   4   6    4.20    0.60
   5  -4  -6    4.40    0.80
   5  -4  -6    7.20    1.10
  -5  -4   6    5.30    0.70
  -5   4  -6    4.90    0.90
  -5   4  -6    5.40    0.90
   6   4  -6    5.10    1.00
   6   4  -6    6.20    0.80
   6  -4   6    5.30    1.00
  -6  -4  -6    6.00    0.90
   6  -4   6    4.30    1.00
  -6  -4   6    6.10    0.80
   6  -4  -6    4.10    0.90
   6   4   6    5.80    0.80
   6   4   6    2.70    1.00
   6  -4  -6    5.80    1.10
  -6   4  -6    5.70    1.00
   7  -4   6    7.50    1.30
   7   4  -6    7.90    1.00
   7   4  -6    5.70    1.10
  -7  -4  -6    6.10    1.00
   7  -4   6    7.30    1.30
   7  -4  -6    6.10    1.20
  -7   4  -6    7.50    1.20
   7  -4  -6    6.20    1.10
   7   4   6    5.60    0.80
   7   4   6    5.90    1.30
   8  -4   6    0.60    0.80
  -8  -4  -6    1.00    0.70
   8   4  -6    0.70    0.60
   8  -4   6    2.20    1.00
   8   4  -6    0.20    0.80
  -8   4  -6    1.20    0.80
   8  -4  -6    1.10    0.80
   8   4   6    1.60    0.60
   8  -4  -6    1.30    0.90
   8   4   6    1.90    1.00
   9   4  -6   -1.20    0.70
   9  -4   6    0.90    0.90
   9  -4   6    0.10    0.90
  -9  -4  -6   -0.30    0.60
   9   4   6    0.30    0.90
   9  -4  -6   -0.20    0.80
   9  -4  -6    0.50    0.80
   0   5  -6    0.10    0.10
   0   5  -6   -0.10    0.10
   0  -5  -6   -0.30    0.20
   0  -5   6    0.00    0.10
   0  -5   6    0.20    0.20
   0  -5  -6    0.00    0.20
   1  -5   6  133.69    3.80
  -1  -5  -6  132.09    3.90
  -1  -5  -6  130.19    4.20
  -1   5   6  136.79    4.00
   1  -5   6  127.29    4.00
   1   5  -6  128.99    3.80
   1   5   6  128.09    4.10
  -1  -5   6  133.89    4.00
  -1   5  -6  135.59    4.00
  -1  -5   6  131.79    3.60
  -1   5  -6  129.29    3.70
  -2  -5  -6  131.69    4.50
   2   5  -6  140.19    3.90
   2   5  -6  137.49    4.00
  -2  -5  -6  140.09    4.00
   2  -5   6  142.29    4.10
  -2   5   6  144.29    4.30
   2  -5   6  135.29    4.30
  -2  -5   6  142.29    4.30
  -2   5  -6  132.59    4.00
  -2  -5   6  138.29    3.90
   2   5   6  140.19    4.50
  -2   5  -6  142.29    4.30
   2  -5  -6  133.99    4.30
   3   5  -6  158.98    4.70
   3  -5   6  158.18    4.80
  -3  -5  -6  162.88    4.60
   3  -5   6  162.58    5.10
   3   5  -6  150.18    4.70
  -3   5   6  160.98    4.80
  -3  -5  -6  167.18    5.20
   3   5  -6  156.18    4.60
   3  -5  -6  161.38    4.90
   3   5   6  154.38    4.50
  -3   5  -6  158.98    4.80
  -3   5  -6  159.38    5.00
   3  -5  -6  164.98    5.10
   3   5   6  161.38    5.20
  -4  -5  -6  147.69    4.60
  -4   5   6  156.38    4.80
  -4  -5  -6  149.69    5.00
   4   5  -6  144.99    4.70
   4  -5   6  155.28    4.90
   4   5  -6  156.18    4.70
   4  -5   6  157.48    5.10
   4   5  -6  150.28    4.60
   4  -5  -6  152.48    4.90
   4  -5  -6  157.28    5.10
   4   5   6  153.78    5.20
  -4   5  -6  152.48    5.10
  -4  -5   6  152.78    4.50
   4   5   6  153.38    4.50
   5  -5   6    0.60    0.50
   5  -5   6    0.40    0.50
   5   5  -6    0.90    0.60
  -5  -5  -6    0.20    0.30
   5   5  -6    0.50    0.40
   5  -5  -6   -0.30    0.40
  -5  -5   6    0.80    0.40
  -5   5  -6    1.40    0.60
   5   5   6    0.50    0.30
   5   5   6    0.50    0.60
   5  -5  -6    0.90    0.60
   6   5  -6   18.30    1.40
  -6  -5  -6   17.50    1.30
   6  -5   6   21.20    1.60
   6   5  -6   16.90    1.20
   6  -5   6   17.90    1.50
  -6  -5   6   16.50    1.20
  -6   5  -6   17.40    2.00
   6  -5  -6   17.00    1.40
   6  -5  -6   17.00    1.70
   6   5   6   16.20    1.80
   6   5   6   17.70    1.10
   7   5  -6   17.10    1.30
   7  -5   6   21.20    1.80
   7  -5   6   21.80    1.80
  -7  -5  -6   17.90    1.40
   7   5  -6   18.90    1.60
  -7   5  -6   20.00    1.70
   7   5   6   16.90    1.20
   7  -5  -6   17.00    1.70
   7  -5  -6   18.10    1.90
   7   5   6   14.70    1.80
  -8  -5  -6    6.50    1.10
   8   5  -6    6.20    0.90
   8   5  -6    6.20    1.20
   8  -5   6    6.30    1.30
   8  -5   6    6.20    1.30
   8   5   6    5.80    0.90
   8  -5  -6    5.40    1.20
   8   5   6    8.20    1.50
   8  -5  -6    7.90    1.50
   9   5  -6    3.10    1.10
  -9  -5  -6    1.40    0.80
   9  -5   6    3.40    1.20
   9  -5  -6    1.50    0.90
   9  -5  -6    2.60    1.20
   9   5   6    4.60    1.40
   0   6  -6   89.09    2.70
   0  -6  -6   92.89    3.00
   0  -6   6   92.59    2.90
   0  -6  -6   93.79    3.10
   0  -6   6   94.19    2.70
   0   6  -6   90.39    2.80
   1  -6   6    0.80    0.30
   1   6  -6    1.30    0.30
  -1   6   6    0.50    0.30
  -1  -6  -6    1.40    0.30
  -1  -6  -6    1.40    0.40
  -1  -6  -6    1.30    0.40
   1  -6   6    1.20    0.30
   1  -6  -6    1.10    0.30
   1  -6  -6    0.70    0.30
  -1  -6   6    1.10    0.20
  -1  -6   6    0.90    0.20
  -1  -6   6    1.30    0.30
  -1   6  -6    1.30    0.30
  -1   6  -6    0.70    0.30
  -2   6   6    3.70    0.50
  -2  -6  -6    3.70    0.40
   2  -6   6    3.80    0.60
   2   6  -6    3.60    0.40
  -2  -6  -6    3.90    0.80
   2  -6   6    4.10    0.50
   2   6  -6    4.50    0.40
  -2   6  -6    3.20    0.50
  -2   6  -6    3.60    0.60
   2  -6  -6    2.80    0.50
   2  -6  -6    3.40    0.60
  -2  -6   6    2.90    0.40
   2   6   6    2.40    0.60
  -2  -6   6    2.60    0.50
   3   6  -6    0.10    0.30
   3  -6   6    0.70    0.40
  -3  -6  -6    0.60    0.40
   3  -6   6    0.20    0.40
   3   6  -6    0.80    0.30
  -3   6   6   -0.30    0.30
   3   6  -6    0.30    0.20
  -3  -6  -6    0.20    0.20
  -3   6  -6    0.00    0.40
   3  -6  -6    0.80    0.40
   3  -6  -6    0.10    0.40
  -3   6  -6    0.40    0.30
  -3  -6   6    0.30    0.30
   4   6  -6   29.30    1.50
  -4  -6  -6   26.70    1.20
   4  -6   6   27.00    1.60
   4   6  -6   24.20    1.10
   4  -6   6   26.80    1.50
  -4   6   6   25.40    1.40
  -4  -6  -6   29.10    1.70
   4   6  -6   24.50    1.20
  -4  -6   6   28.30    1.30
  -4   6  -6   31.70    1.70
   4   6   6   25.80    1.00
   4  -6  -6   28.00    1.50
   4  -6  -6   26.80    1.70
   4   6   6   31.20    1.80
  -4   6  -6   27.80    1.40
   5  -6   6   10.10    1.20
   5  -6   6    9.30    1.20
  -5  -6  -6    8.70    0.90
   5   6  -6    8.40    0.80
   5   6  -6    8.60    1.00
  -5  -6   6    8.70    0.90
   5  -6  -6    5.50    1.20
   5   6   6    8.10    0.60
   5   6   6    7.90    1.20
   5  -6  -6    8.70    1.10
  -5   6  -6    9.70    1.20
  -6  -6  -6    0.50    0.50
   6   6  -6    0.40    0.70
   6   6  -6    0.50    0.40
   6  -6   6    1.50    0.90
   6  -6   6    0.60    0.70
  -6   6  -6    0.20    0.60
   6  -6  -6    0.70    0.80
   6   6   6    1.00    0.90
   6  -6  -6    0.90    0.70
   6   6   6    1.00    0.40
  -6  -6   6    1.30    0.60
   7  -6   6    0.90    0.80
   7   6  -6    2.30    0.90
   7   6  -6    2.20    0.50
   7  -6   6    2.00    0.90
  -7  -6  -6    0.70    0.50
   7  -6  -6    1.70    0.90
   7   6   6   -0.60    0.70
   7  -6  -6    0.20    0.70
   8   6  -6    0.20    0.50
   8  -6   6    0.00    0.80
   8  -6   6    0.50    0.80
  -8  -6  -6   -0.20    0.60
   8   6  -6   -0.70    0.70
   8  -6  -6    0.00    0.70
   8   6   6    0.70    0.40
   8  -6  -6   -0.10    0.80
   8   6   6   -1.60    0.70
   9  -6   6   -0.10    0.90
   9   6  -6   -0.70    0.80
  -9  -6  -6    0.30    0.60
   9  -6   6    1.20    1.00
   9  -6  -6    0.70    0.90
   9   6   6   -0.60    0.90
   9  -6  -6   -0.30    0.90
   0  -7  -6   -0.10    0.20
   0   7  -6   -0.10    0.20
   0  -7   6   -0.20    0.10
   0  -7   6    0.20    0.20
   0   7  -6    0.00    0.20
   0  -7  -6    0.10    0.30
   1   7  -6   12.20    0.60
   1  -7   6   10.90    0.80
  -1  -7  -6   12.30    0.70
  -1   7   6    9.40    0.80
  -1  -7  -6   12.30    1.00
  -1  -7  -6   10.80    0.80
   1  -7   6   11.90    0.70
   1  -7  -6   10.50    0.80
   1  -7  -6   11.60    0.80
  -1  -7   6   12.00    0.70
  -1   7  -6   12.40    0.80
  -1   7  -6   10.90    0.60
  -1  -7   6   11.00    0.60
   2  -7   6   61.59    2.20
   2  -7   6   65.59    2.50
   2   7  -6   61.69    1.90
  -2  -7  -6   62.89    2.00
  -2  -7  -6   61.69    2.60
   2   7  -6   63.99    1.90
   2  -7  -6   61.19    2.60
  -2  -7   6   61.09    2.00
  -2  -7   6   58.19    2.50
  -2   7  -6   64.69    2.40
  -2   7  -6   62.19    2.20
   2   7   6   63.19    2.50
   2  -7  -6   66.99    2.40
  -2  -7   6   65.19    2.10
   3   7  -6   85.69    2.80
   3   7  -6   79.99    2.40
   3  -7   6   89.19    3.20
  -3   7   6   79.19    2.90
   3  -7   6   84.19    2.90
   3   7  -6   83.19    2.40
  -3  -7  -6   85.09    2.60
  -3  -7  -6   79.69    3.20
   3  -7  -6   79.79    3.20
   3  -7  -6   83.09    3.00
  -3  -7   6   81.09    2.70
  -3   7  -6   84.69    2.80
   3   7   6   85.49    3.30
  -3   7  -6   78.49    3.30
   4   7  -6   16.40    0.80
  -4  -7  -6   15.70    0.90
   4  -7   6   17.70    1.20
   4  -7   6   16.80    1.40
   4   7  -6   17.10    1.10
  -4  -7  -6   14.40    1.70
   4  -7  -6   16.90    1.20
  -4  -7   6   15.80    0.90
  -4   7  -6   15.50    1.20
  -4   7  -6   15.60    1.10
   4  -7  -6   16.80    1.30
   4   7   6   17.00    1.60
   5   7  -6   75.49    2.50
   5  -7   6   81.59    3.30
   5  -7   6   75.89    3.10
   5   7  -6   76.49    3.00
  -5  -7  -6   72.49    2.70
   5  -7  -6   73.49    3.30
   5  -7  -6   78.09    3.10
  -5   7  -6   76.79    3.30
  -5  -7   6   74.29    2.70
   5   7   6   72.19    3.40
  -6  -7  -6    9.40    1.00
   6  -7   6    7.80    1.20
   6   7  -6    7.70    0.80
   6   7  -6    8.20    1.10
   6  -7   6    9.20    1.40
  -6  -7   6    8.80    1.00
   6   7   6    8.80    1.40
   6   7   6    8.70    0.70
   6  -7  -6   11.30    1.50
   6  -7  -6    7.90    1.20
   7   7  -6    3.60    1.00
  -7  -7  -6    4.80    0.80
   7  -7   6    4.40    1.10
   7   7  -6    5.90    0.70
   7  -7  -6    4.60    1.10
   7  -7  -6    5.40    1.10
   7   7   6    3.50    1.10
   8  -7   6    5.00    1.30
  -8  -7  -6    5.10    1.00
   8  -7   6    7.80    1.50
   8   7  -6    5.90    1.20
   8  -7  -6    6.40    1.30
   8  -7  -6    7.70    1.50
   8   7   6    5.20    1.50
   9   7  -6    0.60    0.90
   9  -7   6    1.00    1.10
  -9  -7  -6    1.80    0.80
   9  -7   6   -0.30    0.80
   9  -7  -6    0.70    1.00
   9  -7  -6    1.00    1.00
   9   7   6    2.10    1.20
   0  -8  -6    0.30    0.40
   0  -8   6    0.40    0.20
   0  -8  -6    0.20    0.20
   0   8  -6    0.20    0.20
   0  -8   6    0.30    0.30
   0   8  -6    0.60    0.30
  -1  -8  -6  426.26   12.60
   2  -8   6   -0.30    0.30
   2  -8   6    0.40    0.30
  -2  -8  -6    0.90    0.50
   2   8  -6    0.40    0.10
  -2  -8  -6    0.60    0.20
   2   8  -6    0.50    0.10
  -2  -8  -6   -0.30    0.50
  -2   8   6    0.00    0.30
   2  -8  -6    0.10    0.40
   2   8   6    0.90    0.50
  -2   8  -6    0.60    0.40
  -2  -8   6    0.70    0.30
  -2  -8   6    0.90    0.30
   2  -8  -6    0.40    0.40
  -2  -8   6    0.50    0.30
  -2   8  -6   -0.10    0.20
   3   8  -6    1.70    0.40
   3  -8   6    1.70    0.60
  -3  -8  -6    2.10    0.30
  -3  -8  -6    0.90    0.60
   3  -8  -6    0.70    0.50
   3  -8  -6    0.70    0.50
  -3  -8   6    1.40    0.40
  -3   8  -6    0.50    0.50
  -3   8  -6    2.40    0.50
   3   8   6    1.30    0.60
   4  -8   6   81.29    3.30
   4  -8   6   83.59    3.10
   4   8  -6   87.89    3.00
  -4  -8  -6   83.19    2.70
   4  -8  -6   83.39    3.20
   4  -8  -6   85.59    3.40
  -4   8  -6   84.59    3.10
   4   8   6   84.59    3.50
  -4  -8   6   80.49    2.80
   5  -8   6   19.90    1.40
   5   8  -6   19.70    1.40
   5   8  -6   20.30    0.80
   5  -8   6   19.70    1.60
  -5  -8  -6   20.40    1.10
   5  -8  -6   21.30    1.70
   5  -8  -6   22.00    1.50
   5   8   6   21.90    2.10
  -5  -8   6   19.80    1.20
  -6  -8  -6   19.30    1.20
   6  -8   6   25.60    1.90
   6  -8   6   20.80    1.60
   6   8  -6   19.20    1.60
   6   8   6   22.50    1.90
  -6  -8   6   19.20    1.30
   6  -8  -6   23.10    1.70
   6  -8  -6   18.90    2.00
  -7  -8  -6   -0.20    0.40
   7  -8   6    1.10    0.80
   7   8  -6    0.10    0.70
   7  -8   6    0.00    0.80
   7  -8  -6   -0.10    0.60
   7  -8  -6    1.00    0.80
   7   8   6   -0.60    0.90
   8  -8   6    1.20    1.00
   8   8  -6    0.10    0.60
  -8  -8  -6    1.20    0.60
   8  -8   6    1.40    0.90
   8  -8  -6   -0.40    0.80
   8  -8  -6   -1.00    0.60
   8   8   6   -0.70    0.80
   9   8  -6    1.50    1.00
  -9  -8  -6    2.50    0.80
   9  -8   6    1.50    1.10
   9  -8   6    1.40    1.00
   9  -8  -6   -0.10    0.90
   9   8   6    2.30    1.30
   9  -8  -6   -0.40    0.70
   0  -9  -6   -0.40    0.30
   0  -9  -6    0.40    0.40
   0  -9   6    0.20    0.30
   0  -9  -6   -0.10    0.20
   0   9  -6    0.10    0.20
   0  -9   6    0.20    0.30
   0  -9   6   -0.10    0.20
  -1   9   6    0.90    0.50
  -1  -9  -6    2.10    0.60
   1  -9   6    1.10    0.50
   1  -9   6    2.10    0.40
   1   9  -6    1.90    0.20
  -1  -9  -6    2.10    0.60
  -1   9  -6    2.80    0.50
   1  -9  -6    1.30    0.50
  -1  -9   6    1.50    0.30
  -1  -9   6    1.90    0.40
   1  -9  -6    1.90    0.50
  -1   9  -6    1.90    0.40
  -1  -9   6    2.10    0.40
   2  -9   6   24.50    1.50
  -2  -9  -6   27.90    1.50
  -2  -9  -6   24.80    1.60
  -2  -9  -6   26.70    1.10
   2  -9   6   26.40    1.30
  -2  -9   6   26.30    1.10
  -2   9  -6   27.00    1.30
  -2  -9   6   25.60    1.20
   2  -9  -6   25.70    1.50
   2  -9  -6   25.80    1.40
  -2  -9   6   26.80    1.30
   3  -9   6   28.70    1.70
  -3  -9  -6   27.70    1.00
   3  -9   6   25.90    1.40
   3  -9  -6   26.00    1.50
  -3  -9   6   24.60    1.20
  -3  -9   6   25.10    1.30
   3   9   6   28.40    1.70
  -3   9  -6   27.60    1.40
   3  -9  -6   27.20    1.70
   4  -9   6    2.10    0.60
  -4  -9  -6    1.50    0.30
   4   9  -6    1.40    0.60
   4  -9   6    1.60    0.70
  -4  -9   6    2.10    0.50
   4  -9  -6    1.60    0.70
   4  -9  -6    0.80    0.60
   4   9   6    0.40    0.70
  -5  -9  -6   48.40    1.90
   5  -9   6   50.49    2.70
   5   9  -6   51.59    2.70
   5  -9   6   49.99    2.40
   5  -9  -6   46.90    2.60
   5   9   6   46.80    2.70
   5  -9  -6   53.59    2.50
   6   9  -6    0.30    0.60
   6  -9   6    2.20    0.80
   6  -9   6    1.20    0.80
   6   9   6    1.40    0.80
   6  -9  -6    2.30    1.00
   7   9  -6    1.20    0.70
   7  -9   6    0.90    0.80
   7  -9   6    1.40    0.80
  -7  -9  -6    1.70    0.70
   7  -9  -6    2.30    1.00
   7  -9  -6    1.00    0.80
   8  -9   6    0.40    0.80
   8   9  -6    0.60    0.80
  -8  -9  -6    0.50    0.50
   8  -9   6   -0.20    0.70
   8   9   6    0.10    0.90
   8  -9  -6    1.10    0.80
   8  -9  -6   -0.90    0.70
   0 -10   6    4.00    0.60
   0 -10   6    4.00    0.60
   0 -10  -6    3.00    0.50
   0 -10   6    3.20    0.50
   0 -10  -6    3.70    0.70
  -1 -10  -6  237.68    6.60
   1 -10   6  244.08    7.10
   1 -10   6  237.98    6.80
  -1 -10  -6  231.78    7.10
   1 -10  -6  230.38    7.10
  -1 -10   6  228.68    6.90
  -1 -10   6  232.28    6.60
  -1  10  -6  248.18    6.90
   1 -10  -6  239.78    7.00
  -1 -10   6  241.58    6.90
   2 -10   6  355.36   10.10
  -2 -10  -6  352.76    9.40
  -2 -10  -6  343.07   10.10
  -2  10  -6  352.46    9.70
  -2 -10   6  340.97    9.70
   2 -10  -6  338.37   10.00
  -2 -10   6  346.17    9.80
   2 -10  -6  346.07   10.00
  -3 -10  -6   56.39    2.60
   3 -10   6   58.59    2.70
   3 -10   6   61.19    2.40
  -3 -10  -6   59.69    1.80
   3 -10  -6   60.89    2.70
   3  10   6   58.69    2.80
  -3 -10   6   61.49    2.20
  -3 -10   6   55.19    2.20
  -3  10  -6   55.49    2.30
   3 -10  -6   59.79    2.60
   4 -10   6    0.10    0.50
   4 -10   6   -0.80    0.50
  -4 -10  -6    0.20    0.20
   4  10  -6    0.50    0.50
   4 -10  -6   -0.40    0.50
  -4 -10   6    0.10    0.40
   4  10   6    0.60    0.60
   4 -10  -6    0.70    0.60
  -5 -10  -6    9.00    0.70
   5 -10   6    9.00    1.20
   5  10  -6   10.00    1.10
   5 -10   6    8.20    1.30
   5  10   6    8.90    1.40
   5 -10  -6   12.40    1.60
   5 -10  -6   10.60    1.40
  -5 -10   6    9.70    1.00
   6 -10   6    1.40    0.80
   6 -10   6   -0.20    0.70
   6  10  -6    1.20    0.70
  -6 -10  -6   -0.20    0.30
   6 -10  -6    0.30    0.80
   6 -10  -6   -0.30    0.60
   6  10   6    0.30    0.80
  -7 -10  -6    1.10    0.50
   7 -10   6    1.40    1.00
   7 -10   6    0.70    0.80
   7  10  -6    0.70    0.70
   7 -10  -6    1.10    0.80
   7  10   6   -0.10    0.80
   7 -10  -6    1.60    0.90
   8 -10   6    1.10    0.90
  -8 -10  -6    1.10    0.60
   8  10  -6    1.40    0.90
   8 -10   6    0.70    1.00
   8  10   6    3.30    1.20
   8 -10  -6    1.70    0.90
   8 -10  -6    0.90    1.50
   0 -11  -6    0.20    0.50
   0 -11   6   -0.50    0.40
   0 -11   6   -0.30    0.40
   0 -11   6    0.00    0.40
   0 -11  -6   -0.20    0.30
   1 -11   6   17.60    1.20
  -1 -11  -6   20.00    1.00
  -1 -11  -6   19.60    1.40
   1 -11   6   20.30    1.30
   1 -11  -6   19.70    1.40
  -1 -11   6   19.30    1.00
  -1 -11   6   20.30    1.30
  -1 -11   6   19.50    1.20
  -1  11  -6   22.60    1.20
   1 -11  -6   19.90    1.30
   2 -11   6   36.70    1.80
  -2 -11  -6   38.60    2.00
   2 -11   6   39.10    2.00
  -2 -11  -6   37.80    1.40
  -2 -11  -6   37.30    1.30
   2 -11  -6   40.30    2.00
  -2 -11   6   35.40    1.70
  -2 -11   6   37.80    1.50
  -2  11  -6   39.80    1.70
  -2 -11   6   36.90    1.70
   2 -11  -6   36.40    1.90
   3 -11   6    4.50    0.80
   3 -11   6    3.80    0.90
  -3 -11  -6    3.50    0.30
  -3 -11  -6    4.00    0.80
  -3 -11   6    3.50    0.60
   3 -11  -6    3.10    0.70
   3 -11  -6    3.40    0.80
  -3 -11   6    3.70    0.60
  -4 -11  -6   13.70    0.60
   4 -11   6   15.00    1.40
   4 -11   6   14.30    1.60
   4  11   6   12.10    1.50
   4 -11  -6   16.40    1.70
  -4 -11   6   14.50    1.10
   4 -11  -6   13.30    1.50
  -4 -11   6   14.00    1.10
   5 -11   6    6.90    1.20
   5  11  -6    7.60    1.00
  -5 -11  -6    7.30    0.60
   5 -11   6    7.10    1.10
   5 -11  -6    9.00    1.40
   5  11   6    8.30    1.40
  -5 -11   6    8.20    0.90
   5 -11  -6    6.50    1.20
   6 -11   6    0.10    0.60
  -6 -11  -6    0.40    0.30
   6 -11   6   -0.60    0.60
   6  11  -6    0.60    0.60
   6  11   6    0.40    0.80
   6 -11  -6    0.00    0.70
   6 -11  -6   -0.60    0.50
   7  11  -6    0.20    0.60
   7 -11   6    1.30    0.90
  -7 -11  -6    0.60    0.40
   7  11   6    1.40    1.00
   7 -11  -6    1.40    0.90
   7 -11  -6    0.90    0.90
  -8 -11  -6    0.00    0.50
   8  11  -6    2.50    1.10
   8 -11   6   -0.30    1.00
   8 -11   6    0.20    1.00
   8 -11  -6    0.50    0.90
   8 -11  -6    0.20    0.90
   8  11   6    0.70    1.00
   0 -12   6  612.54   16.80
  -1 -12  -6   32.20    1.80
   1 -12   6   28.70    1.50
   1 -12   6   29.70    1.70
  -1 -12  -6   31.00    1.30
   1 -12  -6   29.90    1.60
  -1 -12   6   27.40    1.50
  -1 -12   6   29.90    1.50
   1 -12  -6   27.80    1.70
  -1 -12   6   29.30    1.40
  -1  12  -6   29.60    1.50
  -2 -12  -6   15.80    0.70
  -2 -12  -6   13.70    0.70
   2 -12   6   15.10    1.10
   2 -12   6   14.70    1.40
  -2 -12  -6   13.90    1.40
  -2 -12   6   13.60    1.10
   2 -12  -6   12.20    1.30
  -2 -12   6   13.60    0.90
   2 -12  -6   13.10    1.30
  -2 -12   6   15.00    1.10
  -2  12  -6   11.90    1.10
   3 -12   6  106.19    3.80
   3 -12   6  108.89    4.10
  -3 -12  -6  105.59    4.00
  -3 -12   6  102.99    3.40
   3 -12  -6  101.39    4.00
   3 -12  -6  109.59    4.00
  -3 -12   6  101.99    3.60
   4 -12   6    0.20    0.60
  -4 -12  -6    0.90    0.70
   4 -12   6    0.80    0.60
   4 -12  -6   -0.20    0.60
  -4 -12   6    0.30    0.40
   4  12   6    2.10    0.90
   4 -12  -6    0.60    0.60
  -4 -12   6    1.40    0.60
   5 -12   6    1.40    0.80
   5 -12   6    2.00    0.80
  -5 -12   6    1.10    0.60
  -5 -12   6    0.80    0.50
   5 -12  -6    2.70    0.90
   5  12   6    3.50    1.00
   6  12  -6    1.90    0.80
   6 -12   6    1.00    0.80
  -6 -12  -6    0.90    0.30
   6 -12   6    2.00    1.00
   6 -12  -6    0.30    0.80
   6 -12  -6    1.30    0.90
   6  12   6    1.10    0.80
   7 -12   6    0.00    0.90
   7  12  -6    0.10    0.70
   7 -12   6    0.20    0.80
   7 -12  -6    1.50    0.90
   7 -12  -6    0.10    0.80
   7  12   6    0.00    0.80
   0 -13   6   -0.30    0.40
   0 -13   6    1.00    0.50
   0 -13  -6   -0.20    0.50
   0 -13   6   -0.20    0.40
   0 -13  -6    0.60    0.40
  -1 -13  -6   27.20    1.70
   1 -13   6   26.20    1.40
   1 -13   6   22.30    1.40
  -1 -13  -6   27.00    1.20
   1 -13   6   25.10    1.60
  -1 -13   6   26.50    1.60
  -1  13  -6   25.20    1.50
  -1 -13   6   26.30    1.40
   1 -13  -6   25.90    1.50
   1 -13  -6   23.80    1.60
   2 -13   6   30.90    1.70
  -2 -13  -6   28.80    1.80
  -2 -13  -6   30.40    1.10
  -2 -13  -6   31.00    1.10
   2 -13   6   27.30    1.80
   2 -13  -6   29.50    1.80
   2 -13  -6   29.30    1.80
  -2 -13   6   34.40    1.60
  -2 -13   6   28.20    1.60
   3 -13   6   83.59    3.30
  -3 -13  -6   83.69    3.50
   3 -13   6   81.69    3.80
   3 -13  -6   74.59    3.30
  -3 -13   6   83.59    2.90
   4 -13   6    3.50    0.90
  -4 -13  -6    4.10    1.00
   4 -13   6    3.80    1.00
   4 -13  -6    1.20    0.70
   4 -13  -6    1.80    0.80
  -4 -13   6    2.40    0.60
  -4 -13   6    2.10    0.60
  -5 -13  -6    4.60    1.10
   5 -13   6    3.60    1.10
   5 -13   6    5.40    1.10
   5 -13  -6    3.30    1.00
   5  13   6    4.70    1.10
   5 -13  -6    4.00    1.10
  -5 -13   6    4.50    0.80
   6 -13   6    0.50    0.80
   6 -13   6    1.10    1.00
   6 -13  -6   -0.20    0.80
   6 -13  -6   -0.10    0.80
  -6 -13   6    1.40    0.70
   6  13   6    3.10    1.10
   7  13  -6    2.00    0.90
   7 -13   6    1.80    1.10
   7 -13   6    1.10    1.00
   7 -13  -6    2.20    1.10
   7  13   6    0.50    0.80
   7 -13  -6    1.30    0.90
   0 -14   6   31.60    1.60
   0 -14   6   30.50    1.90
   0 -14   6   30.70    1.70
   0 -14  -6   32.30    1.90
  -1 -14  -6    8.20    0.70
  -1 -14  -6    8.40    0.80
  -1 -14  -6    8.20    1.10
   1 -14   6    7.30    1.00
   1 -14   6    7.70    0.90
  -1 -14   6    8.00    1.00
   1 -14  -6    6.70    1.00
   1 -14  -6    6.10    0.90
  -1 -14   6    6.50    0.80
  -1 -14   6    9.50    1.50
  -2 -14  -6   22.90    1.70
   2 -14   6   22.00    1.50
  -2 -14  -6   22.20    0.80
  -2 -14  -6   22.20    0.80
   2 -14   6   23.10    1.70
   2 -14  -6   22.40    1.60
   2 -14  -6   21.70    1.80
  -2 -14   6   24.00    1.30
  -2 -14   6   24.70    1.50
  -2 -14   6   22.20    1.40
   3 -14   6    1.00    0.70
  -3 -14  -6    1.70    0.80
   3 -14   6    1.70    0.70
   3 -14  -6    1.20    0.70
  -3 -14   6    1.40    0.60
  -3 -14   6    1.00    0.50
   3 -14  -6    1.70    0.80
  -4 -14  -6    3.10    1.00
   4 -14   6    2.70    1.00
   4 -14   6    1.60    0.90
  -4 -14   6    1.80    0.60
   4 -14  -6    1.90    0.90
   4 -14  -6    3.30    0.90
  -5 -14  -6    3.30    1.10
   5 -14   6    4.60    1.20
   5 -14   6    5.70    1.20
   5 -14  -6    3.20    1.10
  -5 -14   6    5.00    0.80
   5 -14  -6    4.10    1.10
   6 -14   6    0.20    0.90
  -6 -14  -6    1.00    0.80
   6 -14   6   -0.10    0.80
   6 -14  -6    1.40    0.90
   6 -14  -6    0.30    0.80
   6  14   6   -0.40    0.80
  -6 -14   6    1.60    0.60
   0 -15  -6   -0.50    0.30
   0 -15   6   -0.10    0.40
   0 -15   6   -0.30    0.40
   1 -15   6   10.90    1.20
   1 -15   6   13.30    1.20
  -1 -15  -6   10.30    0.80
  -1 -15  -6   10.20    0.80
   1 -15  -6    8.80    1.20
  -1 -15   6   10.00    1.00
  -1 -15   6   11.10    1.10
   1 -15  -6   10.10    1.10
   2 -15   6    4.20    0.90
  -2 -15  -6    1.40    0.70
   2 -15   6    3.80    0.80
   2 -15  -6    3.40    0.80
  -2 -15   6    3.10    0.60
  -2 -15   6    3.90    0.70
  -3 -15  -6   -1.00    0.50
   3 -15   6    0.00    0.60
   3 -15   6   -0.30    0.60
   3 -15  -6    0.50    0.80
   3 -15  -6   -0.10    0.60
  -3 -15   6    0.60    0.50
   4 -15   6   24.30    2.00
  -4 -15  -6   22.00    1.80
   4 -15   6   22.20    1.80
  -4 -15   6   23.80    1.40
   4 -15  -6   21.70    1.90
   4 -15  -6   23.70    2.00
   5 -15   6   13.00    1.60
   5 -15   6   16.50    2.00
  -5 -15  -6   11.40    1.60
   5 -15  -6   14.60    1.80
   5 -15  -6   11.50    1.70
  -5 -15   6   14.70    1.20
   0 -16  -6    0.50    0.60
   0 -16   6   -0.20    0.40
   0 -16   6   -0.10    0.50
   0 -16  -6    0.10    0.40
  -1 -16  -6    4.70    1.00
   1 -16   6    6.30    1.00
  -1 -16  -6    5.10    0.60
  -1 -16  -6    4.90    0.70
   1 -16   6    4.20    0.80
   1 -16  -6    4.60    1.00
  -1 -16   6    4.20    0.80
  -1 -16   6    4.90    0.80
   1 -16  -6    3.20    0.70
  -2 -16  -6   21.40    1.70
   2 -16   6   23.80    1.80
   2 -16   6   22.60    1.60
  -2 -16   6   23.20    1.40
   2 -16  -6   25.60    1.90
  -2 -16   6   21.70    1.40
   2 -16  -6   20.50    1.70
   3 -16   6    1.10    0.80
  -3 -16  -6    0.30    0.70
   3 -16  -6    0.50    0.70
   3 -16  -6    1.80    0.80
  -3 -16   6    0.50    0.50
   4 -16   6    3.80    1.10
  -4 -16  -6    4.20    1.00
   4 -16   6    5.40    1.10
   4 -16  -6    3.10    1.00
   4 -16  -6    5.10    1.20
  -4 -16   6    4.70    0.80
   0 -17  -6   -0.30    0.60
   0 -17   6    0.00    0.50
   0 -17   6   -0.20    0.50
   0 -17  -6   -0.40    0.40
  -1 -17  -6    9.00    1.30
   1 -17   6    7.80    1.10
  -1 -17  -6    8.60    0.70
  -1 -17  -6    9.40    0.90
   1 -17   6    9.50    1.20
   1 -17  -6    8.90    1.10
   1 -17  -6   10.50    1.40
  -1 -17   6   11.10    1.10
  -1 -17   6    8.70    1.00
   2 -17   6    0.70    0.70
   2 -17   6    0.50    0.80
  -2 -17  -6    0.60    0.80
   2 -17  -6    0.00    0.80
   2 -17  -6    0.90    0.70
  -2 -17   6    1.80    0.50
  -2 -17   6    1.40    0.60
   3 -17   6    7.00    1.30
  -3 -17  -6    5.00    1.10
   3 -17   6    6.60    1.20
   3 -17  -6    7.20    1.30
   3 -17  -6    9.60    1.40
  -3 -17   6    5.90    0.90
   0   0  -7    0.70    0.20
   0   0  -7    0.30    0.20
   0   0   7    0.40    0.30
   0   0   7    0.80    0.20
   1   0   7    0.20    0.20
   1   0  -7    0.00    0.10
   1   0   7    0.30    0.20
  -1   0  -7   -0.10    0.20
  -1   0   7   -0.20    0.20
   1   0  -7    0.00    0.20
  -1   0  -7   -0.10    0.20
  -1   0   7    0.10    0.10
   2   0   7    0.40    0.20
  -2   0  -7   -0.10    0.20
  -2   0  -7    0.10    0.20
   2   0  -7    0.20    0.30
  -2   0   7    0.00    0.10
   2   0   7    0.60    0.30
   2   0  -7    0.80    0.20
  -3   0   7    0.20    0.30
   3   0  -7   -0.20    0.30
   3   0   7   -0.10    0.30
  -3   0  -7    0.30    0.30
   3   0   7    0.00    0.40
  -3   0  -7   -0.20    0.30
   4   0  -7    0.10    0.30
   4   0   7    1.00    0.60
   4   0  -7    0.60    0.40
  -4   0   7    0.70    0.40
  -4   0  -7    0.50    0.40
  -4   0  -7    0.20    0.40
   4   0   7    0.70    0.50
  -5   0  -7    0.70    0.50
  -5   0  -7    0.70    0.50
  -5   0   7    0.80    0.40
   5   0   7    0.40    0.60
   5   0   7    0.90    0.50
   5   0  -7   -0.40    0.40
   5   0  -7   -0.10    0.50
   6   0  -7   -0.10    0.50
   6   0  -7   -0.60    0.40
   6   0   7    0.20    0.50
   6   0   7    0.20    0.60
  -6   0  -7    0.20    0.50
   7   0   7    0.00    0.60
   7   0  -7    0.50    0.60
  -7   0  -7    0.30    0.70
   7   0  -7   -0.10    0.50
   7   0   7    0.90    0.80
  -8   0  -7   -0.30    0.70
   8   0  -7   -0.50    0.50
   8   0   7    0.00    0.60
   8   0  -7    0.90    0.80
   8   0   7    1.00    0.90
   9   0  -7   -0.10    0.80
  -9   0  -7   -0.10    0.70
   9   0   7   -0.40    0.60
   9   0  -7    0.80    0.90
   9   0   7   -1.60    0.80
  10   0  -7   -0.60    0.80
  10   0   7    0.40    1.00
   0  -1  -7    0.10    0.10
   0   1  -7   -0.10    0.10
   0  -1  -7    0.00    0.10
   0   1   7   -0.30    0.10
   0  -1   7    0.30    0.10
   0   1  -7   -0.20    0.10
   0  -1  -7    0.60    0.20
   0   1   7    0.00    0.10
   1  -1   7    6.50    0.60
   1  -1   7    5.30    0.40
   1   1  -7    6.40    0.70
  -1  -1  -7    5.90    0.60
  -1   1   7    4.70    0.40
  -1  -1  -7    5.70    0.60
  -1   1  -7    4.60    0.50
   1   1   7    4.90    0.60
   1   1   7    4.60    0.50
  -1   1  -7    4.60    0.40
   1  -1  -7    5.40    0.70
  -1  -1   7    4.50    0.30
  -1  -1   7    5.60    0.70
   1  -1  -7    4.50    0.30
  -2  -1  -7  545.95   20.80
   2   1  -7  519.75   51.49
  -2   1   7  551.84   42.60
   2  -1   7  498.05   40.80
   2   1  -7  554.64   20.00
  -2   1   7  586.74   56.99
  -2  -1  -7  567.84   43.60
   2  -1   7  539.35   21.40
   2   1   7  548.75   20.60
   2  -1  -7  565.14   22.40
  -2  -1   7  596.24   20.20
  -2   1  -7  581.04   22.00
  -2   1  -7  544.35   44.90
   2  -1  -7  600.24   20.50
   3   1  -7   31.60    1.40
   3  -1   7   31.50    1.50
  -3  -1  -7   32.70    1.50
   3  -1   7   32.80    1.50
  -3   1   7   30.80    1.30
  -3  -1  -7   29.60    1.40
   3   1  -7   30.00    1.20
  -3   1  -7   30.10    1.40
   3  -1  -7   34.20    1.50
   3  -1  -7   32.20    1.30
  -3   1  -7   29.60    1.50
   3   1   7   32.70    1.60
  -3  -1   7   33.40    1.20
   4   1  -7    0.30    0.40
   4  -1   7    0.40    0.40
   4  -1   7    0.30    0.40
  -4  -1  -7    0.90    0.40
  -4   1   7    0.20    0.30
   4   1  -7    0.50    0.40
  -4  -1   7    0.40    0.30
   4  -1  -7    0.80    0.40
   4   1   7    0.60    0.50
   4  -1  -7    0.20    0.40
  -4   1  -7    0.00    0.40
  -4   1  -7    0.00    0.40
   5  -1   7   12.70    1.30
  -5  -1  -7   12.20    1.00
   5  -1   7   11.20    1.20
  -5  -1  -7   12.10    1.00
   5   1  -7   11.00    1.00
   5   1  -7   11.80    1.20
  -5   1   7   12.10    0.90
  -5   1  -7   10.50    0.90
   5   1   7   11.40    1.30
   5  -1  -7   13.00    1.30
   5  -1  -7   11.10    0.90
  -5  -1   7   12.30    0.90
  -5   1  -7   12.60    1.30
   6   1  -7   35.40    1.90
   6   1  -7   38.70    2.00
  -6  -1  -7   37.80    2.10
   6  -1   7   34.20    2.10
   6  -1   7   39.30    2.10
  -6  -1   7   38.80    1.80
  -6   1  -7   40.60    2.50
   6   1   7   40.40    2.30
   6  -1  -7   39.90    2.10
   6  -1  -7   38.20    1.90
   7  -1   7   13.60    1.50
   7  -1   7   16.80    1.80
  -7  -1  -7   14.70    1.50
   7   1  -7   12.80    1.40
   7   1  -7   14.60    1.50
   7  -1  -7   14.90    1.60
   7  -1  -7   13.40    1.50
   7   1   7   14.00    1.70
  -7   1  -7   16.40    1.70
   8   1  -7   14.30    1.70
   8  -1   7   15.70    1.70
  -8  -1  -7   12.60    1.60
   8  -1   7   15.00    1.90
   8   1  -7   14.80    1.60
  -8   1  -7   15.80    1.90
   8  -1  -7   12.10    1.50
   8   1   7   13.60    1.60
   8  -1  -7   16.30    1.80
   8   1   7   14.10    1.80
  -9  -1  -7    1.40    0.90
   9   1  -7    0.20    0.90
   9  -1   7    3.10    1.00
   9  -1   7    3.10    1.20
   9   1   7    2.00    1.10
   9  -1  -7    0.50    0.80
   9  -1  -7    0.50    0.90
   9   1   7    1.00    0.80
  -9   1  -7    1.10    0.90
  10  -1   7    9.30    1.80
  10   1  -7    6.70    1.40
  10  -1  -7    4.20    1.30
  10   1   7    6.40    1.60
   0  -2  -7 2060.89   99.39
   0   2  -7 2129.89   97.79
   0  -2   7 2199.88   94.99
   0  -2   7 2252.97   62.89
   0   2   7 2258.07   62.09
   0  -2  -7 2234.88   64.79
   0   2  -7 2306.77   63.59
  -1  -2  -7  881.31   54.99
   1  -2   7  981.70   55.99
  -1   2   7  933.41   29.30
   1  -2   7  910.71   30.60
   1   2  -7  923.61   63.39
  -1  -2  -7  957.20   29.50
   1   2  -7  959.80   29.60
  -1   2   7  902.71   64.99
   1  -2  -7  958.50   29.60
  -1  -2   7  850.91   59.59
  -1   2  -7  927.41   30.90
   1  -2  -7  971.80   65.49
  -1   2  -7 1009.80   59.39
   1   2   7  916.31   28.80
  -1  -2   7  933.91   29.20
   2   2  -7   79.49    2.90
   2  -2   7   89.09    2.80
  -2  -2  -7   86.09    2.70
  -2   2   7   83.49    2.60
   2   2  -7   85.99    2.40
  -2  -2  -7   84.09    2.90
   2  -2   7   84.89    2.70
   2   2   7   79.09    2.90
   2   2   7   81.89    2.70
  -2   2  -7   76.39    2.80
  -2   2  -7   85.99    2.60
   2  -2  -7   84.39    2.60
  -2  -2   7   88.59    2.40
  -3   2   7   58.49    2.00
  -3  -2  -7   59.09    2.10
  -3  -2  -7   58.79    2.30
   3  -2   7   60.89    2.20
   3   2  -7   56.39    2.40
   3   2  -7   59.39    2.00
   3  -2   7   58.49    2.30
   3  -2  -7   56.89    2.20
  -3   2  -7   58.29    2.10
   3   2   7   60.69    2.40
   3   2   7   56.69    2.10
   3  -2  -7   57.89    2.10
  -3   2  -7   58.39    2.30
  -4  -2  -7    0.40    0.40
   4   2  -7    0.10    0.30
  -4  -2  -7   -0.10    0.30
   4  -2   7    0.90    0.50
   4  -2   7    0.10    0.40
  -4   2   7    0.10    0.30
   4   2   7    0.30    0.30
  -4  -2   7    0.50    0.30
  -4   2  -7    0.40    0.40
   4   2   7    0.40    0.60
   4  -2  -7    0.40    0.40
  -4   2  -7    0.60    0.50
   4  -2  -7    0.50    0.40
   5   2  -7   95.89    3.30
  -5  -2  -7   98.89    3.50
  -5   2   7   98.19    3.30
   5  -2   7   91.59    3.50
  -5  -2  -7   92.89    3.40
   5  -2   7   95.99    3.60
   5   2   7   96.89    3.70
  -5   2  -7   93.69    3.60
   5  -2  -7   92.59    3.30
   5   2   7   92.59    3.30
  -5   2  -7   92.99    3.40
   5  -2  -7   89.99    3.50
  -5  -2   7   94.89    3.20
   6  -2   7   79.39    3.30
  -6  -2  -7   79.19    3.20
   6  -2   7   77.99    3.30
   6   2  -7   80.89    3.20
   6  -2  -7   85.79    3.20
   6   2   7   79.79    3.10
  -6  -2   7   76.59    2.90
  -6   2  -7   71.79    3.30
   6   2   7   77.69    3.50
   6  -2  -7   81.89    3.40
   7   2  -7   14.80    1.50
   7  -2   7   11.50    1.40
   7   2  -7   13.70    1.50
  -7  -2  -7   12.20    1.40
   7  -2   7   11.50    1.50
   7   2   7   11.20    1.50
   7   2   7   15.30    1.50
   7  -2  -7   13.80    1.60
  -7   2  -7   12.70    1.60
   7  -2  -7   10.70    1.30
   8  -2   7    0.10    0.70
   8   2  -7   -0.50    0.50
  -8  -2  -7   -0.70    0.50
   8  -2   7    0.40    0.80
   8   2  -7    0.00    0.70
   8   2   7   -1.00    0.70
   8  -2  -7   -0.70    0.60
   8   2   7   -0.60    0.40
   8  -2  -7    0.10    0.70
  -8   2  -7    0.20    0.70
   9  -2   7    0.30    0.80
   9   2  -7    0.10    0.70
   9  -2   7    1.00    0.80
   9   2  -7   -0.60    0.80
  -9  -2  -7   -0.10    0.70
  -9   2  -7    1.50    1.10
   9   2   7   -0.60    0.50
   9   2   7    1.60    1.10
   9  -2  -7    0.70    0.90
   9  -2  -7   -0.50    0.70
  10  -2   7   -0.70    0.80
  10   2  -7    0.70    0.90
  10   2   7    0.80    1.00
  10  -2  -7    0.50    1.00
   0   3  -7    0.00    0.10
   0   3  -7    0.10    0.20
   0  -3   7    0.10    0.20
   0  -3  -7   -0.30    0.20
   0  -3  -7    0.00    0.10
   0  -3  -7   -0.30    0.20
  -1  -3  -7  227.18    6.60
  -2  -3  -7  185.78    5.60
   2   3  -7  175.78    5.40
  -2   3   7  185.98    5.30
   2   3   7  180.58    5.60
  -2  -3   7  186.68    5.60
   2   3   7  187.28    5.30
   3   3  -7    2.20    0.40
  -3   3   7    1.50    0.40
   3   3  -7    1.90    0.50
  -3  -3  -7    2.70    0.40
   3  -3   7    2.80    0.60
   3  -3   7    2.40    0.50
  -3  -3  -7    2.00    0.50
   3   3  -7    1.80    0.40
   3  -3  -7    2.10    0.50
   3   3   7    1.60    0.40
  -3   3  -7    2.80    0.50
   3   3   7    2.10    0.60
  -3   3  -7    2.10    0.50
   3  -3  -7    1.60    0.40
  -3  -3   7    2.00    0.30
   4   3  -7  135.49    4.30
   4   3  -7  141.29    4.30
   4  -3   7  129.39    4.40
   4  -3   7  133.89    4.60
  -4   3   7  141.29    4.30
  -4  -3  -7  141.79    4.40
   4   3   7  139.19    4.70
  -4   3  -7  139.49    4.60
  -4   3  -7  136.59    4.40
  -4  -3   7  138.29    4.10
   4  -3  -7  136.39    4.40
   4   3   7  143.79    4.30
   4  -3  -7  137.59    4.60
  -5  -3  -7   19.10    1.20
   5   3  -7   22.30    1.30
   5  -3   7   22.30    1.40
   5   3  -7   23.20    2.70
   5  -3   7   22.80    1.50
   5   3  -7   21.20    1.30
  -5   3   7   22.20    1.30
  -5  -3   7   21.80    1.20
   5  -3  -7   23.40    1.60
  -5   3  -7   21.80    1.50
   5   3   7   24.10    1.30
  -5   3  -7   25.00    1.40
   5   3   7   18.50    1.50
   5  -3  -7   22.70    1.40
  -6  -3  -7    0.00    0.40
   6  -3   7   -0.40    0.60
   6   3  -7    0.50    0.60
   6   3  -7    0.60    0.50
   6   3   7    0.10    0.70
  -6   3  -7    0.30    0.50
  -6  -3   7    0.80    0.50
   6   3   7    0.70    0.50
   6  -3  -7    1.60    0.70
   6  -3  -7    0.70    0.60
   7  -3   7    0.70    0.80
   7   3  -7    0.00    0.60
  -7  -3  -7    1.30    0.60
   7   3  -7    1.80    0.70
   7  -3   7    1.00    0.80
  -7   3  -7    1.00    0.80
   7  -3  -7    0.20    0.70
   7   3   7    1.40    0.60
   7   3   7    2.50    1.00
   7  -3  -7    2.70    0.90
  -8  -3  -7   19.60    1.90
   8   3  -7   18.00    1.50
   8  -3   7   15.30    1.80
   8   3  -7   19.80    1.90
   8  -3   7   18.50    2.00
   8  -3  -7   16.90    1.90
  -8   3  -7   16.20    1.90
   8   3   7   16.50    2.00
   8  -3  -7   16.10    1.90
   8   3   7   20.10    1.60
   9  -3   7   -1.20    0.70
   9   3  -7    0.70    0.70
  -9  -3  -7    0.40    0.70
   9   3  -7    1.80    0.90
   9  -3   7    0.80    0.80
   9   3   7   -0.50    0.80
   9   3   7    0.00    0.60
   9  -3  -7   -0.90    0.60
   9  -3  -7    1.80    1.00
   0   4  -7 1280.17   70.69
   0  -4  -7 1180.78   36.00
   0  -4   7 1161.78   63.39
   0  -4  -7 1294.07   73.09
   0   4   7 1249.57   36.00
   0   4   7 1236.98   71.59
   0  -4   7 1171.08   37.10
  -1  -4  -7  396.76   14.90
   1   4  -7  361.36   44.40
   1   4  -7  426.16   16.10
  -1  -4  -7  372.16   37.80
   1  -4   7  411.76   17.30
   1  -4   7  494.35   39.80
  -1   4   7  445.06   36.90
   1   4   7  472.45   36.50
  -1  -4   7  423.66   15.60
   1  -4  -7  400.26   17.40
   1   4   7  423.46   14.80
  -1   4  -7  431.66   40.70
  -1   4  -7  404.86   17.50
  -1  -4   7  396.36   38.60
   1  -4  -7  417.76   15.80
   2   4  -7  187.98    5.70
  -2   4   7  194.88    5.70
  -2  -4  -7  192.38    5.90
   2   4   7  192.98    5.60
   2   4   7  201.98    6.00
  -2  -4   7  210.38    6.00
   3  -4   7   24.70    1.20
  -3  -4  -7   23.60    1.10
   3  -4   7   23.70    1.30
  -3   4   7   23.60    1.10
   3   4  -7   23.80    1.00
  -3  -4  -7   23.80    1.40
   3   4  -7   22.30    1.10
   3   4  -7   21.30    1.20
   3   4   7   21.40    1.40
   3   4   7   20.10    1.00
   3  -4  -7   20.60    1.30
  -3  -4   7   22.00    0.90
   3  -4  -7   24.30    1.20
  -3   4  -7   25.80    1.40
  -3   4  -7   22.00    1.10
  -4  -4  -7  185.88    5.60
   4   4  -7  183.38    5.90
  -4   4   7  196.68    5.70
   4  -4   7  188.58    6.00
  -4  -4  -7  196.18    6.00
   4   4  -7  190.88    5.60
   4   4  -7  198.28    5.70
   4  -4  -7  184.48    5.80
   4  -4  -7  188.88    6.00
  -4   4  -7  180.68    6.00
   4   4   7  183.68    5.60
  -4   4  -7  197.18    5.80
   4   4   7  193.58    6.20
  -4  -4   7  193.78    5.50
   5   4  -7    1.00    0.50
   5  -4   7    1.00    0.60
   5  -4   7    0.70    0.50
   5   4  -7    0.70    0.40
  -5  -4  -7    0.10    0.30
   5   4   7    0.70    0.60
   5   4   7    0.90    0.40
  -5  -4   7    0.70    0.40
   5  -4  -7    1.60    0.60
  -5   4  -7    0.80    0.50
   5  -4  -7    0.40    0.50
   6   4  -7   10.80    1.10
   6  -4   7    7.70    1.20
   6   4  -7    8.40    1.10
  -6  -4  -7    9.00    1.20
   6  -4   7    9.20    1.30
   6   4   7    8.00    1.30
  -6   4  -7    8.70    1.20
   6  -4  -7    8.20    1.30
   6  -4  -7    7.40    1.10
  -6  -4   7    9.20    1.00
   6   4   7    8.50    1.00
   7   4  -7   20.00    1.60
   7  -4   7   19.30    1.90
  -7  -4  -7   20.20    1.50
   7  -4   7   24.50    1.90
   7   4  -7   19.60    1.50
   7   4   7   20.10    2.10
   7  -4  -7   19.20    2.00
   7   4   7   22.00    1.40
   7  -4  -7   17.50    1.70
  -7   4  -7   21.00    1.80
  -8  -4  -7   13.10    1.50
   8  -4   7   15.70    1.80
   8   4  -7   12.80    1.60
   8   4  -7   10.50    1.70
   8  -4   7   12.60    1.70
   8   4   7   15.70    1.30
   8  -4  -7   13.30    1.70
  -8   4  -7   14.90    1.80
   8   4   7    9.00    1.70
   8  -4  -7   13.90    1.60
   9  -4   7    5.50    1.20
   9  -4   7    4.90    1.30
  -9  -4  -7    4.80    1.00
   9   4  -7    7.70    1.50
   9  -4  -7    7.50    1.50
   9  -4  -7    5.80    1.40
   9   4   7    2.20    1.20
   0  -5  -7   -0.10    0.20
   0  -5   7    0.00    0.10
   0  -5   7    0.00    0.20
   0   5  -7    0.00    0.20
   0  -5  -7    0.00    0.30
   0   5  -7    0.00    0.10
  -1  -5  -7  253.57    7.40
   2   5  -7  122.59    3.70
   2   5  -7  125.79    3.50
  -2  -5  -7  123.89    4.10
   2  -5   7  125.79    3.70
  -2  -5  -7  121.59    3.70
  -2   5   7  121.59    3.80
   2  -5   7  128.99    4.00
  -2   5  -7  120.79    3.90
  -2  -5   7  126.69    4.00
  -2  -5   7  122.79    3.40
   2  -5  -7  119.09    3.80
  -2   5  -7  119.79    3.60
   2  -5  -7  124.79    3.90
   2   5   7  123.29    4.10
   3  -5   7   47.30    1.90
   3   5  -7   42.90    1.80
  -3   5   7   50.79    1.90
   3   5  -7   44.80    1.70
   3   5  -7   47.90    1.70
  -3  -5  -7   48.60    2.20
  -3  -5  -7   47.00    1.70
   3  -5   7   46.70    2.10
   3   5   7   47.80    1.70
   3  -5  -7   47.60    1.90
  -3   5  -7   45.50    1.80
   3  -5  -7   48.10    2.10
  -3   5  -7   43.50    2.00
  -3  -5   7   45.70    1.60
  -4   5   7   10.30    1.00
   4   5  -7    8.30    0.80
   4   5  -7    7.10    0.70
  -4  -5  -7    8.90    0.70
   4  -5   7    9.90    1.00
  -4  -5  -7    9.50    1.10
   4   5  -7    6.90    0.80
   4  -5   7    8.80    1.10
  -4  -5   7    8.40    0.60
   4  -5  -7    9.40    1.00
   4   5   7    8.40    0.70
  -4   5  -7    9.80    1.10
  -4   5  -7    8.20    1.00
   4   5   7    9.20    1.20
   4  -5  -7    9.90    1.10
   5   5  -7    7.90    1.00
   5  -5   7    8.10    1.00
   5  -5   7    9.50    1.20
  -5  -5  -7    7.10    0.80
   5  -5  -7    9.00    1.20
   5  -5  -7    8.30    1.10
  -5  -5   7    7.80    0.80
  -5   5  -7    8.30    1.10
   5   5   7    8.00    1.30
   5   5   7    7.90    0.80
   6  -5   7    2.10    0.80
   6   5  -7    4.30    0.80
  -6  -5  -7    2.30    0.60
   6  -5   7    3.30    0.90
   6   5  -7    3.40    0.80
   6   5   7    4.10    0.70
   6   5   7    3.80    1.10
   6  -5  -7    3.90    0.90
  -6  -5   7    4.10    0.70
   6  -5  -7    5.20    1.10
   7   5  -7    2.60    0.90
   7  -5   7    3.20    1.00
   7   5  -7    3.30    0.70
  -7  -5  -7    1.70    0.70
   7  -5   7    4.20    1.10
   7   5   7    2.50    0.60
   7  -5  -7    2.10    1.10
   7   5   7    3.70    1.10
   7  -5  -7    1.50    0.80
  -7   5  -7    5.10    1.10
  -8  -5  -7    3.90    0.90
   8  -5   7    2.10    1.00
   8   5  -7    2.10    1.00
   8  -5   7    2.70    1.10
   8  -5  -7    1.90    1.00
   8   5   7    3.70    1.30
   8  -5  -7    2.20    0.90
   8   5   7    3.70    0.70
   9  -5   7    0.40    0.90
   9   5  -7   -0.50    0.80
  -9  -5  -7    1.00    0.80
   9  -5  -7    0.50    0.90
   9   5   7   -0.70    0.90
   9  -5  -7    2.40    1.10
   0  -6  -7  289.57    8.30
   1  -6   7    5.70    0.50
  -1  -6  -7    7.00    0.80
  -1  -6  -7    6.10    0.80
   1   6  -7    5.20    0.50
   1  -6   7    5.40    0.70
  -1  -6  -7    6.10    0.60
  -1  -6   7    5.90    0.70
   1  -6  -7    5.80    0.70
  -1  -6   7    5.90    0.30
  -1  -6   7    6.40    0.40
  -1   6  -7    5.50    0.60
   2  -6   7  875.71   63.69
   2   6  -7  844.82   65.49
  -2  -6  -7  807.62   53.79
  -2  -6  -7  924.51   28.10
   2   6  -7  933.91   29.60
  -2   6   7  837.42   61.89
   2  -6   7  904.61   33.40
   2   6   7  910.71   27.30
   2   6   7  880.51   45.30
   2  -6  -7  912.91   31.10
  -2   6  -7  976.10   34.70
  -2  -6   7  893.41   28.60
  -2   6  -7  989.50   69.49
   2  -6  -7  917.31   33.30
  -2  -6   7  976.10   62.09
   3  -6   7    6.90    0.90
   3   6  -7    6.10    0.50
  -3  -6  -7    6.00    0.90
   3   6  -7    4.90    0.50
  -3   6   7    6.30    0.70
  -3  -6  -7    5.60    0.60
   3  -6   7    4.90    0.70
   3   6  -7    6.30    0.60
  -3   6  -7    7.30    0.70
   3  -6  -7    5.20    0.80
  -3   6  -7    6.60    0.90
   3   6   7    6.80    1.00
   3  -6  -7    5.30    0.70
  -4  -6  -7   13.40    0.90
   4   6  -7   12.60    0.90
  -4  -6  -7   12.60    1.30
   4  -6   7   13.10    1.10
   4   6  -7   11.50    1.00
   4   6  -7   11.60    0.80
   4  -6   7   13.30    1.30
   4   6   7   13.70    0.70
   4  -6  -7   13.50    1.10
  -4  -6   7   12.60    0.80
  -4   6  -7   14.40    1.00
   4  -6  -7   15.00    1.20
  -4   6  -7   13.00    1.10
   4   6   7   12.70    1.40
   5   6  -7   17.60    1.00
  -5  -6  -7   17.80    1.10
   5   6  -7   19.20    1.30
   5  -6   7   18.00    1.50
   5  -6   7   16.40    1.30
  -5  -6   7   16.30    1.00
   5  -6  -7   13.90    1.40
   5   6   7   20.00    1.60
   5   6   7   18.20    1.00
   5  -6  -7   20.30    2.20
  -5   6  -7   17.00    1.40
   6   6  -7   75.69    3.10
   6   6  -7   65.59    2.60
   6  -6   7   70.89    3.10
  -6  -6  -7   74.69    2.90
   6  -6  -7   66.59    3.00
  -6   6  -7   73.99    3.30
   6   6   7   73.29    3.50
  -6  -6   7   69.39    2.70
   6  -6  -7   70.89    3.40
   6   6   7   72.39    2.60
  -7  -6  -7    3.40    0.80
   7   6  -7    4.10    1.00
   7  -6   7    5.80    1.20
   7   6  -7    4.00    0.70
   7  -6   7    4.40    1.10
   7  -6  -7    3.10    1.00
   7  -6  -7    3.70    1.10
   7   6   7    1.30    0.90
   8   6  -7    1.20    0.80
  -8  -6  -7    0.00    0.50
   8   6  -7    0.80    0.60
   8  -6   7    0.00    0.80
   8  -6   7    1.00    0.90
   8   6   7    1.50    1.10
   8  -6  -7    0.90    0.80
   8  -6  -7    0.70    0.90
   8   6   7    0.20    0.40
   9  -6   7   11.70    1.90
  -9  -6  -7   10.50    1.40
   9   6  -7   13.00    1.80
   9  -6   7   12.90    1.90
   9  -6  -7   10.40    1.60
   9  -6  -7   12.80    1.90
   9   6   7   11.10    1.90
   0  -7   7    0.00    0.20
   0  -7  -7    0.20    0.20
   0  -7  -7    0.60    0.40
   0  -7   7   -0.20    0.10
   0   7  -7    0.00    0.20
   0   7  -7    0.00    0.20
   1   7  -7  115.49    3.50
   1  -7   7  116.39    3.60
   1  -7   7  120.49    3.90
  -1  -7  -7  121.99    3.90
  -1  -7  -7  117.89    3.70
  -1   7   7  119.49    3.90
  -1  -7  -7  128.49    4.20
  -1  -7   7  120.29    3.40
   1  -7  -7  120.79    3.80
  -1   7  -7  130.79    3.90
  -1   7  -7  120.09    3.50
   1  -7  -7  119.49    3.80
  -1  -7   7  121.89    3.50
  -1  -7   7  121.29    3.80
  -2  -7  -7    1.00    0.60
   2   7  -7    0.10    0.20
   2  -7   7    0.10    0.40
  -2  -7  -7    0.40    0.20
  -2   7   7    0.50    0.30
   2  -7  -7    0.40    0.40
  -2  -7   7   -0.40    0.30
  -2  -7   7   -0.20    0.20
  -2   7  -7   -0.10    0.30
  -2  -7   7    0.20    0.20
   2   7   7   -0.60    0.40
  -3  -7  -7  483.65   13.80
  -3   7  -7  485.75   13.60
   4  -7   7    1.70    0.60
  -4  -7  -7    1.70    0.40
   4   7  -7    1.60    0.50
   4  -7   7    3.40    0.80
   4   7  -7    2.40    0.40
   4  -7  -7    2.00    0.60
  -4  -7   7    2.30    0.50
   4  -7  -7    3.10    0.80
   4   7   7    2.10    0.80
  -4   7  -7    1.90    0.50
  -4   7  -7    2.40    0.70
  -5  -7  -7    2.40    0.50
   5  -7   7    1.90    0.80
   5  -7   7    2.10    0.70
   5   7  -7    1.80    0.60
   5   7  -7    2.30    0.40
   5  -7  -7    1.70    0.80
   5  -7  -7    1.80    0.70
  -5  -7   7    2.90    0.60
   5   7   7    2.50    0.90
   5   7   7    2.50    0.30
  -5   7  -7    2.70    0.80
   6  -7   7   10.20    1.40
  -6  -7  -7   11.70    1.10
   6   7  -7   11.70    0.90
   6  -7   7   12.70    1.50
   6   7  -7   12.90    1.40
   6   7   7   11.70    1.60
   6  -7  -7    9.50    1.40
  -6  -7   7   12.00    1.00
   6  -7  -7   10.00    1.30
   6   7   7   11.60    0.80
  -7  -7  -7    0.30    0.50
   7   7  -7   -0.10    0.60
   7  -7   7   -0.70    0.70
   7   7  -7   -0.10    0.40
   7  -7   7    0.40    0.70
   7  -7  -7   -0.30    0.70
   7  -7  -7    0.70    0.70
   8   7  -7    5.80    1.10
   8  -7   7    2.40    1.10
   8  -7   7    3.40    1.20
  -8  -7  -7    4.00    0.80
   8   7   7    4.60    1.30
   8  -7  -7    3.90    1.10
   8  -7  -7    2.70    1.10
   9  -7   7    1.10    1.00
   9  -7   7   -0.30    0.80
   9   7  -7    0.40    0.90
  -9  -7  -7    0.10    0.70
   9  -7  -7    0.80    1.00
   9  -7  -7    1.30    1.00
   9   7   7   -0.80    0.80
   0  -8   7  158.88    4.50
   0   8  -7  162.48    4.60
   0  -8  -7  161.98    5.20
   0   8  -7  151.98    4.70
   0  -8   7  162.78    4.90
   1  -8   7    0.80    0.40
  -1  -8  -7    1.20    0.60
  -1  -8  -7    0.60    0.30
   1   8  -7    0.40    0.20
   1  -8   7    0.50    0.30
  -1   8   7    0.20    0.40
  -1  -8   7    1.00    0.30
  -1  -8   7    0.50    0.40
  -1  -8   7    1.10    0.20
  -1   8  -7    0.40    0.30
   1  -8  -7    1.60    0.40
   1  -8  -7    0.70    0.40
  -1   8  -7    0.90    0.40
   2  -8   7    8.00    0.80
  -2  -8  -7    7.40    1.00
  -2  -8  -7    7.20    0.60
  -2   8   7    8.50    0.90
   2   8  -7    7.90    0.40
   2  -8   7    7.90    0.90
  -2  -8  -7    7.40    1.00
   2   8  -7    7.60    0.40
   2  -8  -7    6.90    0.80
  -2  -8   7    7.00    0.50
   2  -8  -7    7.70    0.90
  -2  -8   7    6.70    0.80
  -2   8  -7    8.20    0.70
  -2   8  -7    8.10    0.90
   2   8   7    7.50    1.00
  -2  -8   7    8.20    0.60
   3   8  -7    0.50    0.20
   3   8  -7    0.60    0.20
   3  -8   7    1.10    0.60
  -3  -8  -7    0.80    0.60
  -3  -8  -7    0.10    0.20
   3   8  -7    0.10    0.30
   3   8   7    0.50    0.60
  -3   8  -7    0.90    0.40
   3  -8  -7    0.40    0.50
  -3  -8   7    0.30    0.30
   3  -8  -7    0.40    0.50
  -3   8  -7    0.80    0.50
   4  -8   7  130.69    4.30
   4  -8   7  125.99    4.60
  -4  -8  -7  126.79    3.80
   4   8  -7  124.69    4.10
  -4  -8   7  125.19    3.90
   4   8   7  125.69    4.70
  -4   8  -7  115.99    4.10
   4  -8  -7  127.29    4.40
   4  -8  -7  126.09    4.50
   5  -8   7    7.20    1.20
   5  -8   7    9.70    1.20
   5   8  -7    9.70    0.60
  -5  -8  -7    8.30    0.80
   5   8  -7   10.60    1.10
  -5  -8   7   10.10    0.80
   5   8   7   10.60    1.40
   5  -8  -7    9.10    1.30
   5  -8  -7    9.90    1.20
   6  -8   7    0.70    0.80
   6   8  -7    1.20    0.70
   6  -8   7    0.40    0.70
  -6  -8  -7   -0.10    0.40
   6   8  -7    0.40    0.30
   6  -8  -7    0.80    0.70
  -6  -8   7   -0.20    0.40
   6   8   7    0.70    0.90
   6  -8  -7    1.00    0.80
   7  -8   7    0.50    0.70
   7  -8   7    0.80    0.80
   7   8  -7   -0.40    0.60
  -7  -8  -7    1.10    0.50
   7   8   7   -0.20    0.80
   7  -8  -7    1.40    0.90
   7  -8  -7    0.80    0.70
  -8  -8  -7   -0.10    0.50
   8   8  -7    0.40    0.80
   8  -8   7    0.40    0.80
   8  -8   7    2.10    1.00
   8  -8  -7    0.90    0.90
   8   8   7    0.20    0.90
   8  -8  -7    1.60    0.90
   9   8  -7    0.10    0.80
   9  -8   7    0.30    1.00
  -9  -8  -7    0.30    0.60
   9  -8   7   -0.80    0.80
   9  -8  -7    0.60    1.00
   9  -8  -7    0.20    0.90
   9   8   7    0.90    1.00
   0  -9  -7    0.00    0.20
   0  -9   7   -0.10    0.20
   0  -9  -7    0.20    0.40
   0   9  -7    0.10    0.20
   0  -9   7    0.20    0.30
   0  -9   7    0.30    0.30
   0  -9  -7    0.10    0.40
  -1  -9  -7  167.68    5.10
   1  -9   7  174.98    5.40
  -1  -9  -7  167.48    5.70
  -1  -9  -7  172.08    5.40
   1   9  -7  165.38    4.80
  -1   9   7  166.48    5.50
   1  -9   7  177.28    5.10
  -1  -9   7  169.88    5.00
   1  -9  -7  173.98    5.40
  -1  -9   7  177.08    5.20
  -1  -9   7  177.38    4.90
  -1   9  -7  168.48    5.00
   1  -9  -7  177.08    5.30
  -1   9  -7  181.88    5.50
   2  -9   7    2.60    0.50
  -2  -9  -7    5.00    0.80
  -2  -9  -7    4.40    0.50
   2  -9   7    5.90    0.90
  -2  -9  -7    2.80    0.80
  -2  -9   7    3.90    0.70
   2  -9  -7    4.40    0.70
  -2  -9   7    2.90    0.50
  -2   9  -7    3.90    0.60
  -2  -9   7    3.30    0.40
   2  -9  -7    4.20    0.70
  -3  -9  -7    9.90    0.60
   3  -9   7    8.30    1.10
   3  -9   7    8.80    1.00
  -3   9  -7    9.60    1.00
  -3  -9   7   10.90    1.10
  -3  -9   7   10.10    0.70
  -3  -9   7    9.10    0.70
   3   9   7   11.30    1.30
   3  -9  -7   10.10    1.20
   3  -9  -7    9.80    1.10
  -4  -9  -7    2.10    0.40
   4  -9   7    3.70    0.90
   4  -9   7    2.90    0.70
   4   9  -7    1.40    0.60
   4   9   7    1.60    0.80
  -4  -9   7    2.50    0.50
   4  -9  -7    1.20    0.70
   4  -9  -7    2.00    0.80
   5  -9   7   16.90    1.80
  -5  -9  -7   11.90    0.90
   5   9  -7   11.70    1.20
   5  -9   7   12.90    1.40
   5   9   7   15.00    1.70
  -5  -9   7   13.60    1.00
   5  -9  -7   15.20    1.70
   5  -9  -7   13.90    1.50
  -6  -9  -7   15.10    1.80
   6  -9   7   15.90    1.80
   6   9  -7   16.20    1.40
   6  -9   7   16.30    1.70
   6  -9  -7   14.60    1.80
  -6  -9   7   17.30    1.10
   6   9   7   14.60    1.80
   6  -9  -7   15.20    1.70
   7  -9   7    0.40    0.80
  -7  -9  -7   -0.10    0.40
   7   9  -7    1.00    0.70
   7  -9   7   -0.40    0.60
   7  -9  -7    0.80    0.80
   7   9   7    0.10    0.80
   7  -9  -7   -0.20    0.70
   8   9  -7    2.70    1.00
   8  -9   7    1.90    1.00
  -8  -9  -7    2.60    0.70
   8  -9   7    1.70    1.00
   8   9   7    0.30    0.90
   8  -9  -7    0.10    0.70
   8  -9  -7    2.20    1.00
   0 -10  -7  124.79    4.20
   0 -10  -7  126.59    3.90
   0 -10   7  124.69    3.80
   0 -10   7  131.79    4.10
   0 -10   7  119.29    3.90
   1 -10   7   19.20    1.30
  -1 -10  -7   19.00    1.30
  -1 -10  -7   20.00    1.10
  -1 -10  -7   17.60    0.90
   1 -10   7   19.10    1.10
   1 -10  -7   17.30    1.20
   1 -10  -7   19.30    1.30
  -1 -10   7   18.40    1.20
  -1  10  -7   17.50    1.10
  -1 -10   7   18.10    1.10
  -1 -10   7   17.80    0.90
  -2 -10  -7  193.18    6.10
  -2 -10  -7  188.08    5.40
   2 -10   7  195.18    6.10
   2 -10   7  188.48    5.70
  -2  10  -7  193.68    5.70
  -2 -10   7  195.68    5.40
   2 -10  -7  195.98    6.00
   2 -10  -7  186.98    6.00
  -2 -10   7  190.68    5.80
  -2 -10   7  180.18    5.60
  -3 -10  -7   11.50    0.60
  -3 -10  -7   12.50    1.40
   3 -10   7   10.10    1.10
   3 -10   7    8.90    1.20
  -3 -10   7   10.10    0.80
   3 -10  -7   11.90    1.30
  -3 -10   7    9.80    1.00
  -3 -10   7    9.80    0.80
   3  10   7   11.90    1.40
   3 -10  -7   11.10    1.20
  -3  10  -7   12.50    1.00
   4 -10   7   62.29    2.60
   4  10  -7   61.99    2.30
   4 -10   7   60.79    2.90
  -4 -10  -7   58.39    2.00
   4 -10  -7   58.69    2.70
  -4 -10   7   56.89    2.20
   4 -10  -7   57.59    2.80
   4  10   7   58.89    2.90
   5 -10   7    1.20    0.70
  -5 -10  -7    0.50    0.30
   5 -10   7    0.30    0.70
   5 -10  -7   -0.10    0.60
   5  10   7    0.80    0.80
   5 -10  -7   -0.60    0.60
   6 -10   7    1.80    0.80
   6  10  -7   -0.70    0.50
   6 -10   7    0.30    0.70
  -6 -10  -7    0.50    0.40
   6 -10  -7   -0.50    0.60
   6 -10  -7    0.20    0.70
   7 -10   7   -0.10    0.80
   7 -10   7    0.50    0.70
   7  10  -7    0.70    0.70
  -7 -10  -7    0.10    0.40
   7 -10  -7   -0.20    0.70
   7 -10  -7   -1.00    0.60
   7  10   7   -1.00    0.60
   8 -10   7    0.70    0.90
   8  10  -7    0.10    0.80
  -8 -10  -7   -0.10    0.50
   8 -10   7    0.30    0.80
   8 -10  -7   -0.20    0.80
   8 -10  -7    0.70    0.90
   8  10   7   -0.90    0.70
   0 -11  -7    0.10    0.40
   0 -11   7    0.30    0.40
   0 -11  -7   -0.20    0.50
   0 -11   7   -0.10    0.40
   0 -11   7    0.20    0.50
  -1 -11  -7  238.58    6.50
   1 -11   7  233.18    6.60
  -1 -11  -7  224.48    7.00
  -1 -11  -7  222.28    6.60
   1 -11   7  220.28    6.90
   1 -11  -7  219.28    6.80
  -1 -11   7  226.78    6.70
  -1  11  -7  231.78    6.70
  -1 -11   7  232.08    6.80
   1 -11  -7  224.58    7.00
  -1 -11   7  234.88    6.50
  -2 -11  -7    0.40    0.60
   2 -11   7    0.00    0.50
   2 -11   7    0.60    0.60
  -2 -11  -7    0.10    0.30
  -2  11  -7    0.50    0.40
  -2 -11   7    0.30    0.40
   2 -11  -7    0.70    0.60
  -2 -11   7    0.50    0.40
   2 -11  -7   -0.40    0.40
  -2 -11   7    0.30    0.30
   3 -11   7    2.30    0.70
  -3 -11  -7    3.00    0.30
  -3 -11  -7    2.20    0.70
   3 -11   7    2.60    0.70
  -3 -11   7    2.00    0.50
  -3 -11   7    3.40    0.50
   3 -11  -7    2.60    0.80
   3 -11  -7    1.70    0.70
   4 -11   7    3.30    0.80
  -4 -11  -7    3.40    0.40
   4 -11   7    3.20    0.90
   4 -11  -7    3.60    0.90
  -4 -11   7    4.20    0.70
  -4 -11   7    3.40    0.60
   4 -11  -7    2.60    0.80
   4  11   7    3.30    1.00
   5  11  -7    1.50    0.60
   5 -11   7    0.50    0.70
   5 -11   7    0.40    0.70
  -5 -11  -7    0.60    0.30
   5 -11  -7    1.60    0.80
   5  11   7    0.10    0.70
  -5 -11   7   -0.10    0.40
   5 -11  -7    1.20    0.80
   6 -11   7    0.70    0.70
   6 -11   7    1.30    0.90
   6  11  -7    0.00    0.50
   6 -11  -7    1.70    0.90
   6 -11  -7   -0.70    0.60
   6  11   7    0.40    0.80
   7 -11   7    0.80    0.70
   7  11  -7    0.70    0.70
  -7 -11  -7    1.10    0.50
   7 -11  -7    1.40    0.90
   7 -11  -7    0.00    0.80
   7  11   7    0.90    0.90
   0 -12  -7   50.99    2.40
   0 -12   7   48.60    2.10
   0 -12   7   51.69    2.30
   0 -12  -7   51.29    2.10
   0 -12   7   52.49    2.00
  -1 -12  -7   16.20    1.50
   1 -12   7   13.70    1.20
   1 -12   7   14.40    1.10
  -1 -12  -7   12.60    1.40
  -1 -12  -7   13.80    0.90
  -1 -12   7   13.70    1.10
   1 -12  -7   16.00    1.20
  -1 -12   7   13.80    1.10
   1 -12  -7   13.30    1.30
  -1 -12   7   14.60    0.90
  -2 -12  -7   73.29    3.00
   2 -12   7   69.39    3.00
  -2 -12  -7   68.39    2.30
   2 -12   7   71.19    2.70
  -2 -12  -7   72.89    2.20
  -2 -12   7   72.29    2.40
   2 -12  -7   70.79    2.90
  -2  12  -7   65.69    2.60
  -2 -12   7   71.29    2.70
  -2 -12   7   69.69    2.60
   2 -12  -7   63.79    2.80
   3 -12   7    5.20    1.00
  -3 -12  -7    3.70    0.30
  -3 -12  -7    3.10    0.90
  -3 -12  -7    3.50    0.30
   3 -12   7    4.10    0.80
   3 -12  -7    4.40    0.90
  -3 -12   7    2.80    0.60
  -3 -12   7    4.20    0.60
  -3 -12   7    3.70    0.70
   3 -12  -7    4.30    0.90
   4 -12   7    0.30    0.60
  -4 -12  -7    0.40    0.60
  -4 -12  -7    0.30    0.10
   4 -12   7    0.90    0.70
   4 -12  -7    0.70    0.70
  -4 -12   7   -0.20    0.40
   4  12   7    0.20    0.70
  -5 -12  -7   -0.10    0.20
   5 -12   7   -0.30    0.60
   5 -12   7   -0.20    0.70
  -5 -12   7   -0.40    0.40
  -5 -12   7   -0.40    0.30
   5 -12  -7    0.60    0.70
   5 -12  -7   -0.50    0.60
   6 -12   7   16.50    1.70
   6  12  -7   16.90    1.40
   6 -12   7   15.30    1.90
  -6 -12  -7   14.70    0.90
   6 -12  -7   11.00    1.70
   6  12   7   17.20    2.10
   6 -12  -7   16.60    1.80
   7 -12   7    1.60    1.00
   7 -12   7    0.40    0.80
   7  12  -7   -0.80    0.60
  -7 -12  -7    0.90    0.40
   7 -12  -7    1.30    1.00
   7  12   7    0.70    1.00
   7 -12  -7   -0.20    0.80
   0 -13   7   -0.20    0.40
   0 -13   7   -0.30    0.40
   0 -13  -7    0.00    0.50
   0 -13   7   -0.10    0.50
   0 -13  -7   -0.40    0.30
   1 -13   7    0.90    0.50
   1 -13   7    0.20    0.50
   1 -13   7    0.60    0.50
  -1 -13  -7    0.40    0.40
  -1 -13  -7    0.50    0.60
  -1 -13  -7   -0.10    0.30
  -1 -13   7    0.30    0.40
   1 -13  -7   -0.10    0.50
   1 -13  -7    0.60    0.50
  -1 -13   7    0.10    0.30
  -1 -13   7    0.10    0.40
  -1  13  -7    0.60    0.40
  -2 -13  -7    3.80    0.90
   2 -13   7    5.60    1.00
  -2 -13  -7    4.70    0.40
   2 -13   7    5.20    0.80
  -2 -13  -7    5.50    0.50
   2 -13  -7    5.20    1.00
  -2 -13   7    4.30    0.80
  -2 -13   7    4.60    0.60
   2 -13  -7    5.30    0.90
  -3 -13  -7    9.10    1.30
   3 -13   7   11.00    1.20
  -3 -13   7   10.20    0.80
   3 -13  -7   11.30    1.50
  -3 -13   7   11.50    1.10
  -3 -13   7   12.30    1.30
   4 -13   7    0.80    0.70
   4 -13   7   -0.10    0.60
   4 -13  -7    1.30    0.70
   4 -13  -7    0.80    0.70
  -4 -13   7    1.00    0.50
  -4 -13   7    0.70    0.50
   5 -13   7    3.80    1.00
  -5 -13  -7    2.80    1.00
   5 -13   7    3.90    1.10
   5 -13  -7    3.20    1.10
   5 -13  -7    2.20    1.00
  -5 -13   7    3.20    0.70
  -5 -13   7    3.10    0.70
   5  13   7    2.30    0.90
   6 -13   7    7.70    1.30
   6 -13   7    8.60    1.60
   6 -13  -7    8.60    1.50
  -6 -13   7   10.10    1.10
   6  13   7    6.30    1.40
   6 -13  -7    7.50    1.40
   0 -14  -7   60.09    2.80
   0 -14  -7   56.89    2.60
   0 -14   7   55.89    2.50
   0 -14   7   65.59    2.60
   0 -14   7   57.09    2.30
  -1 -14  -7    1.00    0.40
  -1 -14  -7    0.60    0.60
   1 -14   7    1.20    0.50
   1 -14   7    1.40    0.60
  -1 -14  -7    0.90    0.50
  -1 -14   7    2.70    0.70
   1 -14  -7    1.10    0.50
  -1 -14   7    1.90    0.60
   1 -14  -7    1.60    0.70
  -1 -14   7    0.30    0.40
   2 -14   7    0.30    0.60
   2 -14   7   -0.30    0.50
  -2 -14  -7   -0.20    0.20
  -2 -14  -7    0.20    0.20
  -2 -14  -7   -0.50    0.50
  -2 -14   7   -0.60    0.40
   2 -14  -7    0.60    0.60
   2 -14  -7    0.00    0.60
  -2 -14   7    0.00    0.40
   3 -14   7   11.90    1.50
   3 -14   7   12.80    1.30
   3 -14  -7   14.20    1.50
   3 -14  -7   11.80    1.50
  -3 -14   7   12.00    1.00
  -3 -14   7   12.80    1.00
  -4 -14  -7   33.80    2.20
   4 -14   7   35.30    2.30
   4 -14  -7   33.70    2.20
  -4 -14   7   32.70    1.70
  -4 -14   7   32.20    1.60
   4 -14  -7   28.80    2.20
  -5 -14  -7    5.10    1.30
   5 -14   7    3.70    1.00
   5 -14   7    2.10    1.00
   5 -14  -7    3.70    1.20
   5 -14  -7    2.70    1.00
  -5 -14   7    3.10    0.70
  -6 -14  -7    1.10    0.90
   6 -14   7    1.90    0.90
   6 -14   7    0.50    0.90
   6 -14  -7    2.50    1.10
  -6 -14   7    2.00    0.70
   6  14   7    2.20    1.10
   6 -14  -7    2.20    1.00
   0 -15  -7    0.60    0.50
   0 -15  -7   -0.20    0.30
   0 -15   7   -0.30    0.40
   0 -15   7   -0.50    0.40
  -1 -15  -7    7.10    0.70
  -1 -15  -7    6.60    1.10
   1 -15   7    7.60    1.00
   1 -15   7    5.80    1.00
  -1 -15  -7    6.40    0.80
  -1 -15   7    7.30    0.90
  -1 -15   7    7.60    0.90
   1 -15  -7    7.20    1.10
  -1 -15   7    5.30    0.90
   1 -15  -7    6.50    0.90
   2 -15   7    1.10    0.70
   2 -15   7    2.00    0.70
  -2 -15  -7    1.70    0.20
  -2 -15  -7    1.40    0.80
  -2 -15  -7    2.00    0.30
  -2 -15   7    1.30    0.50
  -2 -15   7    2.60    0.60
  -2 -15   7    1.20    0.50
   2 -15  -7    2.60    0.70
   2 -15  -7    2.60    0.90
   3 -15   7    1.90    0.70
  -3 -15  -7    1.70    0.80
   3 -15   7    2.20    0.90
  -3 -15   7    2.60    0.60
   3 -15  -7    2.50    0.90
  -3 -15   7    2.50    0.60
   3 -15  -7    1.50    0.80
   4 -15   7   10.70    1.60
   4 -15   7   12.30    1.50
  -4 -15  -7    8.60    1.50
   4 -15  -7   11.60    1.60
  -4 -15   7   11.20    1.10
   4 -15  -7   12.50    1.60
   5 -15   7    0.40    0.80
   5 -15   7    0.40    0.70
  -5 -15  -7   -0.30    0.70
   5 -15  -7    0.10    0.80
  -5 -15   7    0.00    0.50
   5 -15  -7    0.60    0.80
   0 -16  -7   11.60    1.40
   0 -16   7    8.80    1.10
   0 -16  -7   12.00    1.00
   0 -16   7   10.50    1.10
   1 -16   7    0.30    0.60
  -1 -16  -7    0.20    0.40
   1 -16   7   -0.10    0.50
  -1 -16  -7    1.50    0.80
  -1 -16  -7    0.60    0.30
   1 -16  -7    0.20    0.50
  -1 -16   7    0.50    0.50
   1 -16  -7    0.30    0.70
  -1 -16   7   -0.30    0.40
   2 -16   7   14.60    1.40
   2 -16   7   11.50    1.40
  -2 -16  -7   11.30    1.40
   2 -16  -7   12.30    1.40
  -2 -16   7   13.70    1.10
   2 -16  -7   11.70    1.50
  -2 -16   7   12.80    1.00
  -3 -16  -7    1.40    0.80
   3 -16   7    0.50    0.70
   3 -16   7    0.90    0.70
   3 -16  -7    0.70    0.80
  -3 -16   7    1.10    0.60
   3 -16  -7    1.80    0.80
   4 -16   7    3.50    1.10
  -4 -16  -7    4.50    1.10
   4 -16   7    6.00    1.20
   4 -16  -7    4.50    1.10
   4 -16  -7    4.30    1.20
  -4 -16   7    5.20    0.80
   0 -17   7    0.00    0.50
   0 -17  -7   -0.30    0.30
   0 -17  -7    0.10    0.70
   0 -17   7    0.10    0.50
  -1 -17  -7    0.80    0.80
   1 -17   7   -0.10    0.60
  -1 -17  -7    0.00    0.40
  -1 -17  -7    0.00    0.30
   1 -17   7   -0.50    0.50
  -1 -17   7    0.40    0.50
   1 -17  -7    1.10    0.80
  -1 -17   7   -0.60    0.40
   1 -17  -7   -0.50    0.40
   2 -17   7    2.80    0.80
  -2 -17  -7    2.90    1.00
   2 -17   7    3.30    0.90
  -2 -17   7    1.90    0.60
   2 -17  -7    1.90    0.80
   2 -17  -7    2.80    0.90
  -2 -17   7    3.00    0.70
  -3 -17  -7    6.90    1.20
   3 -17   7    4.70    1.10
   3 -17   7    7.60    1.20
  -3 -17   7    6.00    0.80
   3 -17  -7    6.00    1.30
   3 -17  -7    6.60    1.20
   0   0  -8  183.28   31.90
   0   0  -8  205.48    9.70
   0   0   8  185.08    9.50
   0   0   8  158.98   28.20
   1   0  -8  187.38    5.60
  -2   0   8  227.48   42.40
  -2   0  -8  258.87   12.90
   2   0  -8  275.47   44.90
   2   0  -8  241.18   11.70
  -2   0  -8  259.67   37.10
  -2   0   8  249.58   11.70
   2   0   8  240.48   12.30
   2   0   8  258.77   33.30
   3   0   8 1734.13   55.39
  -3   0  -8 1824.82   56.19
  -3   0  -8 1749.53   92.79
   3   0  -8 1844.32   54.19
  -3   0   8 1931.31  117.49
  -3   0   8 1713.13   89.69
   3   0   8 1678.63   88.29
   3   0  -8 1780.52   56.69
  -4   0  -8   38.30    1.80
   4   0   8   34.20    1.80
  -4   0  -8   32.20    1.60
  -4   0   8   34.30    1.40
   4   0  -8   36.90    1.70
   4   0   8   31.00    1.60
   4   0  -8   35.60    1.50
  -5   0   8    8.60    0.90
   5   0   8    8.00    1.10
  -5   0  -8    6.90    0.90
  -5   0  -8    7.50    0.90
   5   0  -8    7.00    1.00
   5   0   8    7.70    1.00
   6   0   8    2.30    0.90
   6   0  -8    2.30    0.70
   6   0   8    3.10    0.80
   6   0  -8    4.00    0.90
  -6   0  -8    2.60    0.80
   7   0   8   28.10    2.10
  -7   0  -8   33.00    2.00
   7   0   8   33.40    2.00
   7   0  -8   33.20    2.10
   7   0  -8   25.90    1.80
   8   0   8    0.20    0.70
  -8   0  -8   -0.70    0.50
   8   0   8    0.60    0.90
   8   0  -8   -0.20    0.70
   8   0  -8   -0.80    0.50
   9   0   8   11.90    1.60
  -9   0  -8   13.90    1.80
   9   0  -8   12.90    1.70
   9   0   8   10.60    1.80
   9   0  -8   10.20    1.60
  10   0   8    3.80    1.40
  10   0  -8    1.30    1.00
   0  -1   8    0.10    0.10
   0   1  -8    0.20    0.10
   0   1  -8    0.40    0.20
   0   1   8    0.00    0.10
   0  -1   8    0.20    0.20
   0  -1  -8   -0.10    0.10
   0   1   8    0.00    0.20
   0  -1  -8    0.20    0.20
   0  -1  -8    0.10    0.20
  -1  -1  -8  773.32   54.69
   1  -1   8  704.33   25.20
  -1   1   8  741.53   24.60
   1   1  -8  664.13   56.69
   1   1  -8  742.73   24.70
   1  -1   8  741.53   50.09
  -1  -1  -8  738.63   25.30
  -1   1   8  805.52   63.19
  -1   1  -8  759.62   63.09
   1  -1  -8  695.73   59.19
  -1  -1   8  713.83   58.29
   1   1   8  821.82   50.49
  -1  -1   8  744.33   24.60
   1   1   8  720.83   24.50
  -1   1  -8  719.43   25.80
   1  -1  -8  771.52   25.00
   2  -1   8    8.30    0.80
   2   1  -8    7.20    0.80
  -2   1   8    6.70    0.50
   2  -1   8    6.10    0.60
   2   1  -8    7.10    0.40
  -2  -1  -8    7.20    0.70
  -2  -1  -8    6.40    0.70
  -2  -1   8    6.50    0.40
  -2   1  -8    7.80    0.60
   2   1   8    7.10    0.80
   2   1   8    7.40    0.80
   2  -1  -8    6.60    0.50
  -2   1  -8    7.60    0.70
   3   1  -8  207.68    6.60
  -3  -1  -8  216.78    6.30
  -3   1  -8  218.58    6.30
   3   1   8  213.48    6.40
  -4  -1  -8  109.89    3.70
  -4  -1  -8  110.09    3.70
   4  -1   8  106.39    3.80
   4  -1   8  108.79    3.70
   4   1  -8  110.99    3.40
   4   1  -8  111.09    3.70
  -4   1   8  106.59    3.40
  -4  -1   8  104.19    3.30
  -4   1  -8  104.59    3.70
  -4   1  -8  113.09    3.60
   4  -1  -8  111.99    3.80
   4  -1  -8  102.19    3.50
  -5  -1  -8   37.40    1.90
  -5   1   8   37.80    1.70
   5  -1   8   35.90    1.90
   5   1  -8   36.20    1.80
   5   1  -8   33.50    1.60
   5  -1   8   35.20    1.90
  -5  -1  -8   35.50    1.90
   5   1   8   38.50    2.10
   5  -1  -8   35.20    1.70
  -5   1  -8   36.70    1.90
  -5   1  -8   34.90    1.80
  -5  -1   8   37.60    1.60
   5  -1  -8   37.40    1.90
   6   1  -8    0.60    0.60
   6  -1   8    1.20    0.70
   6   1  -8    0.70    0.60
   6  -1   8    0.30    0.60
  -6  -1  -8    0.20    0.50
   6  -1  -8   -0.90    0.40
  -6  -1   8    1.40    0.50
   6   1   8   -0.70    0.60
   6  -1  -8   -0.10    0.60
  -7  -1  -8   -0.40    0.50
   7  -1   8    0.50    0.60
   7   1  -8    1.00    0.70
   7   1  -8   -0.40    0.50
   7  -1   8   -0.90    0.60
   7   1   8   -0.20    0.50
   7  -1  -8   -0.60    0.50
   7  -1  -8   -0.20    0.60
  -7   1  -8    0.90    0.70
   8   1  -8    0.50    0.70
   8   1  -8    2.70    0.90
   8  -1   8    0.80    0.90
   8  -1   8    0.10    0.70
  -8  -1  -8    1.70    0.80
   8  -1  -8    1.10    0.80
   8  -1  -8   -0.10    0.70
   8   1   8    1.40    0.70
   8   1   8    1.20    1.00
  -8   1  -8    1.80    0.90
   9  -1   8    2.60    1.00
  -9  -1  -8    3.20    0.90
   9  -1   8    3.80    1.30
   9   1  -8    1.60    1.60
   9   1  -8    3.90    1.20
   9  -1  -8    4.30    1.20
   9   1   8    5.00    1.10
  -9   1  -8    4.00    1.30
   9  -1  -8    4.10    1.10
   9   1   8    3.80    1.30
  10  -1   8    0.70    1.10
  10   1  -8    0.40    1.00
  10  -1  -8    1.90    1.10
  10   1   8    0.80    1.10
   0  -2  -8    0.80    0.30
   0  -2  -8    0.70    0.30
   0   2   8    0.00    0.20
   0  -2  -8    0.40    0.20
   0   2  -8    0.20    0.20
   0  -2   8    0.00    0.20
   0   2  -8    0.20    0.10
  -1  -2  -8  506.25   43.70
  -1   2   8  456.65   17.00
  -1  -2  -8  431.66   16.90
   1   2  -8  485.45   17.50
   1   2  -8  458.65   47.80
   1  -2   8  463.15   18.20
  -1   2   8  517.35   51.39
   1  -2  -8  518.55   50.59
  -1  -2   8  440.66   16.80
  -1  -2   8  463.75   46.60
  -1   2  -8  463.55   18.70
   1   2   8  446.36   16.60
  -1   2  -8  423.36   41.50
   1  -2  -8  428.46   19.00
  -2  -2  -8   24.90    1.30
   2   2  -8   21.30    0.80
   2  -2   8   22.80    1.10
  -2  -2  -8   23.70    1.10
   2   2  -8   24.70    1.30
  -2   2   8   21.90    1.00
   2  -2   8   24.70    1.20
  -2  -2   8   24.90    0.80
   2   2   8   24.10    1.30
   2  -2  -8   23.40    1.00
  -2   2  -8   22.80    1.00
  -2   2  -8   24.50    1.20
   2   2   8   22.60    1.10
   3   2  -8  330.07   16.70
   3  -2   8  340.67   17.30
  -3  -2  -8  356.66   43.90
   3  -2   8  332.77   44.40
   3   2  -8  330.57   14.90
  -3   2   8  412.86   63.09
  -3  -2  -8  326.47   15.60
  -3   2   8  326.47   44.30
  -3  -2   8  309.37   39.00
   3  -2  -8  322.97   17.20
  -3   2  -8  347.57   17.70
   3  -2  -8  328.77   15.50
   3   2   8  319.97   15.30
  -3   2  -8  414.06   51.39
  -3  -2   8  293.47   52.69
   4   2  -8   16.80    1.00
   4  -2   8   13.30    1.10
   4   2  -8   18.20    1.30
  -4   2   8   16.00    0.90
   4  -2   8   14.20    1.10
  -4  -2  -8   16.00    1.10
   4   2   8   14.60    1.00
   4  -2  -8   15.70    1.20
  -4   2  -8   15.60    1.00
  -4   2  -8   16.30    1.40
  -4  -2   8   15.80    0.90
   4   2   8   13.40    1.40
   4  -2  -8   15.70    1.00
   5   2  -8   38.70    1.80
   5  -2   8   38.80    2.00
   5  -2   8   41.70    2.10
  -5  -2  -8   42.80    2.00
  -5   2   8   41.10    1.80
   5  -2  -8   39.50    2.10
  -5   2  -8   39.80    2.10
   5  -2  -8   40.20    1.90
  -5   2  -8   41.90    1.90
   5   2   8   39.80    1.90
  -5  -2   8   42.80    1.70
   5   2   8   42.00    2.20
   6  -2   8    5.40    1.00
  -6  -2  -8    4.50    0.90
   6   2  -8    5.60    0.90
   6  -2   8    4.30    1.00
  -6   2  -8    3.70    0.90
   6   2   8    5.20    0.80
   6  -2  -8    3.40    0.80
   6   2   8    3.50    1.00
   6  -2  -8    4.90    1.00
  -6  -2   8    5.20    0.80
   7   2  -8    4.20    0.90
   7  -2   8    2.80    0.90
  -7  -2  -8    4.10    0.90
   7   2  -8    3.90    1.30
   7  -2   8    4.60    1.10
  -7   2  -8    4.60    1.00
   7  -2  -8    4.10    0.90
   7  -2  -8    4.30    1.10
   7   2   8    4.00    0.80
   7   2   8    5.00    1.20
   8   2  -8    1.20    0.80
   8  -2   8    1.30    1.00
   8  -2   8    1.80    0.90
  -8  -2  -8    1.20    0.80
   8   2  -8    1.00    0.70
   8   2   8    2.50    1.20
   8  -2  -8    0.00    0.80
   8  -2  -8    0.50    0.80
  -8   2  -8    3.00    1.00
   8   2   8    2.30    0.80
   9  -2   8    7.70    1.60
   9  -2   8    8.80    1.50
  -9  -2  -8    7.80    1.30
   9   2  -8    8.80    1.40
   9   2  -8    6.80    1.40
   9   2   8    6.70    1.20
   9  -2  -8    6.50    1.40
   9   2   8    6.10    1.50
   9  -2  -8    5.70    1.30
   0  -3  -8    0.40    0.30
   0  -3   8    0.10    0.10
   0  -3  -8   -0.30    0.20
   0  -3   8   -0.10    0.20
   0   3  -8    0.00    0.10
   0  -3  -8    0.10    0.20
  -1   3   8  572.54   20.00
  -1  -3  -8  554.84   19.70
   1  -3   8  555.84   21.40
   1  -3   8  491.15   43.00
   1   3  -8  508.55   51.19
  -1   3   8  556.04   54.89
   1   3   8  571.74   19.40
  -1  -3   8  514.45   47.40
  -1   3  -8  521.45   47.00
   1  -3  -8  559.64   20.10
   1   3   8  648.84   45.80
   1  -3  -8  518.55   52.89
  -1  -3   8  538.85   19.70
  -1   3  -8  581.64   21.90
   2  -3   8   85.69    2.90
   2   3  -8   83.49    2.40
   2   3  -8   78.79    2.90
   2  -3   8   82.99    2.70
  -2   3   8   84.89    2.70
  -2  -3  -8   84.79    2.70
  -2  -3  -8   86.19    3.00
   2  -3  -8   81.89    2.70
  -2  -3   8   78.19    2.30
  -2   3  -8   83.69    2.60
   2   3   8   82.19    3.00
  -2  -3   8   87.19    3.00
  -2   3  -8   83.99    2.90
   2   3   8   87.49    2.80
   3  -3   8  135.69    4.30
   3   3  -8  138.09    4.00
  -3  -3  -8  141.99    4.30
   3   3  -8  136.69    4.50
   3   3  -8  140.69    4.30
   3  -3   8  140.09    4.50
  -3   3   8  138.09    4.20
  -3  -3  -8  145.39    4.60
   3   3   8  140.69    4.70
   3   3   8  143.39    4.30
  -3  -3   8  138.39    4.00
   3  -3  -8  140.29    4.30
  -3   3  -8  141.99    4.30
   3  -3  -8  138.19    4.50
  -3   3  -8  138.39    4.50
  -4  -3  -8   11.20    0.90
   4  -3   8   12.40    1.20
  -4  -3  -8   10.20    1.10
   4  -3   8   11.70    1.10
   4   3  -8   12.50    0.90
   4   3  -8   11.30    0.80
   4   3  -8   10.70    1.20
  -4   3   8   11.20    0.90
  -4  -3   8   11.00    0.70
   4  -3  -8   13.10    1.30
  -4   3  -8   12.50    0.90
   4   3   8   10.70    0.90
   4   3   8   10.60    1.20
  -4   3  -8   11.20    1.20
   4  -3  -8   10.90    1.20
  -5  -3  -8    4.50    0.70
   5   3  -8    3.90    0.70
   5  -3   8    5.40    0.90
   5  -3   8    4.80    0.90
   5   3  -8    4.80    0.80
  -5   3   8    4.00    0.60
  -5   3  -8    5.80    0.90
   5  -3  -8    3.60    0.70
  -5  -3   8    4.10    0.60
   5  -3  -8    3.70    0.80
   5   3   8    5.10    1.00
   5   3   8    4.60    0.70
  -5   3  -8    4.50    0.90
   6   3  -8    0.40    0.50
   6  -3   8    0.10    0.60
   6  -3   8    0.90    0.70
   6   3  -8    0.20    0.50
  -6  -3  -8    1.10    0.60
   6   3   8    0.40    0.50
  -6   3  -8    0.60    0.60
   6  -3  -8    0.40    0.60
   6  -3  -8    0.40    0.60
   6   3   8   -0.50    0.60
  -6  -3   8    0.00    0.40
   7   3  -8   32.20    2.00
   7  -3   8   33.90    2.20
   7   3  -8   34.80    2.00
   7  -3   8   37.80    2.40
  -7  -3  -8   39.00    2.10
   7  -3  -8   33.80    2.10
  -7   3  -8   36.80    2.30
   7  -3  -8   35.10    2.30
   7   3   8   32.40    1.90
   7   3   8   34.80    2.40
   8  -3   8    1.90    1.10
   8   3  -8    2.50    1.00
   8   3  -8    1.60    0.80
   8  -3   8    0.90    0.80
  -8  -3  -8    1.60    0.80
   8  -3  -8    2.40    1.10
   8  -3  -8    3.10    1.00
   8   3   8    2.20    0.80
   8   3   8    2.40    1.20
  -8   3  -8    2.80    1.00
   9  -3   8    1.00    1.00
  -9  -3  -8    0.20    0.70
   9   3  -8    0.40    0.60
   9  -3   8   -0.50    0.70
   9   3  -8    0.30    0.80
   9   3   8    1.10    1.00
   9  -3  -8   -0.10    0.80
   9  -3  -8   -0.60    0.70
   0  -4  -8   36.70    1.50
   0  -4   8   36.60    1.10
   0   4  -8   36.40    1.00
   0   4  -8   36.50    1.50
   0  -4  -8   33.40    1.60
   0  -4  -8   35.70    1.60
   0  -4   8   35.70    1.50
  -1  -4  -8  298.77    8.50
   2  -4   8   60.79    2.30
   2  -4   8   57.99    2.00
  -2  -4  -8   61.09    2.40
  -2   4   8   55.79    2.10
   2   4  -8   54.39    2.10
  -2  -4  -8   54.89    2.00
   2   4   8   57.39    2.10
  -2   4  -8   58.49    1.90
   2  -4  -8   57.19    2.10
  -2   4  -8   58.49    2.20
  -2  -4   8   61.79    2.40
   2  -4  -8   56.59    2.20
   2   4   8   57.69    2.30
  -3  -4  -8   36.10    1.50
  -3   4   8   34.80    1.50
   3   4  -8   35.50    1.50
   3   4  -8   35.10    1.30
   3  -4   8   33.40    1.50
  -3  -4  -8   33.40    1.70
   3  -4   8   32.70    1.70
   3   4  -8   30.60    1.60
  -3   4  -8   36.50    1.70
  -3   4  -8   33.60    1.50
   3  -4  -8   35.90    1.70
   3   4   8   34.40    1.50
   3  -4  -8   35.90    1.50
   3   4   8   34.80    1.80
  -3  -4   8   35.50    1.20
  -4   4   8    1.70    0.50
  -4  -4  -8    3.70    0.60
  -4  -4  -8    2.30    0.70
   4   4  -8    2.40    0.50
   4  -4   8    2.80    0.70
   4   4  -8    3.30    0.70
   4   4  -8    2.60    0.50
   4  -4   8    2.40    0.70
  -4  -4   8    2.40    0.40
   4   4   8    3.90    0.90
  -4   4  -8    2.20    0.60
   4  -4  -8    1.90    0.60
   4   4   8    2.30    0.50
  -4   4  -8    1.70    0.70
   4  -4  -8    1.90    0.70
   5  -4   8    3.10    0.80
   5   4  -8    3.40    0.70
   5   4  -8    3.10    0.60
   5  -4   8    1.60    0.60
  -5  -4  -8    3.70    0.70
  -5  -4   8    3.60    0.50
   5  -4  -8    2.80    0.70
   5   4   8    1.50    0.70
   5   4   8    2.00    0.50
   5  -4  -8    4.30    0.90
   6   4  -8   22.30    1.50
   6   4  -8   20.00    1.40
   6  -4   8   20.30    1.70
   6  -4   8   23.30    1.70
   6  -4  -8   20.20    1.70
   6   4   8   18.40    1.90
  -6  -4   8   19.80    1.30
  -6   4  -8   22.10    1.70
   6  -4  -8   21.00    1.50
   6   4   8   23.50    1.50
   7   4  -8   16.40    1.70
   7  -4   8   18.90    1.90
   7  -4   8   18.60    2.00
  -7  -4  -8   18.70    1.50
   7   4  -8   19.20    1.40
   7   4   8   16.50    2.00
   7  -4  -8   19.00    2.10
   7   4   8   18.40    1.40
  -7   4  -8   20.00    2.20
   8   4  -8    1.20    0.90
   8  -4   8    5.60    1.40
   8  -4   8    3.00    1.10
  -8  -4  -8    4.70    1.00
   8  -4  -8    2.90    1.10
   8   4   8    6.10    1.40
   8   4   8    3.80    0.80
   8  -4  -8    3.10    1.10
  -8   4  -8    5.80    1.20
  -9  -4  -8    1.20    0.90
   9   4  -8    1.20    0.90
   9  -4   8    1.10    0.90
   9  -4   8    1.00    1.00
   9  -4  -8    2.50    1.10
   9  -4  -8    1.10    1.00
   9   4   8    0.70    1.10
   0  -5  -8   -0.20    0.20
   0   5  -8    0.00    0.20
   0  -5   8    0.10    0.20
   0  -5   8    0.20    0.10
   0  -5  -8    0.20    0.30
   0  -5  -8    0.10    0.20
   0   5  -8    0.10    0.10
   1  -5   8  581.14   22.10
  -1   5   8  510.25   41.80
   1  -5   8  539.95   46.30
   1   5  -8  527.05   20.10
  -1   5   8  396.26   69.29
  -1  -5  -8  459.55   46.70
  -1  -5  -8  529.95   18.80
   1   5  -8  502.05   51.09
  -1   5  -8  557.14   22.40
   1   5   8  583.94   53.49
  -1   5  -8  565.74   50.19
   1  -5  -8  536.75   19.80
  -1  -5   8  540.35   19.60
   1  -5  -8  547.05   21.90
   1   5   8  532.05   18.30
  -1  -5   8  549.35   46.20
  -2   5   8   24.70    1.20
   2   5  -8   24.20    0.90
   2  -5   8   24.50    1.30
  -2  -5  -8   23.60    1.10
   2   5  -8   24.40    1.10
  -2  -5  -8   24.90    1.40
   2  -5   8   24.20    1.10
  -2  -5   8   23.20    0.80
  -2   5  -8   24.30    1.00
   2  -5  -8   24.40    1.30
   2  -5  -8   26.00    1.20
  -2   5  -8   21.80    1.20
   2   5   8   21.50    1.30
  -2  -5   8   23.10    1.30
  -3  -5  -8    5.90    0.60
  -3  -5  -8    5.40    1.00
  -3   5   8    5.90    0.70
   3   5  -8    5.90    0.60
   3  -5   8    6.90    0.80
   3  -5   8    6.40    0.90
   3   5  -8    6.00    0.60
   3   5   8    5.90    1.10
   3   5   8    5.90    0.60
  -3   5  -8    5.50    0.70
  -3  -5   8    6.40    0.40
   3  -5  -8    6.50    0.90
  -3   5  -8    5.80    0.80
   4   5  -8    0.20    0.30
  -4   5   8    0.10    0.30
  -4  -5  -8    0.00    0.30
   4  -5   8   -0.20    0.40
   4  -5   8    0.20    0.40
  -4  -5  -8   -0.70    0.30
   4   5  -8   -0.10    0.30
   4   5  -8   -0.20    0.30
  -4   5  -8    0.30    0.40
  -4  -5   8   -0.10    0.20
   4  -5  -8   -0.50    0.40
  -4   5  -8    1.10    0.40
   4   5   8    0.40    0.50
   4   5   8    0.40    0.30
   4  -5  -8    0.20    0.40
   5  -5   8  123.99    4.30
   5  -5   8  127.39    4.50
  -5  -5  -8  120.19    4.10
   5   5  -8  120.99    4.00
   5   5  -8  121.69    4.10
  -5  -5   8  125.09    3.90
   5   5   8  124.89    3.90
   5  -5  -8  124.29    4.30
   5   5   8  120.99    4.70
  -5   5  -8  116.09    4.40
   5  -5  -8  119.79    4.50
   6  -5   8   -0.30    0.60
   6   5  -8    0.60    0.50
   6   5  -8   -0.10    0.60
  -6  -5  -8    0.60    0.50
   6  -5   8    0.60    0.70
  -6   5  -8    0.30    0.70
   6  -5  -8   -0.10    0.60
   6   5   8   -0.20    0.40
   6   5   8    0.10    0.80
   6  -5  -8    0.20    0.70
  -6  -5   8   -0.30    0.40
   7  -5   8   11.90    1.60
   7  -5   8   13.20    1.70
  -7  -5  -8   15.10    1.50
   7   5  -8   13.70    1.20
   7   5  -8   15.60    1.60
   7   5   8   14.80    1.20
   7   5   8   18.10    2.10
  -7   5  -8   12.90    1.70
   7  -5  -8   14.10    1.60
   8  -5   8    9.90    1.60
  -8  -5  -8   12.70    1.50
   8   5  -8   10.70    1.40
   8  -5   8    9.40    1.60
   8   5  -8   10.50    1.20
   8  -5  -8   11.30    1.50
   8  -5  -8   11.20    1.70
   8   5   8    9.50    1.20
   8   5   8   11.10    1.90
   9   5  -8   -0.60    0.70
   9  -5   8    0.80    0.90
  -9  -5  -8    0.30    0.60
   9   5   8    2.10    1.20
   9  -5  -8   -0.10    0.80
   9  -5  -8    0.90    0.90
   0  -6  -8  251.47    7.40
  -1   6   8   69.69    2.50
  -1  -6  -8   68.29    2.50
   1  -6   8   69.09    2.60
   1   6  -8   68.39    2.30
   1  -6   8   74.09    2.20
  -1  -6  -8   71.89    2.80
  -1  -6  -8   76.69    2.60
  -1  -6   8   67.59    2.00
  -1   6  -8   70.89    2.20
   1  -6  -8   68.89    2.50
  -1  -6   8   69.49    2.60
  -1   6  -8   76.49    2.60
  -1  -6   8   71.59    2.00
   2   6  -8    4.80    0.60
  -2  -6  -8    5.50    0.60
  -2  -6  -8    4.50    0.90
   2  -6   8    5.80    0.60
   2  -6   8    4.70    0.80
  -2   6   8    5.10    0.70
   2  -6  -8    5.50    0.70
   2  -6  -8    4.10    0.70
  -2  -6   8    4.50    0.80
  -2  -6   8    5.30    0.40
  -2  -6   8    4.80    0.40
  -2   6  -8    5.80    0.60
  -2   6  -8    5.50    0.80
  -3   6   8   29.80    1.40
   3   6  -8   29.80    1.40
   3   6  -8   26.70    1.20
  -3  -6  -8   26.20    1.20
  -3  -6  -8   30.70    1.70
   3  -6   8   27.30    1.40
   3   6  -8   28.90    1.20
   3  -6   8   28.80    1.60
   3   6   8   26.20    1.10
  -3  -6   8   28.80    1.10
   3  -6  -8   28.70    1.50
   3   6   8   30.20    1.70
  -3   6  -8   27.30    1.60
  -3   6  -8   27.70    1.30
   3  -6  -8   28.10    1.60
   4  -6   8    3.50    0.80
   4  -6   8    3.50    0.70
   4   6  -8    3.70    0.50
   4   6  -8    5.00    0.70
  -4  -6  -8    4.10    0.60
   4   6   8    4.70    0.50
  -4   6  -8    3.70    0.70
   4   6   8    3.30    0.90
  -4  -6   8    4.20    0.50
   4  -6  -8    2.90    0.80
  -4   6  -8    4.60    0.90
   4  -6  -8    3.60    0.70
   5   6  -8   43.80    1.80
   5   6  -8   41.70    2.00
  -5  -6  -8   42.80    1.90
   5  -6   8   43.70    2.20
   5  -6   8   44.20    2.40
  -5  -6   8   40.60    1.70
   5   6   8   45.70    1.80
   5  -6  -8   44.80    2.20
  -5   6  -8   40.10    2.30
   5  -6  -8   45.20    2.40
   5   6   8   40.20    2.40
   6   6  -8   36.50    2.00
  -6  -6  -8   36.60    1.90
   6   6  -8   33.80    1.70
   6  -6   8   39.40    2.30
   6  -6  -8   39.40    2.40
   6   6   8   36.70    1.70
   6   6   8   34.70    2.50
   6  -6  -8   38.00    2.20
  -6   6  -8   34.40    2.20
  -6  -6   8   34.60    1.80
   7   6  -8    1.50    0.80
  -7  -6  -8    0.70    0.60
   7  -6   8   -0.20    0.70
   7  -6   8    1.00    0.80
   7   6  -8    0.40    0.50
   7  -6  -8    0.70    0.80
   7   6   8    0.20    0.90
   8  -6   8   -0.40    0.70
  -8  -6  -8    1.50    0.70
   8   6  -8    0.10    0.50
   8   6  -8   -0.10    0.70
   8  -6   8    0.00    0.80
   8  -6  -8    0.00    0.80
   8  -6  -8   -0.20    0.70
   8   6   8    1.60    1.00
   8   6   8   -0.50    0.40
   9  -6   8   -0.70    0.80
   9  -6   8    0.70    1.00
   9   6  -8   -0.10    0.70
  -9  -6  -8    0.40    0.70
   9  -6  -8   -0.50    0.70
   9   6   8    0.00    1.10
   9  -6  -8    0.30    1.00
   0   7  -8    0.10    0.20
   0  -7  -8    0.00    0.30
   0  -7   8    0.00    0.30
   0  -7  -8    0.20    0.40
   0  -7   8    0.00    0.20
   0   7  -8    0.10    0.20
  -1   7   8    0.50    0.40
  -1  -7  -8   -0.10    0.20
  -1  -7  -8    0.70    0.40
   1  -7   8    0.40    0.30
   1   7  -8   -0.10    0.20
   1  -7   8    0.10    0.20
  -1  -7   8    0.00    0.20
  -1  -7   8    0.20    0.30
  -1   7  -8   -0.30    0.20
  -1  -7   8    0.10    0.10
  -2  -7  -8   52.79    1.90
   2  -7   8   53.29    1.90
   2  -7   8   52.79    2.20
  -2   7   8   52.39    2.10
   2   7  -8   47.70    1.70
   2   7   8   53.09    2.30
  -2  -7   8   50.69    2.10
  -2  -7   8   51.79    1.60
   2  -7  -8   52.59    2.20
  -2   7  -8   52.29    1.80
  -2  -7   8   50.09    1.60
   2  -7  -8   50.49    2.10
  -3  -7  -8  333.77    9.80
   3   7  -8  313.97    8.90
  -3   7   8  322.77    9.40
   3   7  -8  327.57    8.90
   3   7  -8  333.57    8.90
  -3   7  -8  341.67    9.60
   3   7   8  321.17    9.70
  -3  -7   8  323.97    9.00
   4  -7   8   20.80    1.60
   4   7  -8   21.90    1.00
   4  -7   8   20.80    1.30
   4   7  -8   20.10    1.20
  -4  -7  -8   21.60    1.10
  -4   7  -8   21.80    1.50
  -4  -7   8   19.60    1.00
   4  -7  -8   23.80    1.60
   4  -7  -8   21.50    1.40
  -4   7  -8   23.70    1.30
   4   7   8   21.70    1.70
  -5  -7  -8   13.80    1.00
   5   7  -8   14.20    1.10
   5  -7   8   15.70    1.70
   5  -7   8   14.50    1.40
   5   7  -8   15.20    0.90
   5  -7  -8   16.80    1.70
   5   7   8   16.50    1.80
  -5  -7   8   13.40    0.90
   5   7   8   13.10    0.70
   5  -7  -8   14.80    1.50
   6   7  -8   41.80    2.20
   6  -7   8   44.10    2.30
   6  -7   8   39.60    2.40
   6   7  -8   44.00    1.80
  -6  -7  -8   40.70    2.00
   6   7   8   41.90    2.60
   6  -7  -8   45.30    2.60
  -6  -7   8   44.70    1.90
   6  -7  -8   42.50    2.30
   6   7   8   38.60    1.70
   7   7  -8    1.00    0.70
   7  -7   8    1.90    0.90
  -7  -7  -8    0.90    0.60
   7  -7   8    1.70    0.90
   7   7   8    0.60    0.90
   7  -7  -8    0.10    0.80
   7  -7  -8    0.30    0.80
  -8  -7  -8   -0.20    0.50
   8   7  -8    0.30    0.50
   8   7  -8    0.60    0.70
   8  -7   8    0.20    0.80
   8  -7   8    0.40    0.80
   8   7   8    0.20    0.90
   8  -7  -8    0.60    0.70
   8  -7  -8   -0.30    0.70
   9   7  -8    3.00    1.10
   9  -7   8    4.50    1.30
   9  -7   8    5.30    1.40
  -9  -7  -8    3.20    1.00
   9   7   8    4.90    1.50
   9  -7  -8    4.70    1.30
   9  -7  -8    3.40    1.30
   0  -8   8  100.99    3.30
   0   8  -8   87.89    3.00
   0  -8  -8   93.89    3.30
   0  -8  -8   96.79    3.50
   0   8  -8   87.69    2.80
   0  -8   8   97.49    2.80
   1  -8   8   60.39    2.10
   1   8  -8   60.39    2.10
  -1  -8  -8   66.59    2.70
  -1  -8  -8   63.99    2.30
   1  -8   8   64.29    2.50
  -1  -8  -8   60.19    2.40
  -1   8   8   62.29    2.50
  -1  -8   8   61.09    2.00
  -1  -8   8   66.69    1.90
   1  -8  -8   61.69    2.30
  -1  -8   8   63.09    2.40
   1  -8  -8   64.39    2.40
  -1   8  -8   59.69    2.10
  -1   8  -8   62.49    2.30
   2  -8   8   68.09    2.80
   2  -8   8   73.69    2.50
   2   8  -8   70.09    2.20
  -2  -8  -8   72.19    2.40
  -2  -8  -8   73.29    3.00
  -2   8   8   70.19    2.70
  -2  -8  -8   71.59    2.80
   2  -8  -8   72.89    2.80
   2  -8  -8   75.59    2.70
   2   8   8   72.39    2.90
  -2   8  -8   68.19    2.40
  -2   8  -8   68.29    2.70
  -2  -8   8   72.59    2.30
  -2  -8   8   75.29    2.80
  -2  -8   8   67.89    2.10
   3   8  -8  166.28    4.80
   3  -8   8  158.48    5.40
  -3  -8  -8  165.38    4.80
   3  -8   8  173.88    5.50
   3   8  -8  164.78    4.60
   3   8   8  170.68    5.60
   3  -8  -8  164.08    5.40
  -3   8  -8  170.08    5.00
  -3  -8   8  161.48    4.70
  -3  -8   8  161.08    5.30
  -3   8  -8  160.48    5.70
   3  -8  -8  156.88    5.20
  -4  -8  -8   58.29    2.10
   4  -8   8   58.89    2.50
   4   8  -8   58.49    1.90
   4  -8   8   58.89    2.80
   4   8  -8   61.29    2.30
  -4  -8   8   57.99    2.10
   4  -8  -8   55.39    2.60
   4  -8  -8   63.39    2.80
  -4   8  -8   60.89    2.50
   4   8   8   61.79    3.00
   5  -8   8    0.00    0.60
  -5  -8  -8    0.50    0.40
   5  -8   8    0.30    0.50
   5   8  -8    0.50    0.50
   5  -8  -8    0.80    0.70
   5   8   8    0.00    0.70
   5  -8  -8    0.30    0.50
  -5  -8   8   -0.10    0.30
   6  -8   8    9.20    1.30
  -6  -8  -8    7.80    0.90
   6   8  -8    7.10    1.10
   6  -8   8   10.10    1.50
   6   8  -8    9.40    0.70
   6  -8  -8    9.10    1.30
   6  -8  -8    6.80    1.30
   6   8   8    8.90    1.50
  -6  -8   8    7.10    0.90
   7  -8   8   10.80    1.50
  -7  -8  -8   10.00    1.20
   7   8  -8   10.40    1.40
   7  -8   8   12.30    1.70
   7   8   8    9.80    1.60
   7  -8  -8    9.60    1.40
   7  -8  -8   11.80    1.70
  -8  -8  -8    0.70    0.60
   8  -8   8   -0.70    0.70
   8  -8   8    0.40    0.80
   8   8  -8   -0.50    0.70
   8  -8  -8    0.20    0.80
   8   8   8   -0.80    0.80
   8  -8  -8    0.30    0.70
   0   9  -8    0.80    0.30
   0  -9   8    0.00    0.20
   0  -9   8   -0.20    0.30
   0  -9   8    0.10    0.20
   0  -9  -8   -0.30    0.30
   0  -9  -8   -0.60    0.30
   1   9  -8   26.10    1.10
   1  -9   8   25.40    1.50
  -1  -9  -8   26.40    1.50
  -1  -9  -8   26.00    1.30
   1  -9   8   26.30    1.20
  -1  -9  -8   29.40    1.80
  -1  -9   8   26.10    1.40
  -1  -9   8   28.50    1.30
  -1   9  -8   25.20    1.20
   1  -9  -8   27.70    1.40
   1  -9  -8   28.20    1.50
  -1  -9   8   26.40    1.00
  -2  -9  -8   24.10    1.10
   2  -9   8   23.50    1.30
   2  -9   8   25.80    1.60
  -2  -9  -8   27.80    1.60
   2   9  -8   24.60    0.90
   2   9  -8   22.70    0.90
   2  -9  -8   27.00    1.50
   2  -9  -8   25.40    1.50
  -2   9  -8   25.50    1.20
  -2  -9   8   23.30    1.40
  -2  -9   8   23.40    1.00
   3  -9   8    1.30    0.70
   3   9  -8    1.00    0.10
  -3  -9  -8    0.90    0.30
  -3  -9   8    1.30    0.40
   3  -9  -8    0.90    0.60
  -3  -9   8    0.10    0.30
   3  -9  -8    0.70    0.60
  -3  -9   8    0.70    0.50
  -3   9  -8    1.10    0.50
   3   9   8    1.70    0.70
   4  -9   8  139.89    4.50
  -4  -9  -8  132.39    3.90
   4  -9   8  132.29    4.80
   4   9  -8  133.59    4.10
   4  -9  -8  126.29    4.60
   4  -9  -8  130.39    4.80
   4   9   8  120.49    4.80
  -4  -9   8  130.79    4.00
   5  -9   8    2.10    0.80
   5   9  -8    1.70    0.60
  -5  -9  -8    1.90    0.50
   5  -9   8    1.30    0.80
   5   9   8    1.40    0.90
   5  -9  -8    1.20    0.80
   5  -9  -8    1.10    0.70
  -5  -9   8    2.60    0.50
   6   9  -8    8.80    1.20
   6  -9   8   11.00    1.60
   6  -9   8   11.70    1.40
  -6  -9  -8    7.40    1.00
   6  -9  -8    9.10    1.40
   6  -9  -8    7.70    1.30
  -6  -9   8    8.90    0.90
   6   9   8    6.50    1.40
   7  -9   8   10.70    1.50
   7  -9   8   12.50    1.70
   7   9  -8   12.70    1.50
  -7  -9  -8    9.90    1.20
   7   9   8   11.80    1.70
   7  -9  -8   12.50    1.70
   7  -9  -8   10.30    1.50
  -8  -9  -8   -0.30    0.50
   8  -9   8    0.70    0.80
   8  -9   8    0.20    0.80
   8   9  -8    0.10    0.70
   8  -9  -8   -0.30    0.70
   8   9   8    0.50    1.00
   8  -9  -8    0.40    0.90
   0 -10   8    1.00    0.40
   0 -10   8    1.40    0.50
   0 -10  -8    1.30    0.60
   0 -10   8    1.40    0.40
   0 -10  -8    0.80    0.40
   1 -10   8  317.27    8.80
   1 -10   8  332.57    9.30
  -1 -10  -8  319.17    9.00
  -1 -10   8  307.67    8.80
  -1  10  -8  311.87    8.80
   1 -10  -8  305.17    9.10
  -1 -10   8  326.17    9.10
   2 -10   8  108.29    3.70
   2 -10   8  114.49    4.10
  -2 -10  -8  111.79    3.50
  -2 -10  -8  113.09    4.10
  -2 -10   8  114.39    3.30
   2 -10  -8  111.49    4.00
   2 -10  -8  114.19    4.00
  -2  10  -8  117.39    3.70
  -2 -10   8  110.29    3.90
  -2 -10   8  109.79    3.50
   3 -10   8   32.30    1.70
  -3 -10  -8   30.00    1.70
   3 -10   8   37.90    2.10
  -3 -10  -8   36.80    2.00
   3  10   8   31.70    2.00
  -3  10  -8   35.60    1.60
  -3 -10   8   31.20    1.70
  -3 -10   8   33.70    1.40
   3 -10  -8   33.70    1.80
  -3 -10   8   35.00    1.40
   3 -10  -8   35.40    2.00
  -4 -10  -8    0.20    0.30
   4 -10   8    0.20    0.50
   4 -10   8    0.70    0.70
   4  10   8    1.00    0.80
   4 -10  -8    1.30    0.70
  -4 -10   8    0.30    0.40
   4 -10  -8    0.50    0.60
  -4 -10   8    0.40    0.40
   5 -10   8   24.60    2.00
   5  10  -8   29.90    1.60
   5 -10   8   28.50    1.80
  -5 -10  -8   25.70    1.30
   5  10   8   24.00    2.00
   5 -10  -8   27.10    1.80
   5 -10  -8   27.70    2.00
  -5 -10   8   26.10    1.40
   6 -10   8    0.10    0.60
  -6 -10  -8    0.30    0.40
   6 -10   8    1.00    0.80
   6  10  -8    0.70    0.60
   6  10   8    1.20    0.80
  -6 -10   8    0.70    0.50
   6 -10  -8    0.30    0.70
   6 -10  -8    0.40    0.70
  -7 -10  -8    0.40    0.40
   7 -10   8    1.40    0.90
   7  10  -8    0.40    0.60
   7 -10   8   -0.70    0.60
   7  10   8    0.20    0.90
   7 -10  -8   -0.50    0.70
  -8 -10  -8    0.30    0.50
   8  10  -8    0.60    0.80
   8 -10   8    1.10    1.00
   8 -10   8   -0.10    0.70
   8 -10  -8   -0.10    0.80
   8  10   8   -1.60    0.70
   8 -10  -8   -0.10    0.80
   0 -11  -8    0.50    0.40
   0 -11   8    0.60    0.50
   0 -11   8    0.20    0.40
   0 -11   8    0.10    0.40
   0 -11  -8    0.40    0.60
  -1 -11  -8   62.99    2.40
  -1 -11  -8   67.89    2.20
  -1 -11  -8   62.99    2.70
   1 -11   8   60.59    2.30
   1 -11   8   63.59    2.70
  -1  11  -8   65.09    2.40
  -1 -11   8   63.89    2.60
   1 -11  -8   67.29    2.70
   1 -11  -8   63.69    2.50
  -1 -11   8   57.99    2.30
  -1 -11   8   66.19    2.20
   2 -11   8   25.20    1.60
   2 -11   8   21.30    1.30
  -2 -11  -8   21.20    1.10
  -2 -11  -8   20.10    1.50
  -2  11  -8   21.80    1.20
  -2 -11   8   21.60    1.00
   2 -11  -8   23.40    1.50
  -2 -11   8   21.00    1.40
  -2 -11   8   23.40    1.20
   2 -11  -8   21.10    1.40
   3 -11   8    3.60    0.90
   3 -11   8    4.80    0.80
  -3 -11  -8    4.20    0.40
  -3 -11  -8    4.50    0.90
  -3 -11   8    3.90    0.50
  -3 -11   8    3.90    0.70
   3 -11  -8    3.00    0.80
   3 -11  -8    2.60    0.80
  -3 -11   8    4.40    0.60
   4 -11   8   -0.30    0.50
  -4 -11  -8    0.70    0.30
   4 -11   8    0.30    0.60
   4 -11  -8    1.10    0.70
   4 -11  -8   -0.20    0.60
  -4 -11   8   -0.20    0.40
   4  11   8    0.30    0.70
  -4 -11   8   -0.30    0.30
  -5 -11  -8    5.30    0.60
   5 -11   8    4.50    1.00
   5  11   8    3.30    1.10
  -5 -11   8    5.20    1.10
   5 -11  -8    6.00    1.20
   5 -11  -8    4.70    1.00
   6 -11   8    0.20    0.70
   6  11  -8    0.60    0.60
   6 -11   8    0.50    0.80
  -6 -11  -8    0.20    0.30
   6 -11  -8    0.60    0.70
   6 -11  -8    0.10    0.80
   6  11   8    0.40    0.80
  -7 -11  -8    0.50    0.40
   7 -11   8    2.00    1.10
   7 -11   8    2.60    1.10
   7  11  -8    0.90    0.70
   7 -11  -8   -0.80    0.70
   7  11   8    2.50    1.10
   7 -11  -8    0.90    0.90
   0 -12  -8   19.20    1.20
   0 -12   8   18.30    1.30
   0 -12   8   19.40    1.20
   0 -12   8   18.90    1.10
   0 -12  -8   18.50    1.40
   1 -12   8   81.49    2.90
   1 -12   8   81.09    3.20
  -1 -12  -8   78.69    2.70
  -1 -12  -8   82.09    3.20
  -1 -12  -8   78.09    2.90
   1 -12  -8   86.99    3.30
   1 -12  -8   79.19    3.00
  -1 -12   8   81.29    3.00
  -1 -12   8   77.29    2.90
  -1  12  -8   77.29    2.80
  -1 -12   8   80.59    2.60
  -2 -12  -8   20.80    1.00
   2 -12   8   16.70    1.20
   2 -12   8   21.40    1.50
  -2 -12  -8   20.60    0.90
  -2 -12  -8   19.50    1.50
  -2 -12   8   19.60    1.40
   2 -12  -8   18.80    1.40
  -2 -12   8   21.40    1.20
  -2 -12   8   20.70    1.00
   2 -12  -8   21.30    1.50
  -2  12  -8   19.10    1.20
   3 -12   8   62.79    2.50
   3 -12   8   55.29    2.80
  -3 -12  -8   57.39    1.80
  -3 -12  -8   61.59    2.80
   3 -12  -8   55.99    2.80
  -3 -12   8   59.59    2.10
   3 -12  -8   55.79    2.70
  -3 -12   8   56.99    2.20
  -3 -12   8   55.19    2.40
  -4 -12  -8    1.50    0.30
  -4 -12  -8    0.70    0.70
   4 -12   8    1.10    0.70
   4 -12   8    1.50    0.70
  -4 -12   8    1.90    0.50
   4  12   8    1.40    0.80
  -4 -12   8    1.20    0.50
   4 -12  -8    2.70    0.80
   4 -12  -8    0.00    0.50
  -5 -12  -8    0.20    0.20
   5 -12   8    0.30    0.60
  -5 -12   8    0.10    0.40
  -5 -12   8    0.50    0.40
   5  12   8    0.10    0.70
   5 -12  -8    1.50    0.80
   5 -12  -8    0.30    0.70
   6 -12   8    2.20    1.10
  -6 -12  -8    2.50    0.50
   6  12  -8    1.70    0.70
   6 -12   8    4.00    1.10
   6 -12  -8    3.10    1.20
   6  12   8    2.20    1.10
   6 -12  -8    3.00    1.00
   7 -12   8    2.10    1.10
   7 -12   8    1.50    1.00
  -7 -12  -8    2.80    0.60
   7  12  -8    1.60    0.80
   7  12   8    0.10    1.00
   7 -12  -8    1.40    1.00
   7 -12  -8    3.80    1.10
   0 -13   8   -0.40    0.40
   0 -13  -8    0.10    0.30
   0 -13   8    0.10    0.40
   0 -13  -8    0.30    0.50
   0 -13   8   -0.20    0.30
  -1 -13  -8   19.50    1.50
   1 -13   8   20.60    1.20
   1 -13   8   18.80    1.40
   1 -13   8   19.10    1.30
  -1 -13  -8   21.20    1.10
  -1 -13  -8   19.30    1.20
  -1 -13   8   18.70    1.20
  -1  13  -8   19.10    1.20
  -1 -13   8   18.00    1.30
  -1 -13   8   19.80    1.10
   1 -13  -8   18.00    1.30
   1 -13  -8   17.70    1.40
   2 -13   8    3.00    0.70
  -2 -13  -8    3.00    0.50
  -2 -13  -8    2.30    0.40
   2 -13   8    3.30    0.90
  -2 -13  -8    2.40    0.80
   2 -13  -8    1.60    0.70
  -2 -13   8    2.50    0.60
  -2 -13   8    2.10    0.60
  -2 -13   8    2.50    0.50
   2 -13  -8    3.40    0.80
  -3 -13  -8    0.30    0.20
  -3 -13  -8    0.50    0.20
   3 -13   8    1.40    1.10
   3 -13   8    0.10    0.50
  -3 -13  -8   -0.50    0.50
   3 -13  -8    0.90    0.70
  -3 -13   8    0.30    0.40
   3 -13  -8    0.10    0.60
  -3 -13   8    0.40    0.40
  -3 -13   8    0.40    0.50
   4 -13   8    2.10    0.90
  -4 -13  -8    3.70    1.00
   4 -13   8    1.60    0.70
  -4 -13   8    2.20    0.50
   4 -13  -8    2.90    0.90
   4 -13  -8    2.20    0.80
   5 -13   8   10.20    1.60
  -5 -13  -8    9.30    1.40
   5 -13   8   12.90    1.70
   5  13   8   12.30    1.70
   5 -13  -8   13.10    1.70
   5 -13  -8   11.50    1.60
  -5 -13   8   12.20    1.00
  -5 -13   8    8.30    0.90
   6 -13   8    4.50    1.20
   6 -13   8    1.40    0.90
  -6 -13   8    1.20    0.60
   6 -13  -8    1.00    0.90
   6 -13  -8    1.50    0.90
   6  13   8    0.80    0.90
   0 -14   8    1.80    0.50
   0 -14   8    0.80    0.60
   0 -14  -8    2.20    0.50
   0 -14  -8    1.00    0.70
  -1 -14  -8    1.60    0.50
   1 -14   8    1.00    0.60
  -1 -14  -8    2.00    0.80
   1 -14   8    2.90    0.60
   1 -14   8    1.90    0.60
  -1 -14  -8    1.90    0.50
  -1 -14   8    1.90    0.60
  -1 -14   8    1.60    0.60
   1 -14  -8    1.70    0.60
  -2 -14  -8    2.30    0.40
   2 -14   8    1.60    0.60
   2 -14   8    1.20    0.70
  -2 -14  -8    2.80    0.40
  -2 -14   8    1.50    0.60
  -2 -14   8    3.40    0.70
   2 -14  -8    2.20    0.70
   2 -14  -8    2.30    0.80
  -2 -14   8    2.90    0.60
   3 -14   8    0.00    0.50
  -3 -14  -8   -0.20    0.60
   3 -14   8   -0.40    0.50
  -3 -14   8   -0.10    0.40
   3 -14  -8   -0.10    0.50
   3 -14  -8    0.00    0.60
  -3 -14   8   -0.10    0.40
  -4 -14  -8   -0.20    0.70
   4 -14   8    0.50    0.80
   4 -14   8    0.50    0.70
  -4 -14   8    2.00    0.50
  -4 -14   8    1.10    0.50
   4 -14  -8    0.00    0.70
   4 -14  -8    1.50    0.90
   5 -14   8    7.40    1.40
   5 -14   8    7.50    1.20
  -5 -14  -8    8.50    1.50
   5 -14  -8    4.60    1.20
   5 -14  -8    7.10    1.40
  -5 -14   8    6.10    0.80
   6 -14   8    3.40    1.00
  -6 -14  -8    3.40    1.00
   6 -14   8    2.30    1.00
   6 -14  -8    1.80    1.10
   6 -14  -8    3.60    1.10
   6  14   8    1.50    1.00
  -6 -14   8    3.00    0.70
   0 -15  -8    0.80    0.60
   0 -15   8   -1.00    0.30
   0 -15   8    0.50    0.40
   0 -15   8   -0.40    0.40
   0 -15  -8   -0.20    0.40
  -1 -15  -8    3.50    0.60
   1 -15   8    2.40    0.70
  -1 -15  -8    4.40    1.00
  -1 -15  -8    3.60    0.50
   1 -15   8    2.60    0.60
  -1 -15   8    3.50    0.70
   1 -15  -8    3.50    0.90
  -1 -15   8    2.40    0.70
   1 -15  -8    2.60    0.70
  -1 -15   8    2.90    0.60
  -2 -15  -8    5.50    1.10
   2 -15   8    6.80    1.00
  -2 -15  -8    4.90    0.40
   2 -15   8    3.60    0.90
  -2 -15  -8    5.30    0.50
  -2 -15   8    5.10    0.70
   2 -15  -8    5.70    1.00
   2 -15  -8    2.90    0.90
  -2 -15   8    4.60    0.80
  -2 -15   8    5.20    0.90
   3 -15   8    7.70    1.30
  -3 -15  -8    5.90    1.20
   3 -15   8    6.80    1.00
  -3 -15   8    6.80    0.80
   3 -15  -8    8.00    1.30
  -3 -15   8    6.90    1.20
   3 -15  -8    7.10    1.20
  -4 -15  -8   11.50    1.50
   4 -15   8   10.80    1.60
   4 -15   8   11.40    1.40
   4 -15  -8   11.80    1.70
   4 -15  -8   13.00    1.70
  -4 -15   8   11.90    1.00
   5 -15   8    4.90    1.10
   5 -15   8    5.40    1.30
  -5 -15  -8    3.50    1.00
   5 -15  -8    3.30    1.10
   5 -15  -8    4.80    1.20
  -5 -15   8    4.70    0.70
   0 -16   8    3.20    0.70
   0 -16   8    3.80    0.80
   0 -16  -8    3.70    0.70
   0 -16  -8    3.80    0.90
  -1 -16  -8    9.70    0.80
  -1 -16  -8   12.00    0.90
   1 -16   8    8.80    1.20
  -1 -16  -8    9.10    1.30
   1 -16   8   10.90    1.10
  -1 -16   8   10.40    1.20
   1 -16  -8   13.30    1.50
   1 -16  -8    8.30    1.10
  -1 -16   8    9.50    0.90
   2 -16   8    5.60    0.90
   2 -16   8    2.30    0.90
  -2 -16  -8    2.90    0.90
  -2 -16   8    2.70    0.60
  -2 -16   8    3.40    0.70
   2 -16  -8    2.40    0.90
   2 -16  -8    3.00    0.80
   3 -16   8    1.60    0.90
  -3 -16  -8    0.60    0.70
   3 -16   8    0.20    0.70
  -3 -16   8    0.70    0.50
   3 -16  -8    0.60    0.80
   3 -16  -8    1.30    0.80
   4 -16   8   -0.40    0.70
  -4 -16  -8    1.60    1.00
   4 -16   8   -0.20    0.70
   4 -16  -8    1.10    0.90
   4 -16  -8    2.00    0.90
  -4 -16   8    0.70    0.50
   0 -17   8    0.70    0.60
   0 -17   8    0.00    0.50
   0 -17  -8    0.60    0.50
   0 -17  -8   -0.10    0.40
   0 -17  -8   -0.50    0.60
  -1 -17  -8    0.40    0.40
   1 -17   8    0.60    0.60
   1 -17   8    0.10    0.60
  -1 -17  -8   -0.10    0.30
  -1 -17  -8   -0.30    0.60
   1 -17  -8    0.00    0.40
  -1 -17   8    0.60    0.50
   1 -17  -8    0.20    0.70
  -1 -17   8    0.80    0.60
   2 -17   8    0.70    0.60
   2 -17   8    1.30    0.80
  -2 -17  -8    2.40    0.90
  -2 -17   8    1.30    0.50
   2 -17  -8    0.80    0.80
  -2 -17   8    0.80    0.50
   2 -17  -8   -0.20    0.60
   0   0  -9    0.30    0.30
   0   0   9    0.50    0.20
   0   0  -9    0.00    0.20
   0   0   9    0.40    0.30
  -1   0  -9   -0.20    0.20
   1   0   9   -0.20    0.20
   1   0  -9    0.20    0.10
   1   0  -9   -0.30    0.20
  -1   0   9    0.40    0.30
   1   0   9   -0.20    0.20
  -1   0   9    0.10    0.10
   2   0   9    0.50    0.30
   2   0  -9    0.20    0.20
   2   0   9   -0.10    0.30
  -2   0  -9    0.10    0.30
   2   0  -9    0.40    0.30
  -2   0   9    0.00    0.20
  -2   0  -9   -0.10    0.30
  -3   0   9    1.00    0.40
  -3   0  -9    0.90    0.50
   3   0  -9    0.30    0.40
   3   0   9    0.60    0.50
   3   0   9    0.40    0.40
  -3   0  -9    1.20    0.50
   3   0  -9    0.80    0.40
  -4   0  -9    0.30    0.50
   4   0  -9    0.20    0.40
   4   0   9    0.60    0.50
   4   0  -9    0.20    0.50
  -4   0   9    0.80    0.40
  -4   0  -9    0.60    0.50
  -5   0  -9    0.10    0.40
  -5   0   9    0.60    0.40
   5   0  -9    0.10    0.50
   5   0   9    0.10    0.40
   5   0   9   -0.10    0.50
   6   0   9    1.00    0.70
   6   0  -9    0.30    0.70
   6   0  -9    1.20    0.60
   6   0   9    0.30    0.80
  -6   0  -9    0.70    0.70
   7   0   9    1.10    0.70
  -7   0  -9    0.30    0.70
   7   0  -9   -0.30    0.60
   7   0   9    1.80    0.90
   7   0  -9   -0.10    0.60
   8   0   9    0.00    0.60
   8   0  -9   -0.60    0.60
   8   0   9    0.60    0.70
  -8   0  -9   -0.40    0.60
   8   0  -9    0.40    0.70
   9   0  -9    1.10    0.80
   9   0  -9   -0.40    0.70
   9   0   9    1.20    1.00
   9   0   9    0.20    0.70
   0   1   9    0.20    0.30
   0  -1  -9    0.40    0.30
   0   1  -9    0.10    0.10
   0   1  -9    0.10    0.20
   0  -1  -9   -0.20    0.10
   0  -1   9    0.10    0.10
   0  -1   9    0.90    0.40
   0  -1  -9    0.00    0.20
   0   1   9   -0.10    0.20
  -1  -1  -9  182.68    5.20
   1  -1   9  171.88    5.00
  -1   1  -9  177.68    5.00
   1  -1  -9  176.08    5.50
  -2   1   9   42.50    1.50
  -2  -1  -9   41.20    1.70
   2  -1   9   39.50    1.70
   2  -1   9   42.40    1.80
   2   1  -9   43.50    1.90
   2   1  -9   41.00    1.40
  -2  -1  -9   44.60    1.80
   2   1   9   40.50    1.80
   2  -1  -9   41.40    1.50
  -2   1  -9   44.30    1.60
  -2  -1   9   40.30    1.30
  -2   1  -9   40.70    1.70
   2   1   9   40.30    1.70
   2  -1  -9   41.40    2.00
   3   1  -9   23.70    1.00
   3   1  -9   24.20    1.30
   3  -1   9   25.70    1.40
  -3  -1  -9   22.10    1.30
   3  -1   9   22.80    1.30
  -3   1   9   23.50    1.10
   3   1  -9   22.70    1.50
  -3  -1  -9   23.20    1.20
  -3  -1   9   23.50    1.00
  -3   1  -9   24.40    1.30
   3  -1  -9   23.90    1.10
   3  -1  -9   24.40    1.30
   3   1   9   24.10    1.40
  -3   1  -9   24.30    1.20
   3   1   9   22.90    1.40
   4  -1   9   50.19    2.20
  -4   1   9   52.79    1.90
   4   1  -9   52.89    2.20
   4   1  -9   52.69    2.00
  -4  -1  -9   51.99    2.20
  -4   1  -9   50.19    2.20
  -4   1  -9   49.70    2.10
   4  -1  -9   49.60    2.20
   4  -1  -9   50.09    2.00
   4   1   9   51.39    2.40
  -4  -1   9   53.69    1.90
   5  -1   9   13.30    1.30
  -5   1   9   13.40    1.00
   5   1  -9   13.50    1.00
   5  -1   9   14.20    1.20
  -5  -1  -9   13.50    1.10
   5   1  -9   12.70    1.10
  -5   1  -9   12.10    1.40
   5  -1  -9   12.10    1.30
   5   1   9   12.00    1.40
  -5  -1   9   13.70    0.90
   5  -1  -9   11.40    1.00
  -5   1  -9   13.30    1.40
   6   1  -9    0.90    0.60
  -6  -1  -9    1.00    0.60
   6   1  -9    1.40    0.70
   6  -1   9    1.00    0.70
   6  -1   9    2.70    0.80
  -6   1  -9    1.20    0.70
   6  -1  -9    1.30    0.60
   6   1   9    3.30    1.00
   6  -1  -9    1.00    0.70
  -6  -1   9    1.00    0.50
   7   1  -9   10.40    1.30
   7  -1   9    9.90    1.50
   7  -1   9   13.40    1.60
   7   1  -9   12.20    1.40
  -7  -1  -9   10.30    1.40
   7   1   9   14.20    1.80
  -7   1  -9   10.90    1.40
   7  -1  -9   12.00    1.50
   7  -1  -9   12.30    1.40
   8   1  -9   12.20    1.50
   8  -1   9   12.10    1.60
   8   1  -9   16.40    1.80
  -8  -1  -9   11.90    1.60
   8  -1   9   12.40    1.80
   8   1   9   12.60    1.90
   8  -1  -9   13.20    1.60
   8   1   9   10.80    1.40
   8  -1  -9   13.20    1.70
  -8   1  -9   12.50    1.60
   9  -1   9   -1.10    0.60
  -9  -1  -9    0.10    0.80
   9   1  -9    0.30    0.80
   9   1  -9   -0.10    0.70
   9  -1   9   -1.40    0.70
   9  -1  -9   -0.80    0.70
   9   1   9   -0.60    0.90
   9  -1  -9   -1.20    0.70
   9   1   9    1.60    0.80
   0   2   9  165.98    5.10
   0  -2  -9  167.48    4.90
   0  -2   9  167.88    5.10
  -1  -2  -9   77.99    2.60
   1  -2   9   75.59    2.40
  -1   2   9   71.69    2.40
  -1  -2  -9   72.69    2.60
   1   2  -9   73.09    2.60
   1   2  -9   78.29    2.10
   1  -2   9   74.19    2.60
   1   2  -9   74.19    2.10
   1  -2  -9   78.19    2.80
   1   2   9   74.29    2.60
  -1  -2   9   76.69    2.80
  -1   2  -9   73.39    2.30
  -1   2  -9   71.79    2.60
   1  -2  -9   75.09    2.40
  -2   2   9  877.41   78.29
  -2  -2  -9  897.11   62.79
   2  -2   9  925.91   32.30
   2   2  -9  802.42   72.19
  -2  -2  -9  901.81   30.80
   2   2  -9  933.81   30.40
   2  -2   9  890.21   60.79
   2  -2  -9  913.91   30.50
  -2   2  -9  808.52   63.69
   2   2   9  861.51   29.80
  -2  -2   9  876.51   29.50
  -2   2  -9  911.71   32.70
   3  -2   9   78.39    2.80
  -3   2   9   74.59    2.50
   3  -2   9   77.79    2.80
   3   2  -9   74.39    2.40
  -3  -2  -9   75.89    2.80
   3   2  -9   77.69    2.70
  -3  -2  -9   78.99    2.70
   3   2  -9   75.89    3.00
  -3   2  -9   75.29    3.10
   3   2   9   75.79    2.90
   3   2   9   75.59    2.70
  -3   2  -9   74.69    2.60
   3  -2  -9   81.49    2.80
   3  -2  -9   77.19    2.60
   4   2  -9   28.50    1.30
  -4  -2  -9   29.00    1.60
  -4   2   9   31.10    1.40
  -4  -2  -9   29.40    1.50
   4   2  -9   32.60    1.90
   4  -2   9   27.20    1.60
  -4  -2   9   29.10    1.20
   4   2   9   30.20    1.70
   4   2   9   28.50    1.50
  -4   2  -9   26.50    1.40
  -4   2  -9   31.40    1.70
   4  -2  -9   28.00    1.40
   4  -2  -9   30.90    1.70
   5   2  -9    0.80    0.60
   5  -2   9    0.90    0.60
   5   2  -9    1.20    0.50
   5  -2   9    0.80    0.60
  -5   2   9    0.60    0.40
  -5  -2  -9    1.20    0.60
  -5  -2   9    1.10    0.40
   5   2   9    0.70    0.60
   5   2   9    1.40    0.50
   5  -2  -9    0.90    0.60
   5  -2  -9    1.20    0.60
  -5   2  -9    0.60    0.60
   6  -2   9   10.70    1.40
   6   2  -9   12.50    1.30
   6  -2   9    9.50    1.40
  -6  -2  -9   10.10    1.20
   6  -2  -9   10.70    1.40
   6   2   9   14.30    1.20
   6  -2  -9   13.00    1.30
   6   2   9   12.40    1.60
  -6   2  -9   14.70    1.60
  -6  -2   9   12.50    1.00
  -7  -2  -9    1.10    0.70
   7  -2   9    1.20    0.80
   7   2  -9    0.70    0.70
  -7   2  -9   -0.20    0.60
   7  -2  -9    1.40    0.80
   7  -2  -9   -0.10    0.60
   7   2   9    1.60    0.70
   7   2   9   -0.70    0.70
   8  -2   9    6.00    1.30
  -8  -2  -9    5.60    1.20
   8   2  -9    5.70    1.10
   8  -2   9    5.30    1.30
   8   2  -9    5.60    1.20
   8  -2  -9    6.20    1.40
   8  -2  -9    7.00    1.30
   8   2   9    5.50    1.40
   8   2   9    7.50    1.20
  -8   2  -9    8.10    1.40
   9   2  -9    4.80    1.30
   9   2  -9    2.80    1.00
   9  -2   9    2.20    1.20
  -9  -2  -9    1.40    1.00
   9  -2   9    3.90    1.10
   9   2   9    4.10    1.00
   9  -2  -9    3.20    1.10
   9  -2  -9    4.80    1.30
   9   2   9    3.40    1.30
   0  -3   9    0.10    0.30
   0   3  -9    0.00    0.10
   0  -3  -9   -0.20    0.20
   0  -3  -9    0.00    0.30
   0  -3   9    0.30    0.10
   0   3  -9   -0.10    0.20
  -1   3   9   96.49    3.10
   1  -3   9  100.79    3.30
   1   3  -9   98.49    3.20
   1  -3   9   97.29    2.90
  -1  -3  -9   98.69    3.30
  -1  -3  -9   96.89    3.20
   1   3   9   97.09    3.30
  -1   3  -9  102.89    3.20
   1   3   9   98.99    3.20
  -1  -3   9   95.89    3.40
  -1   3  -9  101.39    2.90
   1  -3  -9   98.89    3.40
   2  -3   9   93.49    3.00
   2  -3   9   95.99    3.30
   2   3  -9   91.19    3.20
  -2   3   9   96.49    3.00
   2   3  -9   99.29    2.70
  -2  -3  -9   93.49    3.10
  -2  -3  -9   98.99    3.30
  -2  -3   9   95.99    3.40
   2   3   9   93.29    3.30
  -2   3  -9   94.59    3.20
   2   3   9   96.29    3.20
  -2  -3   9   94.49    2.60
   2  -3  -9   99.79    3.00
  -2   3  -9   92.99    2.90
  -3  -3  -9  133.69    4.10
   3  -3   9  126.39    4.10
   3   3  -9  132.99    4.40
  -3  -3  -9  128.59    4.30
   3   3  -9  126.99    3.70
   3   3  -9  133.09    4.00
   3  -3   9  128.69    4.30
  -3   3   9  130.09    4.00
  -3   3  -9  129.39    4.00
   3   3   9  125.09    4.40
   3   3   9  128.19    4.10
  -3  -3   9  129.69    3.70
   3  -3  -9  124.09    4.20
   3  -3  -9  126.89    4.00
  -3   3  -9  127.69    4.20
   4  -3   9   76.99    3.00
   4   3  -9   74.89    2.60
  -4  -3  -9   74.89    2.80
   4   3  -9   78.59    2.80
  -4  -3  -9   76.69    3.00
  -4   3   9   80.39    3.00
   4   3  -9   73.39    3.10
  -4   3  -9   78.39    2.80
   4   3   9   74.99    3.10
   4   3   9   75.49    2.80
  -4  -3   9   76.49    2.50
  -4   3  -9   75.39    3.00
   4  -3  -9   78.19    3.00
   5   3  -9   11.80    1.00
  -5  -3  -9   12.80    1.20
   5  -3   9   13.10    1.40
  -5   3   9   13.90    1.00
   5   3  -9   13.20    1.10
   5  -3   9   11.70    1.30
   5   3   9   13.50    1.50
  -5  -3   9   13.20    0.90
   5  -3  -9   13.10    1.10
   5  -3  -9   15.70    1.50
  -5   3  -9   13.70    1.40
   5   3   9   12.70    1.00
   6  -3   9    3.40    0.90
   6  -3   9    5.60    1.10
   6   3  -9    3.70    0.90
   6   3  -9    4.70    0.90
  -6  -3  -9    4.10    0.80
   6   3   9    5.30    0.90
  -6   3  -9    4.60    1.00
   6   3   9    3.00    0.90
   6  -3  -9    6.60    1.20
   6  -3  -9    2.70    0.80
  -6  -3   9    5.60    0.80
   7   3  -9    2.20    0.80
  -7  -3  -9    1.00    0.70
   7  -3   9    0.70    0.90
   7   3  -9    2.90    0.80
   7  -3   9    1.60    0.90
   7   3   9    2.00    1.00
   7   3   9    1.20    0.60
  -7   3  -9    1.60    0.80
   7  -3  -9    1.90    0.90
   7  -3  -9    2.80    0.90
  -8  -3  -9    8.00    1.20
   8   3  -9   10.80    1.50
   8   3  -9    8.30    1.20
   8  -3   9    7.10    1.30
   8  -3   9   10.30    1.60
   8   3   9    6.60    1.20
   8   3   9    9.60    1.70
   8  -3  -9    9.80    1.50
  -8   3  -9    8.00    1.40
   8  -3  -9    9.80    1.60
   9  -3   9    4.80    1.30
   9   3  -9    4.50    1.10
  -9  -3  -9    2.00    1.00
   9  -3   9    2.30    1.10
   9  -3  -9    2.10    1.10
   9   3   9    0.60    1.10
   9  -3  -9    3.20    1.10
   0   4   9 1127.89   75.29
   0   4  -9 1089.99   74.29
   0  -4  -9 1293.87   82.09
   0  -4   9 1328.67   73.99
   0   4   9 1223.68   37.00
   0  -4  -9 1266.97   37.60
   0  -4   9 1188.18   38.20
   0   4  -9 1156.38   39.10
   1   4  -9  171.38    5.20
  -1   4   9  175.18    5.20
   1  -4   9  180.08    5.40
  -1  -4  -9  181.08    5.40
   1   4   9  181.08    5.30
  -1   4  -9  173.78    5.30
   1   4   9  172.58    5.30
   2  -4   9    8.60    0.70
  -2  -4  -9    8.70    0.90
   2   4  -9    8.60    0.40
   2  -4   9    9.20    1.00
   2   4  -9    8.80    0.80
  -2  -4  -9    9.00    1.00
  -2   4   9    8.00    0.70
  -2  -4   9    8.40    0.40
  -2   4  -9   10.30    1.00
   2  -4  -9    9.10    0.70
   2   4   9    7.90    0.70
  -2   4  -9    8.40    0.60
   2   4   9   10.30    0.90
  -2  -4   9    9.30    1.00
   3   4  -9   13.10    1.00
   3   4  -9   16.20    0.80
  -3   4   9   14.40    0.90
  -3  -4  -9   15.70    1.10
  -3  -4  -9   15.90    0.90
   3  -4   9   16.80    1.20
   3   4  -9   17.20    1.00
   3  -4   9   15.40    1.00
   3   4   9   15.10    1.00
  -3   4  -9   16.70    1.10
   3  -4  -9   13.80    1.10
   3  -4  -9   13.00    0.90
  -3   4  -9   16.10    1.00
   3   4   9   15.10    1.20
  -3  -4   9   14.80    0.70
   4   4  -9  321.17    9.20
   4   4  -9  322.17    9.60
   4  -4   9  334.07    9.50
   4  -4   9  317.77    9.60
  -4  -4  -9  323.67    9.60
  -4   4   9  333.87    9.30
  -4   4  -9  324.47    9.60
   4   4   9  334.37    9.80
   4   4   9  321.17    9.20
   5   4  -9   14.50    1.10
   5   4  -9   14.00    1.00
   5  -4   9   14.10    1.40
   5  -4   9   13.60    1.40
  -5  -4  -9   13.30    1.40
  -5   4  -9   16.60    1.60
   5  -4  -9   14.80    1.50
   5  -4  -9   12.90    1.10
   5   4   9   15.20    1.70
  -5  -4   9   16.80    1.00
   5   4   9   13.70    1.00
   6  -4   9    8.30    1.30
   6  -4   9    8.30    1.30
   6   4  -9    6.30    1.00
  -6  -4  -9    5.00    1.00
   6   4  -9    6.30    1.00
  -6  -4   9    7.90    0.90
   6   4   9    7.10    1.30
   6  -4  -9    7.60    1.10
  -6   4  -9    7.20    1.20
   6   4   9    6.00    0.90
   6  -4  -9    8.40    1.30
   7   4  -9    5.70    1.00
  -7  -4  -9    5.00    1.00
   7  -4   9    5.80    1.30
   7  -4   9    6.90    1.30
   7   4  -9    6.50    1.10
   7   4   9    5.70    0.90
   7   4   9    5.60    1.40
   7  -4  -9    8.50    1.30
   7  -4  -9    6.60    1.30
   8   4  -9   26.20    2.10
  -8  -4  -9   31.70    2.10
   8  -4   9   32.50    2.40
   8  -4   9   32.10    2.40
   8   4  -9   30.20    2.20
  -8   4  -9   32.30    2.30
   8   4   9   35.50    2.70
   8   4   9   34.40    2.00
   8  -4  -9   31.70    2.50
   8  -4  -9   28.80    2.20
   9  -4   9    2.40    1.20
   9  -4   9    1.30    0.90
  -9  -4  -9    2.20    0.90
   9   4  -9    3.90    1.10
   9  -4  -9    1.70    1.10
   9   4   9    1.20    1.10
   9  -4  -9    0.70    1.00
   0   5  -9   -0.20    0.20
   0  -5   9    0.30    0.30
   0  -5  -9   -0.20    0.20
   0  -5  -9   -0.20    0.20
   0  -5  -9   -0.10    0.20
   0  -5   9   -0.10    0.10
   0   5  -9    0.00    0.10
  -1   5   9  197.78    5.80
  -1  -5  -9  194.98    5.80
   1   5  -9  187.78    5.70
  -1  -5  -9  198.88    6.00
  -1  -5   9  206.58    6.00
   1   5   9  193.58    5.90
  -1   5  -9  196.48    5.80
   2  -5   9   28.00    1.20
   2  -5   9   25.70    1.40
  -2  -5  -9   25.80    1.20
  -2  -5  -9   24.60    1.50
   2   5  -9   27.70    0.90
   2   5  -9   28.10    1.30
  -2   5   9   26.40    1.30
  -2  -5   9   27.80    0.80
  -2   5  -9   23.70    1.40
   2   5   9   29.80    1.60
  -2  -5   9   27.70    1.50
  -2   5  -9   25.20    1.10
   2  -5  -9   27.90    1.40
   2  -5  -9   27.70    1.30
   2   5   9   28.10    1.30
   3   5  -9   24.50    1.30
  -3  -5  -9   26.90    1.60
   3   5  -9   29.90    1.20
   3  -5   9   31.40    1.40
   3  -5   9   26.30    1.60
  -3  -5  -9   29.50    1.30
   3   5  -9   28.30    1.30
  -3   5   9   25.40    1.50
   3  -5  -9   28.40    1.40
  -3  -5   9   29.00    1.00
   3   5   9   29.70    1.70
  -3   5  -9   27.20    1.50
   3  -5  -9   29.40    1.60
  -3   5  -9   29.70    1.30
   3   5   9   27.60    1.30
  -4  -5  -9   18.00    1.10
   4   5  -9   15.20    1.00
   4  -5   9   17.50    1.20
   4  -5   9   17.70    1.40
   4   5  -9   16.90    1.00
   4   5  -9   18.50    2.10
  -4  -5  -9   17.10    1.40
  -4   5   9   18.80    1.10
  -4   5  -9   16.10    1.30
  -4   5  -9   17.20    1.10
   4  -5  -9   17.80    1.10
   4  -5  -9   16.80    1.30
  -4  -5   9   17.60    0.90
   4   5   9   18.60    1.50
   4   5   9   16.70    1.00
   5  -5   9    0.80    0.60
   5   5  -9    0.40    0.50
   5   5  -9    0.70    0.50
   5  -5   9    0.90    0.70
  -5  -5  -9    0.60    0.40
   5  -5  -9    1.70    0.70
   5   5   9    1.20    0.90
   5   5   9   -0.10    0.40
  -5   5  -9    1.20    0.70
  -5  -5   9    0.30    0.40
   5  -5  -9    2.30    0.80
  -6  -5  -9   24.40    1.60
   6   5  -9   23.10    1.60
   6  -5   9   24.40    1.80
   6  -5   9   22.90    1.80
   6  -5  -9   23.50    1.70
   6   5   9   22.50    1.40
   6   5   9   23.80    2.00
  -6  -5   9   23.80    1.30
  -6   5  -9   25.40    1.90
   6  -5  -9   22.30    1.90
   7   5  -9   44.00    2.40
   7   5  -9   43.90    2.20
  -7  -5  -9   42.20    2.30
   7  -5   9   42.80    2.70
   7  -5   9   46.50    2.70
  -7   5  -9   44.50    2.60
   7   5   9   46.20    2.20
   7  -5  -9   47.20    2.80
   7   5   9   48.60    3.00
   7  -5  -9   39.60    2.40
   8  -5   9    0.10    0.80
  -8  -5  -9    1.50    0.70
   8   5  -9   -0.20    0.50
   8   5  -9   -0.70    0.70
   8  -5   9   -0.10    0.80
   8  -5  -9    0.20    0.80
   8   5   9   -0.10    0.50
   8  -5  -9    0.90    0.80
   8   5   9   -0.50    0.90
  -9  -5  -9    1.50    0.80
   9  -5   9    7.30    1.60
   9   5  -9    4.50    1.20
   9  -5   9    7.10    1.50
   9  -5  -9    3.80    1.20
   9  -5  -9    3.50    1.20
   9   5   9    2.60    1.40
   0  -6  -9    5.50    0.80
   0   6  -9    5.30    0.30
   0  -6   9    7.50    0.80
   0   6  -9    6.10    0.70
   0  -6  -9    5.50    0.70
   0  -6  -9    5.10    0.60
   0  -6   9    5.80    0.30
   1   6  -9    0.40    0.20
  -1  -6  -9    0.20    0.30
   1  -6   9   -0.10    0.30
  -1  -6  -9   -0.20    0.30
   1  -6   9    0.40    0.20
  -1  -6  -9   -0.10    0.30
  -1   6   9   -0.40    0.20
  -1   6  -9    0.20    0.30
  -1  -6   9    0.10    0.10
   1  -6  -9    0.10    0.30
  -1   6  -9    0.00    0.20
  -1  -6   9   -0.30    0.20
  -2  -6  -9  332.67   10.30
   3   6  -9   74.99    2.50
   3  -6   9   73.69    2.60
   3  -6   9   75.39    2.90
  -3  -6  -9   73.29    3.00
  -3   6   9   68.79    2.70
   3   6  -9   71.59    2.50
   3   6  -9   73.99    2.30
  -3  -6  -9   76.29    2.50
  -3  -6   9   72.69    2.20
   3  -6  -9   69.39    2.80
  -3   6  -9   72.29    2.50
   3  -6  -9   70.49    2.70
   3   6   9   69.29    2.40
   3   6   9   69.89    3.00
  -3   6  -9   73.49    2.90
   4   6  -9   32.10    1.50
   4  -6   9   32.70    1.90
   4   6  -9   31.20    1.40
  -4  -6  -9   28.90    1.40
   4  -6   9   33.20    1.70
   4   6   9   31.20    1.40
  -4   6  -9   31.90    1.60
   4   6   9   32.10    2.00
   4  -6  -9   32.30    1.70
  -4  -6   9   31.80    1.30
  -5  -6  -9   79.29    2.90
   5   6  -9   74.19    2.80
   5  -6   9   80.79    3.40
   5   6  -9   75.29    2.90
   5  -6   9   78.79    3.10
   5  -6  -9   80.99    3.40
   5   6   9   75.79    2.70
  -5  -6   9   80.49    2.70
   5   6   9   76.79    3.50
   5  -6  -9   73.29    3.10
  -5   6  -9   73.09    3.30
   6   6  -9  118.69    4.20
   6  -6   9  115.19    4.50
  -6  -6  -9  117.99    4.20
   6   6  -9  121.59    4.00
   6  -6   9  121.19    5.30
   6  -6  -9  125.29    4.50
  -6  -6   9  119.09    3.90
  -6   6  -9  109.09    4.60
   6  -6  -9  128.79    4.80
   6   6   9  116.79    3.90
   6   6   9  116.69    4.90
   7  -6   9    1.00    1.00
   7   6  -9    0.70    0.50
  -7  -6  -9    1.10    0.60
   7   6  -9    0.90    0.70
   7  -6   9    1.90    0.90
   7   6   9    2.10    1.10
   7  -6  -9    1.20    0.90
   7  -6  -9    0.80    0.90
   8   6  -9   -0.20    0.50
   8  -6   9    0.60    0.90
   8  -6   9    0.30    0.80
  -8  -6  -9    1.00    0.70
   8   6  -9    0.20    0.70
   8   6   9    0.70    0.90
   8  -6  -9   -0.20    0.80
   8  -6  -9    1.10    0.90
   8   6   9    0.40    0.50
   9  -6   9    0.20    0.90
   9   6  -9    0.00    0.80
   9  -6   9    0.20    0.90
  -9  -6  -9   -0.40    0.50
   9  -6  -9    0.60    0.90
   9   6   9   -1.20    0.80
   9  -6  -9    0.10    0.90
   0  -7  -9   -0.40    0.30
   0  -7   9   -0.10    0.20
   0  -7  -9    0.70    0.40
   0   7  -9    0.20    0.20
  -1  -7  -9   45.90    1.90
  -1  -7  -9   44.20    2.10
  -1  -7  -9   45.20    1.90
   1   7  -9   43.00    1.70
  -1   7   9   43.70    1.90
   1  -7   9   44.60    1.60
  -1   7  -9   43.40    1.50
  -1  -7   9   45.00    1.40
   1  -7  -9   42.30    1.80
  -1  -7   9   46.30    2.00
  -2  -7  -9   66.69    2.40
  -2   7   9   67.79    2.60
   2  -7   9   69.19    2.30
  -2  -7  -9   65.79    2.90
   2   7  -9   67.79    2.30
  -2  -7   9   68.19    2.00
  -2  -7   9   67.19    2.70
  -2   7  -9   69.79    2.70
  -2  -7   9   69.49    2.00
   2   7   9   69.49    2.80
   2  -7  -9   66.19    2.50
   2  -7  -9   70.59    2.60
  -2   7  -9   68.49    2.30
   3   7  -9    1.90    0.40
   3  -7   9    1.50    0.70
   3  -7   9    1.90    0.60
  -3  -7  -9    2.40    0.50
   3   7  -9    1.90    0.40
   3   7  -9    2.00    0.40
  -3  -7  -9    1.40    0.70
   3  -7  -9    1.10    0.60
   3   7   9    1.90    0.80
  -3  -7   9    2.20    0.30
  -3   7  -9    2.40    0.70
   3  -7  -9    1.90    0.70
  -3   7  -9    2.00    0.50
  -3  -7   9    1.80    0.60
   4  -7   9    2.60    0.80
   4   7  -9    1.80    0.50
  -4  -7  -9    1.60    0.50
   4   7  -9    2.50    0.50
   4  -7   9    3.30    0.70
   4   7   9    3.40    0.90
   4  -7  -9    2.50    0.80
   4  -7  -9    2.40    0.70
  -4   7  -9    3.50    0.80
  -4   7  -9    1.90    0.60
  -4  -7   9    2.10    0.40
  -5  -7  -9   56.49    2.30
   5   7  -9   57.49    2.30
   5  -7   9   56.99    2.80
   5  -7   9   55.79    2.60
   5   7  -9   56.39    2.10
   5   7   9   53.19    1.90
   5  -7  -9   56.89    2.80
   5   7   9   58.39    3.00
   5  -7  -9   60.39    2.70
  -5  -7   9   53.29    2.10
   6   7  -9    0.30    0.60
   6  -7   9   -0.20    0.60
   6   7  -9    0.10    0.40
  -6  -7  -9    0.30    0.50
   6  -7   9    1.00    0.80
  -6  -7   9    0.40    0.50
   6  -7  -9    0.30    0.70
   6  -7  -9    0.60    0.80
   6   7   9    1.20    1.00
   7  -7   9   12.10    1.50
   7   7  -9   11.40    1.40
   7  -7   9   13.50    1.80
  -7  -7  -9   12.30    1.30
   7  -7  -9   12.30    1.60
   7  -7  -9   12.20    1.70
   7   7   9   11.80    1.80
   8  -7   9    2.20    1.00
   8   7  -9    4.40    1.00
   8  -7   9    2.90    1.10
   8   7  -9    4.40    0.70
  -8  -7  -9    4.20    0.90
   8   7   9    5.50    1.40
   8  -7  -9    4.00    1.10
   8  -7  -9    5.00    1.30
  -9  -7  -9    0.10    0.60
   9   7  -9    1.20    0.90
   9  -7   9    3.60    1.30
   9  -7   9    0.80    1.00
   9  -7  -9    0.90    0.90
   9   7   9    3.20    1.30
   9  -7  -9    1.60    1.10
   0  -8  -9  525.75   14.70
  -1  -8  -9   25.10    1.30
  -1  -8  -9   25.80    1.60
   1  -8   9   24.30    1.40
   1  -8   9   24.10    1.10
   1   8  -9   24.20    1.10
  -1   8   9   23.30    1.40
  -1  -8  -9   24.50    1.40
   1  -8  -9   25.20    1.30
   1  -8  -9   23.60    1.40
  -1   8  -9   25.10    1.30
  -1   8  -9   25.70    1.10
  -1  -8   9   25.70    0.90
   1  -8  -9   22.20    1.30
  -1  -8   9   24.10    1.40
  -1  -8   9   23.40    1.00
   2  -8   9    0.80    0.40
  -2  -8  -9    1.80    0.60
  -2  -8  -9    2.20    0.50
  -2  -8  -9    1.00    0.60
   2   8  -9    1.40    0.30
   2  -8   9    0.60    0.50
   2  -8  -9    0.80    0.50
  -2  -8   9    1.00    0.30
  -2   8  -9    1.70    0.50
  -2  -8   9    1.60    0.30
   2   8   9    2.00    0.70
  -2   8  -9    1.00    0.40
   2  -8  -9    1.90    0.60
  -2  -8   9    1.80    0.60
  -3  -8  -9    3.30    0.60
   3  -8   9    3.50    0.70
   3  -8   9    4.20    0.90
   3   8  -9    4.00    0.50
   3  -8  -9    3.30    0.80
  -3  -8   9    2.00    0.70
   3   8   9    4.30    1.00
  -3   8  -9    3.70    0.70
  -3  -8   9    4.00    0.50
  -3  -8   9    3.90    0.50
   3  -8  -9    2.30    0.80
   4  -8   9  143.09    5.10
   4   8  -9  144.59    4.20
   4   8  -9  152.98    4.50
  -4  -8  -9  148.79    4.40
   4  -8   9  142.99    4.80
   4   8   9  145.99    5.30
   4  -8  -9  138.29    4.90
  -4  -8   9  142.89    4.30
  -4   8  -9  139.19    4.60
   4  -8  -9  144.79    5.10
  -5  -8  -9    0.40    0.40
   5   8  -9    0.90    0.50
   5  -8   9   -0.10    0.60
   5   8  -9    0.60    0.40
   5  -8   9    0.20    0.60
   5  -8  -9    1.10    0.70
   5   8   9   -0.60    0.70
  -5  -8   9    0.10    0.30
   5  -8  -9    0.80    0.70
   6  -8   9    2.40    0.90
  -6  -8  -9    0.90    0.50
   6   8  -9    0.70    0.60
   6   8  -9    1.70    0.40
   6  -8   9   -0.40    0.60
  -6  -8   9    1.20    0.50
   6  -8  -9    0.40    0.70
   6  -8  -9    1.70    0.80
   6   8   9    0.10    0.80
   7   8  -9    1.30    0.70
  -7  -8  -9    0.50    0.50
   7  -8   9    1.70    0.90
   7  -8   9   -0.30    0.70
   7   8   9    0.20    0.80
   7  -8  -9   -0.20    0.80
   7  -8  -9    0.80    0.80
  -8  -8  -9    0.10    0.50
   8   8  -9    0.40    0.80
   8  -8   9   -0.10    0.80
   8  -8   9    0.10    0.90
   8   8   9   -0.80    0.70
   8  -8  -9    0.60    0.80
   0  -9   9    0.30    0.40
   0  -9  -9   -0.60    0.30
   0  -9   9    0.10    0.20
   0  -9   9   -0.20    0.20
   1  -9   9    7.90    0.70
  -1  -9  -9    9.20    0.90
   1  -9   9    8.50    1.00
  -1  -9  -9    8.90    1.00
  -1   9  -9    8.60    0.60
  -1  -9   9    8.40    0.90
  -1  -9   9    7.90    0.50
   1  -9  -9    7.60    0.80
  -1  -9   9    8.40    0.60
   1  -9  -9    8.00    1.00
   2  -9   9    1.50    0.60
  -2  -9  -9    1.50    0.40
  -2  -9  -9    1.50    0.70
   2  -9   9    1.00    0.50
  -2   9  -9    1.30    0.50
   2  -9  -9    1.00    0.60
  -2  -9   9    1.10    0.30
   2  -9  -9    1.40    0.60
  -2  -9   9    0.90    0.30
  -2  -9   9    0.80    0.50
  -3  -9  -9    4.50    0.60
   3  -9   9    4.30    0.80
   3   9  -9    4.80    0.60
   3  -9   9    5.40    1.00
  -3  -9   9    5.20    0.50
   3  -9  -9    4.00    0.80
   3  -9  -9    3.80    0.80
  -3  -9   9    4.80    0.60
   3   9   9    4.30    1.00
  -3  -9   9    4.40    0.80
  -3   9  -9    5.60    0.80
  -4  -9  -9    0.50    0.40
   4   9  -9    1.20    0.50
   4  -9   9    1.00    0.60
   4   9  -9    1.00    0.30
   4  -9   9    1.50    0.80
   4  -9  -9    0.10    0.60
  -4  -9   9    1.00    0.40
   4  -9  -9    1.00    0.70
   4   9   9    0.30    0.70
  -5  -9  -9    6.70    0.80
   5  -9   9    8.90    1.30
   5   9  -9    6.90    0.90
   5  -9   9    7.70    1.10
   5  -9  -9    8.80    1.30
   5  -9  -9    6.70    1.10
  -5  -9   9    8.10    0.80
   5   9   9    8.30    1.40
   6  -9   9   21.20    2.20
   6   9  -9   21.10    1.50
  -6  -9  -9   19.50    1.30
   6  -9   9   21.50    2.00
   6  -9  -9   21.90    2.20
   6  -9  -9   20.40    1.70
  -6  -9   9   21.20    1.30
   7  -9   9    0.80    0.90
   7   9  -9    2.90    0.90
   7  -9   9    2.00    0.90
  -7  -9  -9    2.40    1.00
   7  -9  -9    3.40    1.10
   7   9   9    3.10    1.20
   8  -9   9    6.30    1.40
   8  -9   9    7.10    1.50
  -8  -9  -9    7.10    1.00
   8   9  -9    6.70    1.20
   8  -9  -9    5.30    1.30
   8   9   9    5.00    1.40
   8  -9  -9    4.60    1.30
   0 -10   9    1.20    0.50
   0 -10   9    1.60    0.40
   0 -10   9    1.70    0.40
   0 -10  -9    2.10    0.50
   0 -10  -9    1.80    0.60
  -1 -10  -9   72.69    2.90
   1 -10   9   69.39    2.40
   1 -10   9   72.39    2.90
  -1 -10  -9   68.39    2.60
  -1 -10   9   71.39    2.20
   1 -10  -9   69.89    2.70
  -1 -10   9   67.59    2.40
  -1  10  -9   69.99    2.40
   1 -10  -9   72.89    2.90
  -1 -10   9   69.49    2.80
  -2 -10  -9   42.80    2.10
   2 -10   9   40.90    2.10
  -2 -10  -9   42.10    1.70
   2  10  -9   38.90    1.50
   2 -10   9   41.60    1.80
   2 -10  -9   40.80    2.00
  -2  10  -9   40.70    1.70
  -2 -10   9   46.00    2.10
   2 -10  -9   43.40    2.10
  -2 -10   9   41.50    1.40
  -3 -10  -9   -0.40    0.50
   3 -10   9   -0.70    0.40
   3 -10   9    0.00    0.40
  -3 -10  -9   -0.10    0.30
  -3 -10   9    0.60    0.50
  -3 -10   9   -0.10    0.30
   3  10   9    1.40    0.70
   3 -10  -9    0.40    0.60
  -3 -10   9    0.50    0.30
  -3  10  -9    0.20    0.40
   3 -10  -9   -0.20    0.50
  -4 -10  -9   12.30    0.80
   4 -10   9   12.60    1.50
   4 -10   9   12.50    1.30
   4 -10  -9   11.80    1.30
   4  10   9   11.30    1.50
   4 -10  -9   12.10    1.50
  -4 -10   9   11.20    0.80
  -4 -10   9   12.10    0.80
   5 -10   9    0.20    0.60
   5  10  -9    0.90    0.50
   5 -10   9    1.00    0.80
  -5 -10  -9    0.50    0.40
   5 -10  -9    0.10    0.70
   5  10   9    0.30    0.80
  -5 -10   9    0.50    0.40
  -6 -10  -9    0.00    0.30
   6  10  -9   -0.40    0.50
   6 -10   9   -0.30    0.60
   6 -10   9    0.10    0.60
   6 -10  -9   -0.50    0.50
   6 -10  -9    0.20    0.70
   6  10   9    1.00    0.90
  -6 -10   9   -0.10    0.30
   7 -10   9    5.80    1.20
   7 -10   9    3.40    1.20
  -7 -10  -9    5.00    0.80
   7  10  -9    4.60    1.00
   7 -10  -9    3.50    1.10
   7  10   9    4.40    1.30
   7 -10  -9    7.70    1.50
   8 -10   9    1.80    1.80
  -8 -10  -9    3.60    0.80
   8 -10   9    4.10    1.20
   8  10  -9    0.70    0.80
   8  10   9   -0.50    1.00
   8 -10  -9    2.10    1.20
   8 -10  -9    1.70    1.00
   0 -11   9    0.40    0.40
   0 -11  -9    0.50    0.60
   0 -11  -9   -0.20    0.30
   0 -11   9    0.10    0.40
   0 -11   9    0.00    0.50
   1 -11   9    1.50    0.70
  -1 -11  -9    1.40    0.70
  -1 -11  -9    1.60    0.50
   1 -11   9    1.40    0.50
  -1 -11  -9    1.90    0.40
  -1 -11   9    0.80    0.50
   1 -11  -9    0.90    0.50
  -1  11  -9    1.60    0.50
   1 -11  -9    1.20    0.60
  -1 -11   9    1.50    0.40
  -1 -11   9    1.50    0.50
  -2 -11  -9   16.80    1.40
   2 -11   9   19.30    1.40
   2 -11   9   16.70    1.10
   2 -11  -9   17.60    1.40
  -2 -11   9   17.60    1.30
  -2 -11   9   16.80    1.00
  -2 -11   9   17.20    0.80
   2 -11  -9   15.60    1.30
   3 -11   9    3.40    0.90
  -3 -11  -9    2.80    0.40
  -3 -11  -9    3.80    0.90
   3 -11   9    3.90    0.80
  -3 -11   9    2.70    0.50
   3 -11  -9    3.10    0.80
  -3  11  -9    2.20    0.70
  -3 -11   9    2.50    0.40
   3 -11  -9    2.60    0.80
  -3 -11   9    3.50    0.70
  -4 -11  -9   13.10    0.80
   4 -11   9   15.10    1.20
   4 -11   9   13.80    1.60
  -4 -11   9   13.90    0.90
   4  11   9   14.80    1.70
   4 -11  -9   14.60    1.60
   4 -11  -9   11.50    1.40
  -4 -11   9   16.20    0.90
   5 -11   9    1.30    0.80
   5 -11   9    0.60    0.60
  -5 -11  -9    0.20    0.30
   5 -11  -9   -0.70    0.60
  -5 -11   9    0.90    0.40
   5 -11  -9   -0.50    0.60
  -5 -11   9    0.30    0.40
   6 -11   9    8.00    1.30
  -6 -11  -9    8.20    0.80
   6  11  -9    8.60    1.00
   6 -11   9    8.50    1.50
   6  11   9    8.50    1.50
   6 -11  -9    9.20    1.40
  -6 -11   9    8.40    0.90
  -7 -11  -9    2.50    0.60
   7 -11   9    1.90    1.00
   7 -11   9    1.30    0.80
   7  11  -9    3.10    0.80
   7 -11  -9    1.20    0.90
   7  11   9    1.00    1.10
   7 -11  -9    1.80    1.10
   0 -12  -9    7.90    1.10
   0 -12   9    8.60    0.90
   0 -12   9    7.30    0.70
   0 -12  -9    7.20    0.80
   0 -12   9    7.30    1.00
  -1 -12  -9    0.60    0.40
   1 -12   9    0.70    0.60
  -1 -12  -9    0.50    0.60
   1 -12   9    1.30    0.50
  -1 -12  -9    1.00    0.40
  -1 -12   9    1.00    0.60
   1 -12  -9    0.50    0.50
  -1  12  -9    0.70    0.40
   1 -12  -9    0.60    0.60
  -1 -12   9    0.60    0.40
  -1 -12   9    0.40    0.50
   2 -12   9   17.90    1.20
   2 -12   9   19.50    1.50
  -2 -12  -9   20.40    1.10
  -2 -12  -9   17.10    1.60
  -2 -12   9   18.20    1.40
  -2 -12   9   19.10    0.90
  -2  12  -9   18.70    1.20
   2 -12  -9   19.40    1.50
  -2 -12   9   20.70    1.10
   2 -12  -9   17.00    1.40
  -3 -12  -9    0.80    0.60
   3 -12   9    0.50    0.50
   3 -12   9    0.30    0.60
  -3 -12  -9    0.60    0.30
  -3 -12   9    0.60    0.40
   3 -12  -9    0.00    0.60
  -3 -12   9    1.00    0.50
  -3 -12   9    0.40    0.30
   3 -12  -9    0.90    0.70
  -4 -12  -9    6.50    0.50
   4 -12   9    5.90    1.10
   4 -12   9    6.80    1.00
  -4 -12  -9    6.90    1.20
   4  12   9    5.80    1.20
  -4 -12   9    6.10    0.70
   4 -12  -9    8.20    1.60
   4 -12  -9    5.10    1.00
  -4 -12   9    6.90    0.70
  -5 -12  -9    2.70    0.40
   5 -12   9    2.00    0.80
   5 -12   9    1.80    1.50
   5 -12  -9    3.70    1.10
   5 -12  -9    1.60    0.80
   5  12   9    3.60    1.10
  -5 -12   9    2.70    0.50
  -6 -12  -9   12.80    0.90
   6 -12   9    7.70    1.50
   6 -12   9   11.90    1.50
   6  12  -9   11.30    1.20
   6 -12  -9   12.10    1.60
   6 -12  -9   11.80    1.80
  -6 -12   9   11.40    1.10
   6  12   9    8.60    1.50
   7 -12   9   -1.20    0.60
  -7 -12  -9    0.00    0.40
   7 -12   9    1.80    1.00
   7  12  -9    0.40    0.70
   7 -12  -9    0.10    0.90
   7 -12  -9    0.20    0.80
   7  12   9   -0.50    0.90
   0 -13  -9   -0.60    0.40
   0 -13  -9    0.50    0.40
   0 -13   9    0.10    0.40
   0 -13   9    0.20    0.50
   0 -13   9   -0.10    0.30
   1 -13   9    5.50    0.70
   1 -13   9    6.00    1.00
  -1 -13  -9    7.50    0.90
  -1 -13  -9    5.20    0.70
   1 -13   9    6.40    0.80
  -1 -13  -9    6.80    1.10
  -1  13  -9    6.40    0.90
   1 -13  -9    7.00    1.00
   1 -13  -9    7.10    1.10
  -1 -13   9    6.10    0.70
  -1 -13   9    6.40    0.80
  -1 -13   9    4.80    0.80
  -2 -13  -9   13.90    0.80
  -2 -13  -9   14.40    1.50
  -2 -13  -9   12.10    0.80
   2 -13   9   13.50    1.10
  -2  13  -9   14.80    1.40
  -2 -13   9   13.40    0.80
   2 -13  -9   14.40    1.50
  -2 -13   9   14.70    1.00
  -3 -13  -9    5.50    0.40
  -3 -13  -9    5.90    0.40
   3 -13   9    6.00    0.90
   3 -13   9    4.90    1.00
  -3 -13  -9    4.60    1.10
  -3 -13   9    5.70    0.60
   3 -13  -9    6.50    1.10
   3 -13  -9    4.80    1.00
  -3 -13   9    5.90    0.90
  -3 -13   9    6.00    0.70
   4 -13   9    6.30    1.20
  -4 -13  -9    7.10    1.30
   4 -13   9    6.10    1.00
  -4 -13  -9    5.40    0.40
   4 -13  -9    6.00    1.10
   4 -13  -9    4.70    1.10
  -4 -13   9    5.10    0.60
  -4 -13   9    6.10    0.70
  -5 -13  -9    0.60    0.20
   5 -13   9    0.00    0.80
  -5 -13  -9    0.50    0.80
   5 -13  -9    0.00    0.70
   5 -13  -9    0.50    0.80
  -5 -13   9    0.90    0.50
   5  13   9    2.90    1.00
   6 -13   9    5.40    1.30
   6 -13   9    5.60    1.20
   6 -13  -9    4.70    1.20
   6 -13  -9    6.30    1.40
  -6 -13   9    4.50    0.80
   6  13   9    6.50    1.30
   0 -14   9   31.10    1.70
   0 -14   9   35.50    1.90
   0 -14  -9   33.60    1.70
  -1 -14  -9    3.90    0.70
   1 -14   9    5.60    0.80
   1 -14   9    5.50    1.00
  -1 -14  -9    5.90    0.70
   1 -14   9    5.60    0.80
  -1 -14   9    5.30    0.80
   1 -14  -9    5.70    1.00
   1 -14  -9    4.20    0.80
  -1 -14   9    4.20    0.60
  -1 -14   9    5.50    0.90
   2 -14   9    8.10    1.00
  -2 -14  -9    9.20    0.70
   2 -14   9    7.40    1.10
  -2 -14  -9    8.50    1.20
  -2 -14  -9    9.10    0.60
  -2 -14   9    9.20    1.10
  -2 -14   9    9.10    0.70
   2 -14  -9    8.70    1.20
   2 -14  -9    8.70    1.20
   3 -14   9   -0.80    0.50
   3 -14   9   -0.50    0.50
  -3 -14  -9    1.10    0.80
  -3 -14   9    0.10    0.30
   3 -14  -9    1.00    0.70
   3 -14  -9   -0.70    0.60
  -3 -14   9    0.00    0.40
  -3 -14   9   -0.10    0.40
   4 -14   9   24.20    1.70
  -4 -14  -9   22.30    2.10
   4 -14   9   23.50    2.00
  -4 -14   9   22.00    1.20
   4 -14  -9   21.90    1.90
   4 -14  -9   26.30    2.00
  -4 -14   9   23.50    1.40
   5 -14   9    2.00    1.00
   5 -14   9    1.30    0.80
  -5 -14  -9    3.00    1.00
  -5 -14   9    2.40    0.60
   5 -14  -9    3.30    1.00
   5 -14  -9    1.20    0.90
   6 -14   9    2.50    1.00
  -6 -14  -9    4.00    1.20
   6 -14   9    1.60    1.10
  -6 -14   9    4.20    0.70
   6  14   9    2.60    1.20
   6 -14  -9    2.30    1.10
   6 -14  -9    3.60    1.10
   0 -15   9   -0.50    0.40
   0 -15  -9    0.30    0.40
   0 -15   9    0.50    0.50
   0 -15   9   -0.50    0.40
   0 -15  -9    0.90    0.70
  -1 -15  -9   -0.10    0.30
   1 -15   9    1.20    0.50
  -1 -15  -9    0.20    0.60
  -1 -15  -9    0.00    0.30
   1 -15   9   -0.20    0.50
  -1 -15   9    0.00    0.40
  -1 -15   9    0.10    0.50
   1 -15  -9   -0.10    0.40
   1 -15  -9   -0.20    0.60
  -2 -15  -9    8.90    0.60
   2 -15   9   10.00    1.10
   2 -15   9    9.90    1.30
  -2 -15  -9    8.00    0.60
  -2 -15  -9   10.40    1.40
  -2 -15   9    7.10    0.90
   2 -15  -9    8.10    1.30
  -2 -15   9    9.40    1.20
   2 -15  -9    9.50    1.30
  -2 -15   9    9.30    1.20
  -3 -15  -9    1.80    0.90
   3 -15   9   -0.10    0.60
   3 -15   9    1.10    0.80
   3 -15  -9    0.90    0.80
   3 -15  -9    0.70    0.70
  -4 -15  -9    1.50    0.90
   4 -15   9    0.40    0.80
   4 -15  -9    2.30    0.90
  -4 -15   9    2.20    0.50
   4 -15  -9    2.30    0.90
[truncated: 503,466 more chars]
