# Supplementary material for: 2,4-Di­chloro-6-{N-[2-(tri­fluoro­meth­yl)phen­yl]carboximido­yl}phenol
Source: IUCrdata. 2024 Nov 14;9(Pt 11):x241074. doi: 10.1107/S2414314624010745 (PMC11618864; doi:10.1107/S2414314624010745)
Supplement: Supplementary file 2 [file x-09-x241074-Isup2.hkl]

#
# h,k,l, Fc-squared, Fo-squared, sigma(Fo-squared), status flag
#
data_I
_shelx_title ' 23zx_DichloroSalcf3AniMo_0m_a.res in Pbca'
_shelx_refln_list_code          4
_shelx_F_calc_maximum      306.88
_exptl_crystal_F_000      1344.00
_reflns_d_resolution_high  0.7599

loop_
 _space_group_symop_operation_xyz
 'x, y, z'
 '-x+1/2, -y, z+1/2'
 'x+1/2, -y+1/2, -z'
 '-x, y+1/2, -z+1/2'
 '-x, -y, -z'
 'x-1/2, y, -z-1/2'
 '-x-1/2, y-1/2, z'
 'x, -y-1/2, z-1/2'

_cell_length_a     7.8436
_cell_length_b    13.8612
_cell_length_c    25.8433
_cell_angle_alpha  90.000
_cell_angle_beta   90.000
_cell_angle_gamma  90.000

_shelx_F_squared_multiplier     1.000

loop_
 _refln_index_h
 _refln_index_k
 _refln_index_l
 _refln_F_squared_calc
 _refln_F_squared_meas
 _refln_F_squared_sigma
 _refln_observed_status
   2   0   0      71511.82      66513.21      1394.26 o
   4   0   0       6593.17       6762.65       159.82 o
   6   0   0        118.55        127.03         7.53 o
   8   0   0         56.28         49.36         6.90 o
  10   0   0         60.00         66.52        12.96 o
   2   1   0       4412.69       4768.64        74.38 o
   4   1   0       1288.10       1577.76        19.28 o
   6   1   0        399.75        419.35         8.89 o
   8   1   0          1.77         -1.17         2.38 o
  10   1   0          0.48         13.82        10.37 o
   0   2   0      29945.39      26326.36       527.15 o
   2   2   0      94172.68      83411.52      1622.67 o
   4   2   0       1582.61       1710.35        19.26 o
   6   2   0        362.17        342.03         7.26 o
   8   2   0         19.62         26.45         3.24 o
  10   2   0          5.50          9.71         7.58 o
   2   3   0       9549.12       9136.24       115.38 o
   4   3   0       4191.05       4499.77       125.70 o
   6   3   0         71.43         68.92         3.64 o
   8   3   0         21.06         25.49         3.07 o
  10   3   0         20.05         12.37         5.59 o
   0   4   0        149.37        135.73         2.62 o
   2   4   0      16703.72      16319.43       219.19 o
   4   4   0      13020.11      12646.30       176.82 o
   6   4   0          3.47          2.41         1.86 o
   8   4   0          2.78          3.21         2.28 o
  10   4   0          2.65         -0.03         5.30 o
   2   5   0      14276.69      15097.60       244.96 o
   4   5   0       2631.86       2555.53        53.12 o
   6   5   0        575.96        580.27         9.94 o
   8   5   0        132.29        139.11         6.19 o
   0   6   0       4043.28       4077.26       104.58 o
   2   6   0         57.87         92.69         2.91 o
   4   6   0        307.29        273.51         3.94 o
   6   6   0         10.35         18.57         3.16 o
   8   6   0          3.33          4.18         2.69 o
   2   7   0       3619.78       3814.44       108.61 o
   4   7   0       1012.89       1035.67        14.11 o
   6   7   0        285.85        244.15         5.99 o
   8   7   0         20.71         20.60         4.39 o
   0   8   0       1782.77       2173.43        62.20 o
   2   8   0       1190.88       1091.66        12.00 o
   4   8   0       1380.23       1401.60        20.76 o
   6   8   0         68.19         99.79         6.11 o
   8   8   0          6.05         -2.40         3.80 o
   2   9   0        400.31        415.78         6.08 o
   4   9   0        317.16        321.40         8.42 o
   6   9   0         38.45         41.22         5.44 o
   8   9   0          8.61         13.65         7.90 o
   0  10   0       2069.70       2144.65        43.93 o
   2  10   0       2755.00       2552.41        32.53 o
   4  10   0        101.02         96.10         6.48 o
   6  10   0        133.93        148.52        11.29 o
   8  10   0          0.73          4.16         4.43 o
   2  11   0         63.23         64.77         4.58 o
   4  11   0          0.09         -2.63         2.63 o
   6  11   0         41.73         40.96         5.64 o
   8  11   0          9.19         12.52         5.05 o
   0  12   0        693.17        673.32        22.51 o
   2  12   0        132.99        120.22         3.62 o
   4  12   0        371.56        389.43        11.59 o
   6  12   0          0.27          2.80         3.93 o
   2  13   0         72.54         63.87         2.81 o
   4  13   0        234.28        226.48        10.68 o
   6  13   0         30.72         25.49         6.01 o
   0  14   0          0.05         -1.11         2.07 o
   2  14   0         24.73         28.70         2.25 o
   4  14   0         27.49         30.56         4.43 o
   6  14   0         19.83         16.78         4.43 o
   2  15   0         78.20         76.34         5.59 o
   4  15   0         25.68         22.44         4.14 o
   0  16   0          1.60         -0.10         3.02 o
   2  16   0         17.22         23.33         4.89 o
   4  16   0          4.29          4.98         3.94 o
   2  17   0          4.30         27.65         7.78 o
   0  18   0         26.91         35.40         4.95 o
   1   1   1       2908.01       2882.48        30.93 o
   2   1   1       1032.02       1089.24        20.60 o
   3   1   1       5743.94       5859.45        68.19 o
   4   1   1        171.23        194.10         2.81 o
   5   1   1        100.09         95.42         2.56 o
   6   1   1         65.18         63.00         2.80 o
   7   1   1        568.63        562.57         8.22 o
   8   1   1         26.11         32.22         3.06 o
   9   1   1        124.08        121.79         4.35 o
  10   1   1          0.10          2.60         3.73 o
   0   2   1         11.09         18.86         0.92 o
   1   2   1       1018.37       1012.39        15.18 o
   2   2   1      15936.06      16050.98       143.41 o
   3   2   1       3801.60       3892.84        49.81 o
   4   2   1       1536.38       1565.62        11.78 o
   5   2   1       1426.96       1457.71        11.87 o
   6   2   1          9.65          6.91         1.33 o
   7   2   1         80.25         81.84         3.13 o
   8   2   1         14.13         16.42         2.14 o
   9   2   1          3.14          2.19         1.77 o
  10   2   1          1.50         -1.47         2.80 o
   1   3   1      14723.12      14352.75       153.30 o
   2   3   1       1246.59       1209.24        83.37 o
   3   3   1        490.28        484.39         4.35 o
   4   3   1        936.94       1019.04         8.27 o
   5   3   1        305.56        312.20         3.90 o
   6   3   1          4.61          5.70         1.22 o
   7   3   1        106.44        101.22         3.40 o
   8   3   1          0.04          1.40         1.54 o
   9   3   1         13.58          9.77         2.74 o
  10   3   1          0.15         -2.97         2.97 o
   0   4   1         97.98        108.72         2.68 o
   1   4   1        175.86        190.66         2.29 o
   2   4   1       2680.06       2841.51        33.62 o
   3   4   1       1105.99        956.38         7.45 o
   4   4   1       3900.90       3966.21        61.59 o
   5   4   1       2828.88       2876.29        24.07 o
   6   4   1        162.74        162.36         3.89 o
   7   4   1        476.13        474.92         6.62 o
   8   4   1         17.25         25.02         2.21 o
   9   4   1          1.37         -1.08         1.69 o
  10   4   1          0.17         -0.39         2.95 o
   1   5   1        159.68        129.14         1.61 o
   2   5   1         72.57         59.63         1.37 o
   3   5   1       5436.55       5602.12        67.08 o
   4   5   1         32.07         45.70         1.59 o
   5   5   1        128.48        122.05         2.57 o
   6   5   1         45.14         59.00         2.66 o
   7   5   1         70.85         73.35         2.94 o
   8   5   1          1.29          4.66         1.72 o
   9   5   1          1.79          1.38         2.85 o
   0   6   1      28309.74      27626.19       286.63 o
   1   6   1       4685.38       4570.71        53.97 o
   2   6   1       8356.59       8672.61       115.07 o
   3   6   1       1228.63       1337.79        10.94 o
   4   6   1        691.72        703.34         5.83 o
   5   6   1        651.06        624.07         6.83 o
   6   6   1        487.85        465.21         7.57 o
   7   6   1         94.20         87.82         3.15 o
   8   6   1          0.27          3.66         1.84 o
   9   6   1         96.21        103.06         7.05 o
   1   7   1        292.56        318.26         3.62 o
   2   7   1        164.69        141.41         2.37 o
   3   7   1        185.09        180.75         2.91 o
   4   7   1        205.39        225.84         3.87 o
   5   7   1         69.70         66.25         1.76 o
   6   7   1        190.30        194.85         3.91 o
   7   7   1         48.77         55.24         3.39 o
   8   7   1         30.59         42.51         3.87 o
   9   7   1         10.64          9.96         2.89 o
   0   8   1       5543.71       5761.64       109.45 o
   1   8   1       5475.02       5407.99        93.19 o
   2   8   1        295.73        318.43         3.66 o
   3   8   1        868.12        798.25         8.18 o
   4   8   1         61.59         57.10         2.38 o
   5   8   1          2.42          5.94         1.53 o
   6   8   1         41.64         53.09         3.40 o
   7   8   1         15.07         16.59         3.08 o
   8   8   1         18.07         15.36         2.95 o
   9   8   1          6.88          8.90         3.53 o
   1   9   1        787.70        847.02         7.61 o
   2   9   1        496.32        492.97         5.42 o
   3   9   1         23.44         20.69         1.69 o
   4   9   1        123.16        110.97         3.99 o
   5   9   1        131.90        144.91         5.60 o
   6   9   1        107.81        104.65         4.43 o
   7   9   1         21.34         23.32         3.67 o
   8   9   1         34.37         37.62         4.18 o
   0  10   1         28.90         38.29         2.39 o
   1  10   1        176.58        164.92         3.05 o
   2  10   1        204.87        218.56         4.95 o
   3  10   1        141.73        123.42         3.48 o
   4  10   1        327.02        349.31         6.97 o
   5  10   1         22.46         20.33         2.80 o
   6  10   1         41.33         44.49         4.30 o
   7  10   1         75.26         87.13         5.38 o
   8  10   1          5.41          4.06         3.04 o
   1  11   1          7.74          8.84         1.02 o
   2  11   1        314.56        279.75         4.52 o
   3  11   1        279.62        291.86         5.65 o
   4  11   1        722.21        712.37        11.92 o
   5  11   1        128.41        117.90         5.39 o
   6  11   1         63.75         78.26         5.72 o
   7  11   1        146.44        137.21         9.83 o
   8  11   1          0.54         -2.73         2.73 o
   0  12   1          4.62          3.30         1.35 o
   1  12   1        381.94        404.47         5.58 o
   2  12   1        101.58        112.51         2.49 o
   3  12   1        176.34        170.74         6.70 o
   4  12   1          6.79         11.14         2.42 o
   5  12   1         68.46         78.09         5.56 o
   6  12   1          0.02         -1.54         2.64 o
   7  12   1         29.52         24.58         3.69 o
   1  13   1          0.38          0.06         1.11 o
   2  13   1         18.28         22.25         2.31 o
   3  13   1        131.71        110.87         4.68 o
   4  13   1         13.75         11.19         2.58 o
   5  13   1        232.87        211.57         5.98 o
   6  13   1          0.01         -2.67         2.67 o
   7  13   1         16.95          7.08         4.15 o
   0  14   1        179.72        184.69         5.57 o
   1  14   1        295.88        293.98         5.11 o
   2  14   1         58.06         56.11         2.64 o
   3  14   1        553.33        573.63        10.32 o
   4  14   1          0.28          2.46         2.16 o
   5  14   1         48.83         59.34         4.22 o
   6  14   1         13.34         17.13         3.30 o
   1  15   1         52.52         42.50         2.29 o
   2  15   1         10.41          7.87         1.76 o
   3  15   1         36.87         43.96         3.72 o
   4  15   1         61.44         55.65         3.92 o
   5  15   1          4.98          0.45         2.42 o
   0  16   1          4.52          2.19         1.97 o
   1  16   1        221.59        214.90         4.80 o
   2  16   1          0.61          0.76         2.02 o
   3  16   1        103.75        115.57         5.14 o
   4  16   1          4.10          6.78         2.35 o
   1  17   1          0.67          3.02         1.36 o
   2  17   1          0.03         -1.87         1.87 o
   3  17   1          0.06         -1.98         2.38 o
   0  18   1          3.06          0.09         2.03 o
   1  18   1         56.52         50.03         2.95 o
   0   0   2      11663.71       9037.76       343.85 o
   1   0   2       4313.25       4122.78        56.41 o
   2   0   2      26959.07      26212.30       284.71 o
   3   0   2       4866.95       4775.27        94.05 o
   4   0   2       1717.88       1590.94        17.96 o
   5   0   2       2017.12       2027.99        23.17 o
   6   0   2          0.80          0.46         1.80 o
   7   0   2        283.06        284.15         8.44 o
   8   0   2          0.43         -1.03         2.17 o
   9   0   2          0.21         -2.37         2.37 o
  10   0   2         28.10         33.20         8.23 o
   1   1   2       6453.23       6527.76        65.17 o
   2   1   2      43797.16      41281.05       367.13 o
   3   1   2       4275.15       4063.08        53.20 o
   4   1   2        841.92        871.17         7.74 o
   5   1   2       1076.94       1060.61         9.59 o
   6   1   2       1058.57       1096.47        12.86 o
   7   1   2        619.48        624.51         9.10 o
   8   1   2        111.30         99.42         3.95 o
   9   1   2        100.76        100.00         4.09 o
  10   1   2          8.08          0.77         3.62 o
   0   2   2       6813.98       6812.40        92.67 o
   1   2   2        721.94        687.40         8.95 o
   2   2   2      28443.55      27934.26       233.43 o
   3   2   2         14.35         15.21         0.79 o
   4   2   2         42.43         40.86         1.78 o
   5   2   2        283.36        261.82         3.48 o
   6   2   2          1.11          2.17         1.21 o
   7   2   2          1.71          4.21         1.55 o
   8   2   2         49.10         53.34         2.93 o
   9   2   2         21.31         25.70         2.58 o
  10   2   2          3.95         -0.94         2.96 o
   1   3   2       9407.82       8556.85        77.65 o
   2   3   2       3162.82       3112.94        37.28 o
   3   3   2       1538.35       1539.43        18.60 o
   4   3   2      11400.53      11787.07       119.78 o
   5   3   2       1036.55       1002.02         8.50 o
   6   3   2        102.49        118.52         3.04 o
   7   3   2         95.52         95.05         3.56 o
   8   3   2        119.55        126.27         4.12 o
   9   3   2          1.82         -0.86         1.63 o
  10   3   2          0.29         -2.63         2.63 o
   0   4   2       9830.98       9792.78       115.58 o
   1   4   2        787.56        776.09         6.89 o
   2   4   2        601.64        715.74         5.75 o
   3   4   2       1016.10        969.11         7.32 o
   4   4   2        135.05        148.50         2.38 o
   5   4   2          0.24         11.91         1.42 o
   6   4   2        419.57        403.39         5.95 o
   7   4   2         30.12         41.17         2.43 o
   8   4   2         39.56         34.52         2.36 o
   9   4   2          5.12          1.37         2.16 o
  10   4   2          2.28          5.85         3.24 o
   1   5   2       1844.14       1586.90        46.65 o
   2   5   2        600.98        729.55         6.76 o
   3   5   2       1484.04       1683.83        14.88 o
   4   5   2          1.20          1.59         0.78 o
   5   5   2        555.86        520.97         5.93 o
   6   5   2       1525.37       1501.39        14.29 o
   7   5   2        111.34        113.97         3.51 o
   8   5   2         11.90         11.30         2.07 o
   9   5   2         45.22         47.63         4.77 o
   0   6   2      28338.38      28321.02       295.88 o
   1   6   2       2101.57       2145.01        61.34 o
   2   6   2        408.49        399.27         4.00 o
   3   6   2        657.16        647.43         6.37 o
   4   6   2         39.64         41.05         1.62 o
   5   6   2        269.84        254.39         3.68 o
   6   6   2         13.13         19.06         1.81 o
   7   6   2         71.34         76.73         3.19 o
   8   6   2          0.24         -1.25         1.91 o
   9   6   2         55.04         50.92         4.38 o
   1   7   2        141.19        147.68         2.13 o
   2   7   2        279.32        258.70         3.23 o
   3   7   2        420.96        389.06         4.77 o
   4   7   2         41.07         48.33         1.95 o
   5   7   2          0.21          2.96         1.32 o
   6   7   2        218.87        202.37         4.08 o
   7   7   2        229.15        210.05         6.03 o
   8   7   2        159.37        149.85         6.08 o
   9   7   2         19.24         12.06         3.39 o
   0   8   2       1595.94       1449.33        16.01 o
   1   8   2        457.45        462.47         4.72 o
   2   8   2       2792.09       2838.93        51.26 o
   3   8   2        275.17        267.15         4.75 o
   4   8   2        235.19        216.47         3.99 o
   5   8   2        283.19        282.05         5.53 o
   6   8   2        161.17        168.57         5.22 o
   7   8   2         14.16         15.72         2.54 o
   8   8   2         15.75         10.63         2.77 o
   9   8   2          2.74          0.84         2.58 o
   1   9   2       1119.64       1127.70        10.02 o
   2   9   2         12.79         12.55         1.11 o
   3   9   2          8.53         10.61         1.52 o
   4   9   2         64.10         56.72         2.79 o
   5   9   2         69.25         61.29         3.09 o
   6   9   2          3.45          0.17         1.84 o
   7   9   2         22.83         20.43         3.44 o
   8   9   2          2.12          2.65         2.35 o
   0  10   2        309.27        276.03         5.17 o
   1  10   2       1073.58       1029.91         9.50 o
   2  10   2        532.51        548.51         6.34 o
   3  10   2        285.80        268.18         4.91 o
   4  10   2       1324.61       1366.20        19.87 o
   5  10   2         35.84         36.07         3.41 o
   6  10   2          4.79         13.40         3.13 o
   7  10   2         52.19         46.35         4.78 o
   8  10   2         28.28         31.12         4.44 o
   1  11   2         77.19         69.34         2.03 o
   2  11   2        126.25        129.88         3.14 o
   3  11   2          0.91          3.59         1.71 o
   4  11   2          2.72          4.51         2.01 o
   5  11   2          2.15          2.23         2.33 o
   6  11   2         15.32         16.18         3.15 o
   7  11   2         13.94         16.08         3.78 o
   8  11   2          0.15          4.27         2.98 o
   0  12   2        232.17        222.11         5.31 o
   1  12   2        208.49        181.13         3.22 o
   2  12   2        875.61        851.93        10.66 o
   3  12   2         65.58         59.48         3.25 o
   4  12   2          6.10          7.75         2.27 o
   5  12   2         21.91         30.49         3.26 o
   6  12   2         87.06         77.97         5.05 o
   7  12   2          0.74         -1.77         2.44 o
   1  13   2        143.61        126.33         3.08 o
   2  13   2         47.53         44.37         2.49 o
   3  13   2         76.16         78.31         4.01 o
   4  13   2          8.41          9.12         2.73 o
   5  13   2         54.07         53.36         3.79 o
   6  13   2         44.87         57.12         4.56 o
   7  13   2         14.26         13.33         3.44 o
   0  14   2        152.45        154.49         5.04 o
   1  14   2          5.82          7.13         1.47 o
   2  14   2         24.33         29.14         3.79 o
   3  14   2          4.37          4.41         2.27 o
   4  14   2         23.19         23.60         3.54 o
   5  14   2          5.86          6.71         3.55 o
   6  14   2          0.04          1.32         2.33 o
   1  15   2          1.95          2.72         1.26 o
   2  15   2          9.34          7.25         1.63 o
   3  15   2         45.30         47.16         3.51 o
   4  15   2         80.20         76.53         4.52 o
   5  15   2         34.73         30.30         3.54 o
   0  16   2         37.39         50.48         3.73 o
   1  16   2          1.67          0.29         1.31 o
   2  16   2         12.43         10.25         1.67 o
   3  16   2         18.65         17.02         2.73 o
   4  16   2          0.08          3.49         2.28 o
   1  17   2         55.93         64.16         2.93 o
   2  17   2         20.51         26.54         2.89 o
   3  17   2          0.34         -2.00         2.02 o
   0  18   2         75.71         72.56         4.60 o
   1  18   2         22.40         26.41         2.65 o
   1   1   3       2420.87       2340.08        45.83 o
   2   1   3       3294.17       3223.23        50.12 o
   3   1   3        613.05        588.79         5.37 o
   4   1   3       3629.54       3706.33        68.20 o
   5   1   3        237.46        243.57         3.53 o
   6   1   3        104.98        107.14         3.62 o
   7   1   3        186.16        182.49         4.47 o
   8   1   3         92.93         81.29         3.76 o
   9   1   3        147.12        152.40         5.22 o
  10   1   3          1.54         -3.58         3.58 o
   0   2   3       5970.40       5823.94        81.47 o
   1   2   3       5068.36       5102.40        49.82 o
   2   2   3      11056.97      10801.61        98.54 o
   3   2   3        980.54       1031.48         8.14 o
   4   2   3        347.85        349.29         3.77 o
   5   2   3       1477.97       1471.80        11.61 o
   6   2   3          5.65         10.53         1.35 o
   7   2   3        545.31        566.87         7.43 o
   8   2   3          2.55          3.22         1.66 o
   9   2   3          2.66          1.57         1.75 o
  10   2   3          6.98          8.07         3.68 o
   1   3   3      12525.45      11921.23       108.60 o
   2   3   3         92.46        105.10         1.44 o
   3   3   3        941.10        948.80         7.41 o
   4   3   3        534.43        680.23         6.08 o
   5   3   3        115.57        139.41         2.47 o
   6   3   3        374.54        356.28         4.95 o
   7   3   3        195.96        177.42         4.00 o
   8   3   3          0.33          2.56         1.65 o
   9   3   3          3.34          3.53         1.76 o
  10   3   3         15.28          6.94         3.34 o
   0   4   3      17796.72      16946.74       186.90 o
   1   4   3       5897.88       5775.30        56.85 o
   2   4   3        294.41        360.32         3.47 o
   3   4   3        271.45        282.99         2.99 o
   4   4   3       3671.73       3712.31        54.47 o
   5   4   3       2373.56       2370.62        17.58 o
   6   4   3          0.03          0.73         1.19 o
   7   4   3         34.51         34.24         2.95 o
   8   4   3          1.91          2.23         1.64 o
   9   4   3         24.92         38.90         3.06 o
  10   4   3          2.86          3.16         3.30 o
   1   5   3        386.26        345.46         3.95 o
   2   5   3        122.46        131.59         1.61 o
   3   5   3        146.33        227.42         2.64 o
   4   5   3         12.64         12.10         0.99 o
   5   5   3        604.06        570.15         6.26 o
   6   5   3        373.64        376.42         5.46 o
   7   5   3        135.45        147.77         3.74 o
   8   5   3         42.73         38.73         2.88 o
   9   5   3         10.87          3.58         2.91 o
   0   6   3        433.62        471.91         6.20 o
   1   6   3       4722.55       4831.58        58.62 o
   2   6   3       1712.42       1770.47        21.09 o
   3   6   3       5969.36       5842.11        70.51 o
   4   6   3          0.55          1.19         0.66 o
   5   6   3        210.11        216.70         3.67 o
   6   6   3        451.66        423.92         6.26 o
   7   6   3        152.06        154.33         4.57 o
   8   6   3          9.65         11.46         2.49 o
   9   6   3         26.04         21.06         3.76 o
   1   7   3        291.23        486.79         4.98 o
   2   7   3        242.58        311.70         4.57 o
   3   7   3       2211.64       2069.22        20.40 o
   4   7   3        235.03        237.23         3.88 o
   5   7   3        336.79        339.39         5.12 o
   6   7   3         31.87         36.28         2.54 o
   7   7   3        129.15        129.88         4.76 o
   8   7   3         53.36         51.48         4.20 o
   9   7   3        108.49        105.01         5.74 o
   0   8   3       1003.33       1051.03        11.28 o
   1   8   3       1124.72       1174.88        10.69 o
   2   8   3        422.61        425.78         4.57 o
   3   8   3         38.76         35.83         1.50 o
   4   8   3        167.82        163.06         3.50 o
   5   8   3        236.40        226.43         4.90 o
   6   8   3         12.24         18.69         2.53 o
   7   8   3         10.72          9.21         2.37 o
   8   8   3         57.65         53.74         4.47 o
   9   8   3          3.71         -1.06         2.66 o
   1   9   3        212.17        196.71         2.72 o
   2   9   3          0.35          0.50         0.58 o
   3   9   3       1208.78       1221.03        13.39 o
   4   9   3          3.86          1.44         1.37 o
   5   9   3          3.10          1.16         1.65 o
   6   9   3          0.13          1.84         2.38 o
   7   9   3        166.12        164.63         7.78 o
   8   9   3         17.33         22.00         3.37 o
   0  10   3        177.65        196.82         4.34 o
   1  10   3         59.42         59.68         1.83 o
   2  10   3         16.68         20.06         1.56 o
   3  10   3         37.59         44.18         3.06 o
   4  10   3        143.22        158.02         4.76 o
   5  10   3         90.73         81.00         3.84 o
   6  10   3          8.94         10.80         2.23 o
   7  10   3         21.90         17.61         2.68 o
   8  10   3          3.94          1.37         2.87 o
   1  11   3        466.74        455.33         6.25 o
   2  11   3          0.04          0.54         1.15 o
   3  11   3        101.51        108.70         4.33 o
   4  11   3         24.67         19.66         2.24 o
   5  11   3        386.18        401.81         8.80 o
   6  11   3          1.51          3.43         2.54 o
   7  11   3         42.38         35.21         4.48 o
   8  11   3          9.79          9.33         3.53 o
   0  12   3         11.35          9.76         2.39 o
   1  12   3        121.87        120.01         2.76 o
   2  12   3          1.70          6.42         1.43 o
   3  12   3          3.96         -0.46         1.58 o
   4  12   3          1.11         -0.28         1.95 o
   5  12   3        290.38        271.60         7.37 o
   6  12   3         78.65         89.51         5.75 o
   7  12   3         16.60         25.13         4.44 o
   1  13   3          1.32          1.63         0.98 o
   2  13   3         66.01         68.90         3.63 o
   3  13   3         26.31         36.98         2.96 o
   4  13   3          1.82          0.29         2.16 o
   5  13   3         13.67          3.64         2.26 o
   6  13   3          7.19          8.77         3.39 o
   7  13   3         76.12         80.42         6.06 o
   0  14   3        309.62        321.79         7.64 o
   1  14   3        255.99        266.94         5.55 o
   2  14   3         18.12         20.93         2.11 o
   3  14   3        170.59        157.65         5.66 o
   4  14   3         23.75         25.11         3.55 o
   5  14   3        212.45        249.06         9.59 o
   6  14   3         20.78         24.58         3.30 o
   1  15   3          1.58          7.16         1.57 o
   2  15   3          6.07          6.22         1.76 o
   3  15   3         12.97          1.18         2.04 o
   4  15   3         80.62         71.17         4.81 o
   5  15   3          1.33          3.34         2.67 o
   0  16   3          0.06         -1.91         1.91 o
   1  16   3        256.31        238.20         5.00 o
   2  16   3         92.88         93.06         3.72 o
   3  16   3         51.08         62.73         3.96 o
   4  16   3          0.18          0.48         2.33 o
   1  17   3          6.35          9.07         1.71 o
   2  17   3          4.13          5.99         1.81 o
   3  17   3         27.82         39.05         3.36 o
   0  18   3        131.63        151.71         7.73 o
   1  18   3         56.69         61.08         2.94 o
   0   0   4         52.78         37.33         1.55 o
   1   0   4        321.63        336.77         4.70 o
   2   0   4      37584.32      36460.43       445.67 o
   3   0   4       1494.76       1419.21        31.58 o
   4   0   4        584.97        611.51         7.81 o
   5   0   4        467.92        417.33         7.01 o
   6   0   4        448.50        433.51        10.88 o
   7   0   4         56.69         57.61         4.23 o
   8   0   4          0.27          3.25         3.31 o
   9   0   4        119.85        128.55         6.35 o
  10   0   4          6.75         -1.54         5.40 o
   1   1   4       9795.99       9997.27       103.62 o
   2   1   4         67.46         72.67         1.61 o
   3   1   4        693.54        628.42         5.66 o
   4   1   4       1091.75       1107.58         9.14 o
   5   1   4        392.61        371.35         4.39 o
   6   1   4        192.97        196.48         3.83 o
   7   1   4         40.16         50.05         2.77 o
   8   1   4         52.64         58.70         3.33 o
   9   1   4          0.43          2.25         2.00 o
  10   1   4          4.77          4.43         3.92 o
   0   2   4      17412.62      16731.42       216.29 o
   1   2   4       9495.64       9316.74        84.93 o
   2   2   4        175.91        185.66         2.14 o
   3   2   4         66.96        114.61         2.49 o
   4   2   4       4459.10       4355.36        63.64 o
   5   2   4        313.37        309.19         3.80 o
   6   2   4         76.35         74.71         2.91 o
   7   2   4         60.86         70.96         3.02 o
   8   2   4         18.28         25.68         2.34 o
   9   2   4          3.49          1.53         1.84 o
  10   2   4          0.01         -1.64         3.25 o
   1   3   4      14816.87      14463.04       130.76 o
   2   3   4         17.84         14.86         0.69 o
   3   3   4        223.46        184.22         2.40 o
   4   3   4       6368.17       6393.04        98.73 o
   5   3   4         30.15         37.42         1.62 o
   6   3   4          9.60         12.50         1.52 o
   7   3   4         14.75         15.13         1.83 o
   8   3   4         50.34         62.17         3.31 o
   9   3   4          3.20          4.80         1.92 o
  10   3   4          0.66          1.49         3.21 o
   0   4   4        307.24        268.35         3.64 o
   1   4   4       2690.82       2591.69        40.30 o
   2   4   4       2340.11       2273.85        34.76 o
   3   4   4       3534.69       3682.60        51.51 o
   4   4   4         11.42         21.88         1.40 o
   5   4   4        284.38        329.47         4.36 o
   6   4   4        121.07        123.02         3.10 o
   7   4   4         33.54         35.92         2.46 o
   8   4   4         28.44         32.10         2.78 o
   9   4   4          0.98          2.07         2.47 o
   1   5   4       4017.11       3914.61        56.12 o
   2   5   4        381.59        404.68         3.78 o
   3   5   4         21.32         20.08         1.03 o
   4   5   4         13.19         17.34         1.17 o
   5   5   4        641.75        586.80         6.41 o
   6   5   4        780.56        715.11         8.33 o
   7   5   4         24.87         25.86         2.90 o
   8   5   4          2.54          6.54         2.10 o
   9   5   4         42.44         33.24         5.05 o
   0   6   4          0.54          0.67         0.80 o
   1   6   4        188.00        187.60         2.35 o
   2   6   4        621.18        605.32         5.12 o
   3   6   4         25.47         36.21         1.25 o
   4   6   4       1041.14       1035.21         8.42 o
   5   6   4        199.85        209.65         3.51 o
   6   6   4        165.05        149.20         3.44 o
   7   6   4        100.45        113.25         3.92 o
   8   6   4          0.17          0.64         1.89 o
   9   6   4         16.59         14.75         3.27 o
   1   7   4       2431.76       2633.05        76.03 o
   2   7   4         75.97         87.00         1.67 o
   3   7   4        210.56        200.19         3.80 o
   4   7   4        145.80        162.87         2.39 o
   5   7   4        323.71        310.93         4.84 o
   6   7   4         34.87         35.65         2.76 o
   7   7   4        290.52        268.19         6.34 o
   8   7   4        310.53        276.31         7.67 o
   9   7   4          8.64          7.03         3.02 o
   0   8   4       1297.30       1155.27        14.93 o
   1   8   4       1097.92       1100.53        10.95 o
   2   8   4       2638.58       2701.38        44.70 o
   3   8   4        595.56        559.29         6.40 o
   4   8   4         32.29         42.44         2.18 o
   5   8   4          0.05          1.33         2.20 o
   6   8   4        225.71        233.20         6.03 o
   7   8   4          0.10         -1.43         1.93 o
   8   8   4         23.07         21.27         3.26 o
   9   8   4          4.48          5.59         2.86 o
   1   9   4        426.14        368.25         4.20 o
   2   9   4        164.93        174.18         2.62 o
   3   9   4        126.10        131.27         2.90 o
   4   9   4        213.87        175.56         4.16 o
   5   9   4        500.55        451.79         7.55 o
   6   9   4          6.42         13.52         2.78 o
   7   9   4          4.86          5.90         2.52 o
   8   9   4          4.27          1.87         2.42 o
   0  10   4       2680.61       2552.99        35.88 o
   1  10   4        480.39        474.06         5.27 o
   2  10   4         23.89         21.92         1.04 o
   3  10   4       1290.50       1283.30        15.72 o
   4  10   4        739.95        719.82        10.24 o
   5  10   4         17.38         18.56         1.97 o
   6  10   4          0.26          0.50         3.25 o
   7  10   4          0.09         -2.09         2.09 o
   8  10   4         58.66         64.86         4.70 o
   1  11   4          1.79          3.02         1.00 o
   2  11   4        522.74        493.51         5.58 o
   3  11   4         50.69         73.49         3.83 o
   4  11   4        306.02        280.18         5.75 o
   5  11   4         34.77         38.09         3.58 o
   6  11   4          0.75          5.04         2.62 o
   7  11   4         33.57         32.93         4.16 o
   8  11   4          2.16          2.48         3.09 o
   0  12   4       1007.77        918.23        14.07 o
   1  12   4        675.65        645.52         7.95 o
   2  12   4        119.48        131.56         3.06 o
   3  12   4        130.31        132.08         4.26 o
   4  12   4          1.52         -1.61         1.61 o
   5  12   4         85.02         90.22         4.52 o
   6  12   4        181.49        186.12         7.03 o
   7  12   4          4.04          1.56         2.89 o
   1  13   4          2.83          3.43         1.16 o
   2  13   4        843.27        797.73        10.37 o
   3  13   4        375.79        360.99         7.08 o
   4  13   4         56.12         56.18         3.82 o
   5  13   4          6.25          5.72         2.24 o
   6  13   4        120.84        132.25         5.90 o
   7  13   4         54.22         60.77         5.14 o
   0  14   4          0.52          3.07         1.91 o
   1  14   4         35.81         33.17         2.25 o
   2  14   4        180.74        176.80         4.52 o
   3  14   4         15.09         18.28         2.75 o
   4  14   4         11.61          8.46         2.42 o
   5  14   4         28.44         28.05         3.73 o
   6  14   4         39.66         45.73         4.01 o
   1  15   4         37.83         44.05         2.41 o
   2  15   4         11.57          9.64         1.83 o
   3  15   4          0.07          3.73         2.34 o
   4  15   4        181.34        179.31         7.08 o
   5  15   4        120.64        118.71         6.04 o
   0  16   4         14.36          9.24         2.41 o
   1  16   4         33.18         33.58         2.40 o
   2  16   4         47.58         61.17         4.49 o
   3  16   4         15.93         24.95         2.96 o
   4  16   4          0.23         -2.18         2.18 o
   1  17   4          4.88          6.35         1.56 o
   2  17   4         19.52         27.04         2.43 o
   3  17   4         21.74         20.70         2.93 o
   0  18   4        254.16        259.37         8.87 o
   1  18   4         46.45         49.41         2.41 o
   1   1   5         54.67         61.93         1.01 o
   2   1   5       2478.94       2474.59        35.77 o
   3   1   5         32.60         43.59         1.62 o
   4   1   5        922.08        842.82         7.61 o
   5   1   5        440.80        397.18         4.60 o
   6   1   5        654.15        622.40         7.44 o
   7   1   5         88.58         96.14         3.53 o
   8   1   5        121.42        125.42         4.65 o
   9   1   5         82.69         88.86         4.42 o
  10   1   5          7.18          4.82         4.42 o
   0   2   5       3820.75       3894.10        68.11 o
   1   2   5        103.25        109.01         1.32 o
   2   2   5         86.19         55.10         1.11 o
   3   2   5       5295.52       5554.41        71.02 o
   4   2   5       3094.54       3045.05        74.26 o
   5   2   5          5.18          6.48         1.02 o
   6   2   5          0.49          2.88         1.24 o
   7   2   5         74.95         72.30         3.12 o
   8   2   5         21.20         20.28         2.31 o
   9   2   5          1.61          2.79         1.99 o
  10   2   5          0.70         -2.73         3.25 o
   1   3   5       6216.51       6208.28        67.36 o
   2   3   5        232.79        245.95         2.59 o
   3   3   5        245.64        285.94         3.29 o
   4   3   5       1079.02       1020.16         8.58 o
   5   3   5          6.88         10.68         1.11 o
   6   3   5        406.47        383.43         5.50 o
   7   3   5         33.61         34.81         2.32 o
   8   3   5          0.13          1.49         1.75 o
   9   3   5          6.60          3.46         2.03 o
  10   3   5         35.45         32.76         4.53 o
   0   4   5        335.40        254.34         4.12 o
   1   4   5       1558.18       1549.50        50.97 o
   2   4   5      10889.31      10962.11       103.67 o
   3   4   5       1343.32       1264.21        10.22 o
   4   4   5         98.05         84.59         2.10 o
   5   4   5        188.86        198.01         3.14 o
   6   4   5        855.24        845.74         9.26 o
   7   4   5        153.22        161.34         4.31 o
   8   4   5         20.95         18.73         2.16 o
   9   4   5          2.71          0.93         2.12 o
   1   5   5        329.98        391.10         3.70 o
   2   5   5        967.60        944.28         7.50 o
   3   5   5         80.87         67.75         1.49 o
   4   5   5          0.54          1.52         0.86 o
   5   5   5         66.37         69.86         2.38 o
   6   5   5        395.96        408.31         6.01 o
   7   5   5         12.85         12.70         1.83 o
   8   5   5         80.00         82.83         5.02 o
   9   5   5          7.74          2.58         3.00 o
   0   6   5      16466.07      15702.80       188.51 o
   1   6   5       2209.65       2285.75        66.52 o
   2   6   5        235.94        278.39         3.32 o
   3   6   5        545.09        564.44         5.70 o
   4   6   5       2369.80       2495.92        19.92 o
   5   6   5         22.29         28.38         1.58 o
   6   6   5          3.61          5.41         1.44 o
   7   6   5         66.77         75.50         3.58 o
   8   6   5         62.08         64.30         3.44 o
   9   6   5         25.71         24.99         3.60 o
   1   7   5        157.81        155.75         2.21 o
   2   7   5        537.84        584.63         5.35 o
   3   7   5        275.06        264.17         3.20 o
   4   7   5        222.04        219.49         3.47 o
   5   7   5         22.55         34.52         1.92 o
   6   7   5         82.43         82.71         2.81 o
   7   7   5         25.95         23.47         2.50 o
   8   7   5        300.92        315.51         8.12 o
   9   7   5         29.54         28.01         3.66 o
   0   8   5        632.55        573.49         8.04 o
   1   8   5        709.89        755.40         7.16 o
   2   8   5        476.76        422.85         4.58 o
   3   8   5          0.87          0.37         0.87 o
   4   8   5          0.50          1.02         1.07 o
   5   8   5        397.49        382.89         7.41 o
   6   8   5        140.31        151.33         5.08 o
   7   8   5         21.99         15.63         2.90 o
   8   8   5         31.62         31.22         4.59 o
   9   8   5          2.03          0.41         2.45 o
   1   9   5        346.17        374.50         4.22 o
   2   9   5        135.18        138.61         2.49 o
   3   9   5          6.02          6.48         1.01 o
   4   9   5        676.77        680.51         9.19 o
   5   9   5          5.70          8.14         1.87 o
   6   9   5        553.34        546.31        11.99 o
   7   9   5         60.56         64.12         4.29 o
   8   9   5          2.85          0.36         2.25 o
   0  10   5         12.95         14.98         1.36 o
   1  10   5        326.88        319.90         4.26 o
   2  10   5         66.68         64.46         2.00 o
   3  10   5        374.65        363.67         5.11 o
   4  10   5         17.61         19.39         1.71 o
   5  10   5          7.78         11.31         1.73 o
   6  10   5          5.26          8.45         2.28 o
   7  10   5          1.39          2.09         2.12 o
   8  10   5          2.90          3.11         2.67 o
   1  11   5         19.62         15.39         1.39 o
   2  11   5         57.91         65.39         1.87 o
   3  11   5         39.22         34.53         2.67 o
   4  11   5        563.66        566.67         9.73 o
   5  11   5        131.78        128.29         4.56 o
   6  11   5        109.80        107.18         4.59 o
   7  11   5         63.82         62.53         4.12 o
   8  11   5         98.77         95.11         5.16 o
   0  12   5        449.75        425.24        13.69 o
   1  12   5          4.13          7.42         1.23 o
   2  12   5         89.41         73.72         2.03 o
   3  12   5        363.45        382.73         7.96 o
   4  12   5          1.39          9.60         2.07 o
   5  12   5          0.37          0.69         2.04 o
   6  12   5        162.65        142.49         6.30 o
   7  12   5         10.81          5.44         3.06 o
   1  13   5         31.80         20.26         1.51 o
   2  13   5         47.96         59.80         2.26 o
   3  13   5          2.16          3.34         2.16 o
   4  13   5          0.53          1.56         1.85 o
   5  13   5         39.70         38.35         3.64 o
   6  13   5         45.72         47.81         3.80 o
   7  13   5         30.39         36.97         4.42 o
   0  14   5         23.98         10.50         2.73 o
   1  14   5          3.52          3.21         1.24 o
   2  14   5          8.23         29.06         2.54 o
   3  14   5        268.84        259.71         6.24 o
   4  14   5        173.13        155.65         6.16 o
   5  14   5         78.87         83.84         4.80 o
   6  14   5         15.78         23.31         3.19 o
   1  15   5         79.43         69.02         3.08 o
   2  15   5          2.11          2.22         1.67 o
   3  15   5          7.60          8.80         2.33 o
   4  15   5         49.40         56.68         3.95 o
   5  15   5          0.01         -2.49         2.49 o
   0  16   5          0.66          4.85         2.14 o
   1  16   5         98.43         97.71         3.07 o
   2  16   5        402.35        371.17         7.19 o
   3  16   5          3.95          5.36         2.28 o
   4  16   5          0.43          1.55         2.49 o
   1  17   5          4.65          9.88         1.53 o
   2  17   5         31.55         30.85         2.71 o
   3  17   5         22.70         29.29         3.23 o
   0  18   5        155.39        140.59         6.12 o
   0   0   6      42206.61      36292.12       904.31 o
   1   0   6      13278.59      13088.25       251.00 o
   2   0   6       4692.50       4788.78        80.88 o
   3   0   6       1336.45       1511.00        34.56 o
   4   0   6       5661.60       5401.49       117.08 o
   5   0   6       3841.64       3700.81       104.54 o
   6   0   6        220.65        185.13         5.78 o
   7   0   6          3.54          2.16         2.24 o
   8   0   6         28.09         22.44         4.02 o
   9   0   6         31.31         36.06         4.72 o
  10   0   6          3.91         19.44         7.33 o
   1   1   6       9925.66       9732.78        92.20 o
   2   1   6        907.06        885.00         9.80 o
   3   1   6        645.46        652.37         6.14 o
   4   1   6        971.04       1017.95         9.18 o
   5   1   6         13.49         12.56         1.23 o
   6   1   6        674.36        685.67         8.75 o
   7   1   6          3.91          6.53         1.95 o
   8   1   6        117.06        128.16         4.73 o
   9   1   6          1.69         -1.01         2.18 o
  10   1   6         14.02          6.05         4.99 o
   0   2   6        217.27        193.93         2.80 o
   1   2   6       3016.82       2882.95        55.60 o
   2   2   6       4585.18       4461.53        56.58 o
   3   2   6       2576.23       2545.65        47.81 o
   4   2   6         21.94         19.58         1.23 o
   5   2   6         44.58         37.95         1.71 o
   6   2   6        352.03        333.81         5.08 o
   7   2   6        115.75        120.22         4.13 o
   8   2   6         15.04         12.32         2.17 o
   9   2   6          3.80          1.64         2.15 o
  10   2   6          2.98          2.59         3.98 o
   1   3   6        230.88        212.53         2.63 o
   2   3   6       1170.16       1178.84        11.15 o
   3   3   6          2.01          3.59         0.73 o
   4   3   6       1910.46       1920.33        15.31 o
   5   3   6        279.13        283.30         3.84 o
   6   3   6        824.35        793.01        10.05 o
   7   3   6         29.44         34.23         2.47 o
   8   3   6         43.96         39.25         2.84 o
   9   3   6          0.04         -0.89         1.85 o
  10   3   6         11.89         14.94         4.82 o
   0   4   6        938.82        861.40        15.29 o
   1   4   6       3572.38       3473.68        59.19 o
   2   4   6        835.63        856.07         6.94 o
   3   4   6        282.52        274.40         3.15 o
   4   4   6       1689.62       1667.65        13.16 o
   5   4   6         34.58         44.69         2.02 o
   6   4   6         41.56         47.24         2.40 o
   7   4   6         46.99         56.91         2.98 o
   8   4   6          9.52          9.85         2.09 o
   9   4   6          2.10         -0.38         2.53 o
   1   5   6       1007.19       1137.53        10.18 o
   2   5   6       1190.32       1197.97         9.99 o
   3   5   6       1333.02       1379.60        11.18 o
   4   5   6       1393.67       1320.31        11.13 o
   5   5   6          5.34          4.52         1.11 o
   6   5   6        151.34        152.21         3.66 o
   7   5   6        168.44        158.28         4.85 o
   8   5   6         49.90         55.46         3.32 o
   9   5   6         16.74         22.41         3.68 o
   0   6   6        721.69        795.77        10.07 o
   1   6   6          7.97          9.39         0.66 o
   2   6   6         32.05         30.85         1.14 o
   3   6   6          1.97          2.66         0.72 o
   4   6   6        225.07        234.43         3.90 o
   5   6   6         63.44         73.94         2.48 o
   6   6   6          1.76          6.50         1.52 o
   7   6   6          9.51         10.52         2.86 o
   8   6   6          1.52         -0.59         1.77 o
   9   6   6          0.72          0.51         2.69 o
   1   7   6         89.99         99.11         1.87 o
   2   7   6        558.83        543.78         5.15 o
   3   7   6        695.94        715.90         6.60 o
   4   7   6        139.23        141.02         2.79 o
   5   7   6        676.67        653.37         8.18 o
   6   7   6         70.77         75.02         2.84 o
   7   7   6         53.89         42.75         3.07 o
   8   7   6         58.19         53.13         4.21 o
   9   7   6          7.13          8.11         3.08 o
   0   8   6          1.75          2.77         0.85 o
   1   8   6       3614.59       3682.66       108.86 o
   2   8   6          3.93          3.44         0.70 o
   3   8   6         17.86         13.49         1.59 o
   4   8   6        734.85        724.07         8.90 o
   5   8   6        170.51        176.31         3.68 o
   6   8   6        190.24        180.19         6.33 o
   7   8   6          2.82          1.19         2.10 o
   8   8   6          4.99          1.69         3.02 o
   9   8   6         12.46          9.89         3.16 o
   1   9   6          9.33         16.23         0.93 o
   2   9   6        220.89        226.66         3.43 o
   3   9   6        233.52        230.90         3.95 o
   4   9   6         11.08         13.07         1.59 o
   5   9   6        462.56        429.27         7.99 o
   6   9   6          1.28         11.85         2.97 o
   7   9   6         10.99         12.00         2.76 o
   8   9   6          2.07          1.92         2.31 o
   0  10   6         48.51         30.68         2.19 o
   1  10   6       2046.44       2050.80        18.83 o
   2  10   6       3107.97       2998.53        30.06 o
   3  10   6        547.65        508.30         6.47 o
   4  10   6          0.13          1.02         1.22 o
   5  10   6         82.51         82.73         3.37 o
   6  10   6          0.34          2.06         1.85 o
   7  10   6          6.00          7.91         2.40 o
   8  10   6         18.63         12.15         2.94 o
   1  11   6        213.13        172.17         3.29 o
   2  11   6        334.38        326.26         4.36 o
   3  11   6         44.13         31.27         1.74 o
   4  11   6        130.60        121.25         3.37 o
   5  11   6         62.31         65.40         3.01 o
   6  11   6          2.12          0.53         1.66 o
   7  11   6          7.55          7.35         2.33 o
   8  11   6          0.33          3.88         2.69 o
   0  12   6       5595.35       5292.02       145.14 o
   1  12   6        271.83        255.73         4.18 o
   2  12   6        120.42        122.57         2.77 o
   3  12   6        938.45        907.97        12.47 o
   4  12   6          4.27          5.84         1.79 o
   5  12   6         15.11         15.11         3.16 o
   6  12   6          3.64          9.78         1.95 o
   7  12   6          3.24          2.55         2.85 o
   1  13   6        245.92        221.74         4.01 o
   2  13   6        277.56        262.05         4.73 o
   3  13   6        725.12        705.41        12.83 o
   4  13   6         23.65         22.82         3.30 o
   5  13   6         41.60         37.94         3.34 o
   6  13   6          6.21          7.52         3.48 o
   7  13   6          7.07         12.40         3.34 o
   0  14   6        264.34        270.31         7.60 o
   1  14   6         70.07         66.24         2.50 o
   2  14   6        190.68        195.45         3.39 o
   3  14   6         12.53         11.70         2.16 o
   4  14   6         11.93         20.50         2.97 o
   5  14   6         31.73         39.17         3.71 o
   6  14   6          7.70          5.29         2.55 o
   1  15   6         95.09         91.52         3.08 o
   2  15   6         28.54         29.22         2.60 o
   3  15   6          3.04         -0.71         2.04 o
   4  15   6        200.69        199.04         6.26 o
   5  15   6        123.43        119.23         6.38 o
   0  16   6          0.89          0.38         1.97 o
   1  16   6         42.70         40.92         2.27 o
   2  16   6        169.85        195.74         5.27 o
   3  16   6          9.69          6.77         2.58 o
   4  16   6         37.13         38.81         3.55 o
   1  17   6         61.16         79.65         2.95 o
   2  17   6         10.58          8.35         2.19 o
   3  17   6         54.50         59.14         4.10 o
   1   1   7         35.96         43.36         1.44 o
   2   1   7       4879.82       4875.54        59.48 o
   3   1   7        267.68        273.47         3.33 o
   4   1   7          5.75          3.24         0.95 o
   5   1   7         93.36        101.94         2.53 o
   6   1   7        341.54        330.76         5.61 o
   7   1   7        122.74        125.51         4.50 o
   8   1   7        129.95        124.46         4.63 o
   9   1   7         14.63         11.59         2.66 o
  10   1   7         44.19         58.27         6.84 o
   0   2   7      20546.24      19298.42       238.30 o
   1   2   7       8192.52       8096.15        82.28 o
   2   2   7        716.57        727.49         6.98 o
   3   2   7        428.08        505.54         5.22 o
   4   2   7          3.85          2.77         0.87 o
   5   2   7        749.08        815.95         8.20 o
   6   2   7        691.61        684.58         8.82 o
   7   2   7        122.45        110.77         4.02 o
   8   2   7          1.37         -1.61         1.61 o
   9   2   7          1.22          1.70         2.05 o
  10   2   7          3.70          2.38         3.94 o
   1   3   7       1938.42       1962.72        57.02 o
   2   3   7       1582.76       1587.85        19.26 o
   3   3   7          8.79         18.37         0.98 o
   4   3   7       1173.93       1193.82        10.56 o
   5   3   7        198.20        191.65         3.23 o
   6   3   7          0.77          4.03         1.47 o
   7   3   7          5.26         10.22         1.96 o
   8   3   7        151.47        154.98         4.96 o
   9   3   7          3.90          1.79         2.68 o
   0   4   7      10530.79      10475.23       168.63 o
   1   4   7       3435.49       3595.80        57.70 o
   2   4   7       1796.00       1699.74        24.23 o
   3   4   7        196.36        197.42         3.19 o
   4   4   7       1665.63       1644.52        13.40 o
   5   4   7          9.56          6.30         1.17 o
   6   4   7         79.30         75.77         2.99 o
   7   4   7        170.03        177.13         4.63 o
   8   4   7        124.89        117.34         4.63 o
   9   4   7         48.31         48.15         4.62 o
   1   5   7       2216.65       2190.71        63.93 o
   2   5   7       1053.44       1065.91         8.73 o
   3   5   7        435.86        403.70         4.25 o
   4   5   7         79.35         75.34         1.93 o
   5   5   7         72.59         69.81         2.69 o
   6   5   7         25.15         32.01         2.18 o
   7   5   7         24.90         25.79         2.62 o
   8   5   7         13.56         25.64         2.89 o
   9   5   7          6.38          3.88         3.12 o
   0   6   7       2236.58       2501.73        71.71 o
   1   6   7         55.10         51.17         1.36 o
   2   6   7       7798.43       7896.44        91.08 o
   3   6   7         39.61         51.63         1.63 o
   4   6   7        128.25        112.98         2.27 o
   5   6   7        170.44        152.13         3.65 o
   6   6   7        656.91        615.20         8.12 o
   7   6   7         32.52         32.87         2.85 o
   8   6   7          6.86          5.11         1.88 o
   9   6   7        110.21        101.03         5.68 o
   1   7   7       1069.83       1044.77         8.60 o
   2   7   7          0.20          0.86         0.92 o
   3   7   7       4071.01       4187.71        83.69 o
   4   7   7         18.52         19.03         1.42 o
   5   7   7         14.18         20.31         1.42 o
   6   7   7         85.09         99.77         3.14 o
   7   7   7          0.25          0.24         1.88 o
   8   7   7         34.65         34.74         3.48 o
   9   7   7          4.65          2.59         2.82 o
   0   8   7       1294.48       1378.83        18.40 o
   1   8   7          4.04          6.83         0.78 o
   2   8   7         67.84         66.16         1.43 o
   3   8   7          2.23          4.12         0.78 o
   4   8   7       1111.81       1083.33        12.20 o
   5   8   7         81.87         82.57         2.74 o
   6   8   7          2.08          3.68         1.48 o
   7   8   7          0.63          4.86         2.21 o
   8   8   7          5.48          5.77         2.51 o
   9   8   7          5.70          1.72         2.71 o
   1   9   7       1428.95       1492.16        12.05 o
   2   9   7         35.41         33.45         2.11 o
   3   9   7         65.93         84.45         2.43 o
   4   9   7         22.86         19.25         2.15 o
   5   9   7        103.09        116.13         4.58 o
   6   9   7        133.54        138.30         4.78 o
   7   9   7          1.39          1.48         2.05 o
   8   9   7         10.60         14.12         2.92 o
   0  10   7       1102.97       1083.75        15.35 o
   1  10   7        162.61        159.09         2.89 o
   2  10   7       1654.88       1648.55        15.75 o
   3  10   7         98.30         94.49         2.92 o
   4  10   7        518.46        513.21         7.59 o
   5  10   7          2.70          2.92         1.87 o
   6  10   7          0.97          1.67         2.33 o
   7  10   7          0.08         -1.35         1.96 o
   8  10   7          0.08          0.29         2.38 o
   1  11   7       1938.50       1973.15        17.53 o
   2  11   7          0.69          2.34         1.12 o
   3  11   7         17.11         23.83         1.65 o
   4  11   7         25.38         29.78         2.06 o
   5  11   7          5.57          5.55         1.67 o
   6  11   7          0.39          3.70         2.58 o
   7  11   7          7.88          7.16         2.48 o
   0  12   7        415.37        441.11         8.37 o
   1  12   7        122.02        123.05         3.08 o
   2  12   7        578.33        605.44         6.81 o
   3  12   7         27.94         32.36         1.56 o
   4  12   7          1.71          2.68         0.86 o
   5  12   7          1.63         -1.20         1.20 o
   6  12   7        111.59        133.49         5.42 o
   7  12   7          5.79          4.26         2.32 o
   1  13   7          2.21          2.66         1.03 o
   2  13   7         36.29         42.75         1.90 o
   3  13   7         77.91         93.80         3.98 o
   4  13   7         11.99          6.40         2.10 o
   5  13   7         25.70         26.75         2.74 o
   6  13   7         81.56         73.29         4.77 o
   0  14   7        502.13        510.89        12.91 o
   1  14   7          9.90         10.52         1.42 o
   2  14   7          0.36         -0.58         0.97 o
   3  14   7        106.92        108.69         4.36 o
   4  14   7        267.05        282.94         6.95 o
   5  14   7         27.38         29.02         3.43 o
   6  14   7         15.92         15.07         2.98 o
   1  15   7         85.61         58.93         2.47 o
   2  15   7         18.29         15.77         1.47 o
   3  15   7         10.28         19.06         2.38 o
   4  15   7        105.35         97.34         5.08 o
   5  15   7          0.30          1.52         2.42 o
   0  16   7         88.37         93.81         5.36 o
   1  16   7          2.14          2.66         1.33 o
   2  16   7        106.37        110.34         4.16 o
   3  16   7          8.12          9.09         2.54 o
   4  16   7         42.26         41.73         3.71 o
   1  17   7          1.96         -0.34         1.37 o
   2  17   7         22.03         22.88         2.56 o
   3  17   7         52.65         54.71         3.84 o
   0   0   8       1846.52       1672.03        81.31 o
   1   0   8       1524.05       1618.87        48.38 o
   2   0   8       2206.32       2144.56        49.96 o
   3   0   8      15978.02      15432.87       211.09 o
   4   0   8        297.42        299.45         6.93 o
   5   0   8         68.02         66.17         3.38 o
   6   0   8         28.27         25.20         3.13 o
   7   0   8        272.86        266.44        12.75 o
   8   0   8          2.39         -2.37         2.37 o
   9   0   8        105.68        103.65         6.54 o
  10   0   8         19.13         20.23        10.80 o
   1   1   8       6172.78       6382.14        69.69 o
   2   1   8         81.03         60.37         1.39 o
   3   1   8       1858.92       1851.97        27.63 o
   4   1   8        866.06        935.78         8.97 o
   5   1   8        299.50        313.37         4.33 o
   6   1   8          2.40          2.12         1.85 o
   7   1   8          1.31         -0.81         1.64 o
   8   1   8          4.01          9.16         2.16 o
   9   1   8         34.99         32.27         3.17 o
  10   1   8         10.23          8.09         4.63 o
   0   2   8          0.84          2.36         0.89 o
   1   2   8       4100.67       3933.57        58.47 o
   2   2   8        195.60        202.59         2.54 o
   3   2   8       2675.03       2869.03        48.14 o
   4   2   8        128.12        134.89         2.58 o
   5   2   8        374.35        352.73         4.84 o
   6   2   8         31.26         40.70         2.45 o
   7   2   8         34.22         36.02         2.67 o
   8   2   8          9.62         12.12         2.33 o
   9   2   8         50.80         63.14         3.99 o
   1   3   8       4892.94       4831.15        70.42 o
   2   3   8        696.25        721.85         6.31 o
   3   3   8       1244.34       1208.26         9.68 o
   4   3   8        109.02         98.81         2.19 o
   5   3   8         32.50         38.64         1.81 o
   6   3   8          1.17          2.94         1.42 o
   7   3   8        311.30        302.52         5.88 o
   8   3   8         17.19         18.02         2.54 o
   9   3   8          3.11          1.43         2.31 o
   0   4   8        255.01        311.59         4.35 o
   1   4   8       2370.88       2581.22        73.44 o
   2   4   8        404.80        499.27         5.14 o
   3   4   8        237.58        299.62         3.39 o
   4   4   8         16.26         22.00         1.30 o
   5   4   8         29.32         26.21         2.08 o
   6   4   8        188.02        183.22         4.27 o
   7   4   8        144.83        159.57         4.97 o
   8   4   8         37.62         35.35         4.17 o
   9   4   8         13.20         10.75         3.19 o
   1   5   8       4819.19       4665.19        65.64 o
   2   5   8        263.05        206.82         2.58 o
   3   5   8         27.28         52.61         1.61 o
   4   5   8          0.22          0.39         0.72 o
   5   5   8       1134.50       1058.01        11.00 o
   6   5   8          0.00          0.89         1.43 o
   7   5   8        118.42        124.28         4.36 o
   8   5   8         97.07         92.49         4.22 o
   9   5   8          1.44          3.69         2.80 o
   0   6   8       1941.55       2172.57        63.93 o
   1   6   8        574.54        613.25         6.02 o
   2   6   8         48.14         44.60         1.45 o
   3   6   8        228.31        243.58         3.02 o
   4   6   8         31.61         35.13         1.62 o
   5   6   8        372.74        372.05         5.34 o
   6   6   8        303.10        313.40         5.50 o
   7   6   8          3.91          5.12         2.25 o
   8   6   8          0.32          1.07         1.82 o
   9   6   8          0.30         -0.16         2.66 o
   1   7   8          0.73          0.74         0.67 o
   2   7   8        435.85        445.20         4.78 o
   3   7   8       2862.60       2827.60        28.26 o
   4   7   8        192.35        185.52         3.32 o
   5   7   8        124.04        123.54         3.00 o
   6   7   8        381.00        365.31         5.78 o
   7   7   8          7.01          7.83         2.53 o
   8   7   8          0.00          1.78         2.01 o
   9   7   8         43.73         35.53         4.05 o
   0   8   8        822.50        811.98        16.61 o
   1   8   8        552.81        541.25         5.21 o
   2   8   8        624.23        616.49         5.72 o
   3   8   8       1467.73       1421.89        12.79 o
   4   8   8        489.26        512.82         6.52 o
   5   8   8          1.87          2.25         1.44 o
   6   8   8         71.26         73.31         3.20 o
   7   8   8         81.45         91.55         4.80 o
   8   8   8          1.75         -0.33         2.34 o
   1   9   8        227.08        230.51         3.25 o
   2   9   8        213.71        211.55         3.63 o
   3   9   8          9.59          8.29         0.89 o
   4   9   8       1151.47       1133.88        13.42 o
   5   9   8         14.63         15.81         2.00 o
   6   9   8         93.53         77.17         4.23 o
   7   9   8        121.29         98.44         4.93 o
   8   9   8          2.52          1.08         2.36 o
   0  10   8          9.15         10.11         1.71 o
   1  10   8       2805.17       2740.07        29.32 o
   2  10   8        978.02        972.40        10.25 o
   3  10   8        286.77        293.37         5.48 o
   4  10   8          1.98          4.16         1.44 o
   5  10   8        218.27        231.94         5.22 o
   6  10   8          2.74          4.74         1.80 o
   7  10   8          1.87          1.42         2.14 o
   8  10   8          0.82         -0.21         2.33 o
   1  11   8        482.19        552.54         6.34 o
   2  11   8        195.37        189.87         3.50 o
   3  11   8         49.59         34.99         1.83 o
   4  11   8          4.10          1.19         1.39 o
   5  11   8         45.74         43.48         3.24 o
   6  11   8          3.07          3.02         1.81 o
   7  11   8          6.44          8.31         3.31 o
   0  12   8        180.00        163.35         4.74 o
   1  12   8        701.23        693.16         7.64 o
   2  12   8        168.69        174.07         3.12 o
   3  12   8        523.86        500.88         7.22 o
   4  12   8         14.48         11.72         1.58 o
   5  12   8          0.02          2.98         1.27 o
   6  12   8         18.17         22.47         2.70 o
   7  12   8         14.61         17.82         3.11 o
   1  13   8        188.77        166.87         3.12 o
   2  13   8         23.97         22.51         1.63 o
   3  13   8          3.58          2.93         0.97 o
   4  13   8         18.20         20.63         2.60 o
   5  13   8        103.00         95.30         4.95 o
   6  13   8          9.92         14.39         3.39 o
   0  14   8         12.29         13.87         2.74 o
   1  14   8         16.47         16.33         1.69 o
   2  14   8         20.28         20.94         1.79 o
   3  14   8          0.16         -1.11         1.58 o
   4  14   8          7.99          7.83         2.37 o
   5  14   8         55.35         58.67         4.11 o
   6  14   8         24.05         24.04         3.11 o
   1  15   8         33.28         27.60         1.81 o
   2  15   8         42.89         43.84         2.15 o
   3  15   8         56.22         60.46         3.58 o
   4  15   8         99.92        101.58         4.96 o
   5  15   8         38.53         39.09         3.53 o
   0  16   8         32.41         31.20         3.29 o
   1  16   8         80.98         89.12         3.91 o
   2  16   8         21.38         29.21         2.94 o
   3  16   8          5.92          6.83         2.45 o
   4  16   8          5.53          5.97         2.97 o
   1  17   8          0.15          1.95         1.35 o
   2  17   8          6.21          8.15         2.04 o
   1   1   9       1546.48       1530.05        22.30 o
   2   1   9        336.37        359.81         3.78 o
   3   1   9        232.67        204.88         2.74 o
   4   1   9        432.28        445.07         5.48 o
   5   1   9        102.34        112.76         2.83 o
   6   1   9         10.16         12.11         1.80 o
   7   1   9         92.02        101.19         4.21 o
   8   1   9        125.18        109.97         4.46 o
   9   1   9          0.00         -2.24         2.24 o
   0   2   9       1572.88       1443.89        25.09 o
   1   2   9        672.68        646.80         5.69 o
   2   2   9       7831.54       7755.16        93.68 o
   3   2   9        557.13        662.40         6.29 o
   4   2   9        205.65        253.10         3.59 o
   5   2   9          5.35          8.23         1.32 o
   6   2   9        103.27        105.90         4.00 o
   7   2   9          5.72          4.94         2.39 o
   8   2   9         48.10         54.78         3.47 o
   9   2   9         22.18         29.73         3.24 o
   1   3   9        916.42        852.93         7.95 o
   2   3   9        842.59        825.63         7.06 o
   3   3   9       1006.81       1113.14         9.11 o
   4   3   9        644.45        661.43         6.87 o
   5   3   9        115.29        113.60         2.87 o
   6   3   9         47.56         39.95         2.71 o
   7   3   9          7.74         15.41         2.20 o
   8   3   9         69.08         75.77         3.79 o
   9   3   9         25.85         24.79         4.22 o
   0   4   9      10464.89      10474.01       224.80 o
   1   4   9       1380.72       1524.51        17.30 o
   2   4   9         57.04         75.30         1.54 o
   3   4   9        130.93        132.35         2.37 o
   4   4   9       2783.94       2815.78        27.31 o
   5   4   9        128.04        125.73         3.18 o
   6   4   9         57.05         61.47         2.82 o
   7   4   9         48.51         54.00         3.28 o
   8   4   9        266.27        272.86         6.19 o
   9   4   9         21.93         16.68         3.35 o
   1   5   9       1460.72       1698.29        19.12 o
   2   5   9        206.46        234.16         3.09 o
   3   5   9        285.71        245.61         3.45 o
   4   5   9        148.10        149.51         2.59 o
   5   5   9          3.87          6.61         1.39 o
   6   5   9        232.88        203.83         4.52 o
   7   5   9        385.03        383.98         6.81 o
   8   5   9          0.73          0.91         1.95 o
   9   5   9         42.32         37.39         5.96 o
   0   6   9         33.65         49.08         1.85 o
   1   6   9          0.27          0.29         0.54 o
   2   6   9       2892.49       2874.09        88.99 o
   3   6   9        606.58        626.37         5.80 o
   4   6   9        281.25        273.16         4.23 o
   5   6   9        714.35        667.01         7.91 o
   6   6   9       1014.53       1029.83        11.40 o
   7   6   9         10.10          9.83         2.28 o
   8   6   9          0.90          3.34         1.99 o
   9   6   9          6.93         -1.04         2.49 o
   1   7   9        437.03        383.02         4.75 o
   2   7   9        642.45        590.03         5.80 o
   3   7   9         11.52         17.04         1.16 o
   4   7   9         17.47         21.03         1.55 o
   5   7   9        500.35        485.22         6.51 o
   6   7   9          1.73          3.19         1.70 o
   7   7   9        117.78        105.40         5.07 o
   8   7   9         35.20         35.89         3.05 o
   9   7   9         15.44         11.76         3.41 o
   0   8   9       4466.27       4542.21       127.00 o
   1   8   9        214.10        211.76         2.73 o
   2   8   9          9.60         12.06         1.10 o
   3   8   9         26.40         31.80         1.69 o
   4   8   9       1318.28       1249.30        12.79 o
   5   8   9          2.87          3.20         1.38 o
   6   8   9          8.64          8.80         2.14 o
   7   8   9          0.84          4.73         2.31 o
   8   8   9          0.51          0.31         2.50 o
   1   9   9         83.01         71.60         2.00 o
   2   9   9          7.05         10.16         1.21 o
   3   9   9         29.45         41.11         1.84 o
   4   9   9          5.25          7.34         1.39 o
   5   9   9         61.35         66.05         3.11 o
   6   9   9        171.48        179.78         5.32 o
   7   9   9         14.87         20.59         3.46 o
   8   9   9         46.82         54.10         4.15 o
   0  10   9         10.19         14.66         1.79 o
   1  10   9        623.12        607.37         7.06 o
   2  10   9        336.26        359.83         4.90 o
   3  10   9          1.29          0.79         1.17 o
   4  10   9         98.79        103.31         3.22 o
   5  10   9          7.92          4.39         1.75 o
   6  10   9          1.91         -0.56         1.38 o
   7  10   9         42.02         43.42         3.87 o
   8  10   9         17.05         17.90         4.12 o
   1  11   9         16.34         12.44         1.31 o
   2  11   9        158.30        148.32         3.50 o
   3  11   9         22.84         25.40         1.64 o
   4  11   9        137.38        123.56         3.43 o
   5  11   9          2.33          2.54         1.92 o
   6  11   9         62.46         72.89         3.59 o
   7  11   9         16.66         17.26         2.76 o
   0  12   9         64.84         65.90         3.35 o
   1  12   9          5.27          6.22         1.25 o
   2  12   9        147.25        164.69         3.37 o
   3  12   9          1.94          4.83         1.26 o
   4  12   9         63.30         55.86         2.43 o
   5  12   9         20.82         22.76         2.35 o
   6  12   9         87.24         99.35         3.95 o
   7  12   9          1.71          0.15         2.15 o
   1  13   9         43.52         53.60         2.10 o
   2  13   9        129.87        118.16         3.07 o
   3  13   9         55.36         49.23         1.78 o
   4  13   9         40.91         48.72         2.23 o
   5  13   9          2.54          5.87         2.14 o
   6  13   9         54.92         46.40         4.01 o
   0  14   9        226.94        288.08         9.48 o
   1  14   9         50.74         44.32         2.14 o
   2  14   9         84.52         76.58         2.54 o
   3  14   9          0.62         -0.46         1.76 o
   4  14   9        179.69        200.92         5.41 o
   5  14   9         16.15         19.03         2.95 o
   6  14   9         23.47         28.18         3.29 o
   1  15   9          1.54          0.67         1.19 o
   2  15   9         70.07         76.24         2.57 o
   3  15   9          3.55          6.87         2.85 o
   4  15   9         22.56         15.78         2.84 o
   5  15   9          0.70         -2.04         2.04 o
   0  16   9        123.66        111.81         4.59 o
   1  16   9          3.17          5.88         1.47 o
   2  16   9         90.20         99.98         4.47 o
   3  16   9          0.36         -0.83         2.03 o
   4  16   9         36.62         42.78         3.50 o
   1  17   9          9.97         13.37         1.83 o
   2  17   9          0.08         -1.39         1.77 o
   0   0  10      10246.10       9883.22       225.56 o
   1   0  10      14958.26      14353.29       191.60 o
   2   0  10         43.02         34.28         2.04 o
   3   0  10       3095.96       3439.53        93.91 o
   4   0  10       6108.23       6207.39       120.22 o
   5   0  10         19.25         11.47         2.22 o
   6   0  10       3146.12       3174.44        46.07 o
   7   0  10        114.63        128.21         6.20 o
   8   0  10        143.33        140.53        11.72 o
   9   0  10         71.53         75.77         6.98 o
   1   1  10        671.96        774.34         7.09 o
   2   1  10       4342.43       4715.65        66.29 o
   3   1  10          0.83          1.69         0.79 o
   4   1  10        709.02        717.40         8.39 o
   5   1  10          2.14          2.02         1.22 o
   6   1  10          2.92          4.02         1.67 o
   7   1  10        160.78        166.06         5.05 o
   8   1  10          2.81          9.58         2.23 o
   9   1  10          0.04         -0.59         2.27 o
   0   2  10       1890.82       1700.38        25.36 o
   1   2  10       3712.07       3919.72        68.05 o
   2   2  10       5334.28       5304.12        68.55 o
   3   2  10        712.48        619.23         6.26 o
   4   2  10       2187.35       2152.19        19.46 o
   5   2  10       1145.54       1162.02        11.33 o
   6   2  10       1254.04       1209.77        13.45 o
   7   2  10        104.66        101.16         4.26 o
   8   2  10        379.23        347.81         7.71 o
   9   2  10         26.24         22.97         3.82 o
   1   3  10        413.14        556.37         5.93 o
   2   3  10        346.92        372.30         3.94 o
   3   3  10        276.73        325.59         3.83 o
   4   3  10        134.48        131.42         3.03 o
   5   3  10       1469.82       1456.12        13.66 o
   6   3  10        528.67        516.63         7.10 o
   7   3  10         31.09         46.36         2.97 o
   8   3  10         16.62         10.92         2.63 o
   9   3  10         14.66         19.13         3.91 o
   0   4  10       2440.19       2544.06        60.36 o
   1   4  10          8.54         22.63         1.10 o
   2   4  10       5561.75       5466.63        69.30 o
   3   4  10        200.94        204.31         3.19 o
   4   4  10       1051.80       1030.88         9.65 o
   5   4  10          6.75          8.82         1.46 o
   6   4  10        264.62        267.88         5.09 o
   7   4  10         19.41         24.14         2.63 o
   8   4  10        237.96        241.72         5.84 o
   9   4  10          0.88          5.34         3.17 o
   1   5  10       1674.66       2127.96        36.73 o
   2   5  10       1204.27       1299.63        11.70 o
   3   5  10       1052.35        951.50         8.42 o
   4   5  10        564.31        520.56         5.78 o
   5   5  10        642.12        674.84         8.06 o
   6   5  10         28.11         26.55         2.13 o
   7   5  10        104.47         97.24         4.88 o
   8   5  10         75.21         71.10         3.85 o
   9   5  10          0.48          1.35         2.90 o
   0   6  10        450.69        470.77         6.40 o
   1   6  10          0.38          0.00         0.67 o
   2   6  10        137.56        118.50         2.52 o
   3   6  10        276.36        272.43         3.39 o
   4   6  10        480.59        481.27         6.06 o
   5   6  10        296.95        291.30         5.18 o
   6   6  10        131.66        130.23         4.08 o
   7   6  10         41.29         41.76         3.59 o
   8   6  10          2.40          2.14         2.43 o
   9   6  10          0.07          3.95         3.25 o
   1   7  10        183.75        191.74         2.48 o
   2   7  10        224.74        195.99         3.32 o
   3   7  10        587.48        638.61         6.72 o
   4   7  10         42.13         42.30         1.94 o
   5   7  10         87.14         78.78         2.81 o
   6   7  10         87.91         99.48         3.61 o
   7   7  10          4.34          5.78         1.94 o
   8   7  10          2.78          9.00         3.09 o
   9   7  10         35.56         37.14         6.12 o
   0   8  10          4.27          4.99         0.92 o
   1   8  10        627.29        619.68         5.85 o
   2   8  10        156.45        150.09         2.60 o
   3   8  10       2602.50       2575.60        22.33 o
   4   8  10        103.74        100.22         3.14 o
   5   8  10         95.07         76.90         2.96 o
   6   8  10          1.43          6.51         1.97 o
   7   8  10         38.92         38.40         3.42 o
   8   8  10          0.23         -0.71         2.15 o
   1   9  10        795.24        785.99         8.30 o
   2   9  10        285.82        268.81         3.97 o
   3   9  10         93.38        100.67         2.30 o
   4   9  10        333.76        336.57         5.18 o
   5   9  10          0.67          1.41         1.53 o
   6   9  10          8.59         14.22         2.30 o
   7   9  10         38.25         46.33         4.17 o
   8   9  10          2.16          4.96         2.68 o
   0  10  10         52.54         47.91         2.79 o
   1  10  10       2705.21       2625.32        23.72 o
   2  10  10        250.09        234.75         4.25 o
   3  10  10          0.27          1.38         1.03 o
   4  10  10         59.24         66.98         3.02 o
   5  10  10        214.78        197.14         4.78 o
   6  10  10          2.18          0.94         1.69 o
   7  10  10          5.42          8.10         2.62 o
   8  10  10          3.21          3.56         2.87 o
   1  11  10        176.45        169.96         3.28 o
   2  11  10         81.10         75.95         2.81 o
   3  11  10         79.20         79.14         2.98 o
   4  11  10          0.03          0.83         1.28 o
   5  11  10          1.64          2.14         1.48 o
   6  11  10          0.27          3.10         2.45 o
   7  11  10          3.26          4.51         2.54 o
   0  12  10          0.92          0.09         1.32 o
   1  12  10        362.05        353.13         4.88 o
   2  12  10         34.64         34.17         2.13 o
   3  12  10         50.41         54.56         2.27 o
   4  12  10         30.56         26.90         1.84 o
   5  12  10        110.72        117.39         3.66 o
   6  12  10          8.75         11.00         2.16 o
   7  12  10         12.23         14.77         2.54 o
   1  13  10         31.84         36.70         2.02 o
   2  13  10         33.56         37.61         2.42 o
   3  13  10         52.22         52.25         2.67 o
   4  13  10          3.31          3.93         1.36 o
   5  13  10         13.89         18.52         2.70 o
   6  13  10         19.79         15.85         2.97 o
   0  14  10        154.14        160.80         4.90 o
   1  14  10         10.44          9.79         1.55 o
   2  14  10         29.76         39.20         2.30 o
   3  14  10         23.88         27.78         1.82 o
   4  14  10          0.88         -0.42         1.80 o
   5  14  10         19.74         29.47         5.09 o
   1  15  10         22.17         27.07         1.89 o
   2  15  10         12.01         12.66         1.47 o
   3  15  10         69.97         64.22         3.41 o
   4  15  10          4.75         10.30         2.58 o
   5  15  10          0.07         -0.31         2.37 o
   0  16  10        116.77        120.70         5.11 o
   1  16  10         19.89         16.08         1.86 o
   2  16  10          3.41          3.55         1.81 o
   3  16  10          2.86          4.00         1.87 o
   1  17  10          0.06          0.25         1.32 o
   2  17  10          3.15          3.09         1.02 o
   1   1  11       2069.44       2271.06        68.25 o
   2   1  11        654.85        702.96         6.42 o
   3   1  11        893.72        944.85         8.38 o
   4   1  11         18.17         12.56         1.55 o
   5   1  11        764.54        790.92         8.71 o
   6   1  11         31.10         23.08         2.32 o
   7   1  11         39.04         34.56         2.94 o
   8   1  11         55.42         64.21         3.61 o
   9   1  11          1.46         -0.99         2.21 o
   0   2  11        175.13        204.46         3.49 o
   1   2  11       4236.74       4265.47        88.97 o
   2   2  11          6.86          7.27         0.76 o
   3   2  11       2946.26       3228.00        53.87 o
   4   2  11       1010.33        960.94         8.54 o
   5   2  11        174.32        154.10         3.38 o
   6   2  11          4.49         12.61         1.89 o
   7   2  11         19.46         23.05         2.63 o
   8   2  11        182.94        169.69         8.78 o
   9   2  11         94.32         91.30         5.41 o
   1   3  11       2929.86       3249.65        49.71 o
   2   3  11         67.83         80.18         1.62 o
   3   3  11       1016.24        997.96         8.82 o
   4   3  11        103.47        102.39         2.35 o
   5   3  11        417.02        471.84         7.13 o
   6   3  11        519.07        530.71         7.36 o
   7   3  11         41.30         41.38         2.91 o
   8   3  11          0.90          1.24         2.43 o
   9   3  11         49.28         40.66         4.49 o
   0   4  11        264.19        327.64         4.81 o
   1   4  11       1435.64       1651.35        14.35 o
   2   4  11       5509.40       5232.32       104.22 o
   3   4  11        541.32        537.90         5.51 o
   4   4  11          0.50         -0.75         0.75 o
   5   4  11        176.19        179.43         5.20 o
   6   4  11        549.76        512.80         7.54 o
   7   4  11        749.01        752.04        10.76 o
   8   4  11         32.14         50.15         3.75 o
   9   4  11          4.92         -0.97         3.00 o
   1   5  11        176.43        166.20         2.56 o
   2   5  11          1.39          1.96         0.97 o
   3   5  11         88.70        100.30         2.24 o
   4   5  11        164.77        150.08         3.11 o
   5   5  11         46.94         45.75         2.29 o
   6   5  11          4.54          4.78         1.69 o
   7   5  11        211.73        197.24         5.26 o
   8   5  11         59.51         60.84         3.60 o
   9   5  11         34.15         33.56         4.83 o
   0   6  11       7721.17       7712.19       144.66 o
   1   6  11        177.00        182.13         3.16 o
   2   6  11          7.41          7.36         1.11 o
   3   6  11         20.82         30.58         1.42 o
   4   6  11       2050.47       2005.98        17.46 o
   5   6  11       1415.33       1380.25        14.33 o
   6   6  11          5.90          2.99         1.67 o
   7   6  11         62.35         67.04         3.94 o
   8   6  11         33.87         48.32         3.46 o
   9   6  11          6.03          5.32         3.32 o
   1   7  11        102.27        104.64         2.69 o
   2   7  11        983.48        962.95         9.49 o
   3   7  11         42.55         36.64         2.65 o
   4   7  11         66.09         72.37         2.18 o
   5   7  11        134.05        124.70         3.34 o
   6   7  11         53.76         60.32         3.05 o
   7   7  11         31.59         28.21         2.70 o
   8   7  11         76.81         81.26         5.01 o
   0   8  11         69.93         67.95         2.79 o
   1   8  11        246.42        239.92         4.63 o
   2   8  11       1908.68       1958.20        19.76 o
   3   8  11       1575.31       1512.47        13.96 o
   4   8  11          3.60          4.98         1.21 o
   5   8  11        222.57        224.66         4.46 o
   6   8  11        150.80        150.92         4.38 o
   7   8  11         10.73          8.70         2.46 o
   8   8  11         20.82         24.65         3.60 o
   1   9  11         52.80         41.01         1.51 o
   2   9  11         97.83         94.68         2.53 o
   3   9  11        732.41        699.74         7.58 o
   4   9  11          9.88         11.31         1.51 o
   5   9  11         72.97         71.75         2.79 o
   6   9  11        201.75        199.20         5.08 o
   7   9  11          6.33          3.47         2.79 o
   8   9  11         34.52         30.68         3.42 o
   0  10  11       1285.21       1350.34        24.19 o
   1  10  11        559.17        558.54         6.52 o
   2  10  11        340.18        378.02         4.95 o
   3  10  11         84.70         89.37         2.13 o
   4  10  11        108.98        109.91         3.47 o
   5  10  11          0.42         -1.30         1.30 o
   6  10  11         62.12         74.19         3.51 o
   7  10  11         16.78         14.60         2.78 o
   1  11  11        468.35        474.71         6.05 o
   2  11  11        260.67        253.59         4.23 o
   3  11  11        190.67        191.62         3.51 o
   4  11  11         72.55         81.48         2.75 o
   5  11  11          0.24          0.12         1.32 o
   6  11  11        108.65        101.47         5.41 o
   7  11  11         15.99         12.32         2.63 o
   0  12  11         15.37         28.55         2.27 o
   1  12  11          0.97          1.67         1.01 o
   2  12  11         39.46         29.45         1.88 o
   3  12  11          8.68          6.38         1.63 o
   4  12  11        157.48        185.26         4.29 o
   5  12  11         12.18          8.04         1.71 o
   6  12  11         31.87         26.10         2.79 o
   7  12  11          2.46          0.77         1.82 o
   1  13  11        127.79        133.27         4.51 o
   2  13  11         35.90         38.26         1.87 o
   3  13  11         38.53         33.39         2.61 o
   4  13  11         57.49         57.19         2.90 o
   5  13  11         46.37         50.57         2.92 o
   6  13  11         29.14         36.26         5.19 o
   0  14  11        144.07        113.27         4.14 o
   1  14  11         25.68         30.74         1.81 o
   2  14  11        267.53        309.95         5.00 o
   3  14  11          7.61          6.94         1.19 o
   4  14  11         50.30         41.98         4.06 o
   5  14  11          1.85          1.15         1.55 o
   1  15  11          0.12          1.72         1.21 o
   2  15  11          0.34         -0.02         1.13 o
   3  15  11         17.78         20.94         3.69 o
   4  15  11          4.22          2.19         2.25 o
   0  16  11         79.18         99.25         4.64 o
   1  16  11          7.87          7.47         1.71 o
   2  16  11        185.56        179.89         4.32 o
   3  16  11         27.01         38.04         3.28 o
   1  17  11         11.74         11.04         1.86 o
   0   0  12        332.29        401.17         6.97 o
   1   0  12        551.15        583.03         7.45 o
   2   0  12       3366.23       3220.63        89.81 o
   3   0  12       1834.50       1839.68        22.81 o
   4   0  12        951.50       1086.57        13.06 o
   5   0  12       2294.05       2266.65        35.93 o
   6   0  12         18.54         21.04         3.16 o
   7   0  12        173.03        159.63         7.06 o
   8   0  12          2.75          0.97         2.72 o
   9   0  12         18.59         28.65         4.74 o
   1   1  12       4871.44       5252.77        68.28 o
   2   1  12        484.31        575.39         5.63 o
   3   1  12       8216.46       8585.96       133.23 o
   4   1  12        141.86        138.67         2.56 o
   5   1  12          2.78          1.90         1.13 o
   6   1  12        323.48        325.69         8.47 o
   7   1  12         81.99         84.39         4.07 o
   8   1  12        116.57        115.66         4.66 o
   9   1  12          0.66          0.06         2.83 o
   0   2  12       5446.36       5605.68       111.26 o
   1   2  12       4018.33       4190.36        59.25 o
   2   2  12         25.26         36.06         1.64 o
   3   2  12       2269.17       2206.43        23.24 o
   4   2  12         28.63         18.87         1.23 o
   5   2  12         89.30         88.88         2.89 o
   6   2  12        201.26        201.42         4.39 o
   7   2  12        137.89        139.55         4.72 o
   8   2  12        115.70        113.28         4.96 o
   9   2  12         36.23         37.49         4.92 o
   1   3  12       6577.59       6852.71        93.86 o
   2   3  12          7.71          4.96         0.91 o
   3   3  12          0.22          3.00         0.80 o
   4   3  12        389.07        396.44         4.76 o
   5   3  12       1519.14       1480.47        15.34 o
   6   3  12         49.19         56.06         2.80 o
   7   3  12         49.87         56.69         3.40 o
   8   3  12        176.97        159.49         6.47 o
   9   3  12         11.07          9.07         4.19 o
   0   4  12        104.29        110.92         2.48 o
   1   4  12       2764.18       2775.06        45.88 o
   2   4  12        792.33        863.07         8.35 o
   3   4  12        334.57        335.62         4.13 o
   4   4  12         83.78         89.99         2.32 o
   5   4  12          5.68          1.78         1.23 o
   6   4  12         99.05         99.79         3.65 o
   7   4  12         17.71         14.86         2.61 o
   8   4  12        113.42        107.58         4.76 o
   9   4  12         22.82         24.94         3.99 o
   1   5  12       1532.90       1596.12        13.62 o
   2   5  12        277.48        322.83         4.56 o
   3   5  12        680.49        669.61         6.49 o
   4   5  12        228.78        231.23         3.72 o
   5   5  12          8.08         11.42         1.68 o
   6   5  12         97.39        101.32         3.74 o
   7   5  12        126.18        125.07         5.44 o
   8   5  12         29.40         30.02         4.78 o
   9   5  12          9.68         11.33         3.59 o
   0   6  12        359.58        383.10         6.83 o
   1   6  12       2122.34       2042.01        19.54 o
   2   6  12          0.11          1.07         0.98 o
   3   6  12        549.93        559.78         6.55 o
   4   6  12        250.38        237.85         4.23 o
   5   6  12        107.50        120.24         3.32 o
   6   6  12         59.00         63.13         2.87 o
   7   6  12          0.54         -1.15         1.95 o
   8   6  12         10.25          3.07         2.63 o
   9   6  12          2.33          1.71         3.43 o
   1   7  12        788.76        786.13         8.34 o
   2   7  12        287.26        280.42         5.18 o
   3   7  12         15.09         20.42         1.53 o
   4   7  12        107.96        111.69         2.69 o
   5   7  12         93.46         93.34         3.94 o
   6   7  12         83.83         88.78         3.68 o
   7   7  12         19.64         26.24         2.63 o
   8   7  12         15.12         13.88         3.06 o
   0   8  12       1343.99       1333.75        18.12 o
   1   8  12       2756.57       2745.90        35.94 o
   2   8  12        163.75        163.10         3.71 o
   3   8  12         13.83         21.74         1.94 o
   4   8  12         31.43         30.56         1.74 o
   5   8  12        205.02        190.41         4.32 o
   6   8  12          3.31          7.01         2.41 o
   7   8  12         16.78         11.28         2.23 o
   8   8  12          5.32          6.29         2.68 o
   1   9  12          0.99          4.39         1.62 o
   2   9  12        177.42        160.87         4.02 o
   3   9  12         24.74         36.99         1.42 o
   4   9  12         53.25         51.46         2.23 o
   5   9  12         19.56         17.36         1.76 o
   6   9  12          9.16          9.75         1.97 o
   7   9  12          0.17          2.23         2.78 o
   8   9  12          2.20         -1.65         2.93 o
   0  10  12       1401.33       1402.11        19.57 o
   1  10  12          6.05          7.11         1.11 o
   2  10  12         18.37         24.26         2.04 o
   3  10  12        865.73        841.96         9.10 o
   4  10  12         67.45         74.21         2.48 o
   5  10  12          2.85          6.14         1.59 o
   6  10  12          7.18         10.98         2.05 o
   7  10  12         57.90         66.45         4.28 o
   1  11  12        316.14        272.18         4.18 o
   2  11  12         70.95         75.29         2.88 o
   3  11  12          2.52          5.38         1.37 o
   4  11  12          8.19          4.41         1.32 o
   5  11  12         51.08         49.25         3.38 o
   6  11  12          2.06          0.84         3.48 o
   7  11  12          5.64         -0.91         2.47 o
   0  12  12         73.23         72.59         3.02 o
   1  12  12         88.55         91.53         2.49 o
   2  12  12        185.33        179.13         3.40 o
   3  12  12         69.38         68.93         3.01 o
   4  12  12          0.69         -0.31         1.35 o
   5  12  12        115.06        120.61         3.59 o
   6  12  12         36.46         40.88         3.14 o
   1  13  12         56.19         53.52         2.06 o
   2  13  12          3.92          3.23         1.05 o
   3  13  12         91.39         86.86         3.11 o
   4  13  12          3.49          2.49         1.82 o
   5  13  12          0.13         -0.33         1.53 o
   6  13  12          0.11          1.23         2.25 o
   0  14  12          0.30          3.91         1.61 o
   1  14  12         48.42         56.10         2.36 o
   2  14  12          1.32          2.36         1.35 o
   3  14  12          6.63          7.51         2.50 o
   4  14  12         76.96         82.82         3.05 o
   5  14  12          0.02          1.34         1.29 o
   1  15  12          0.18          1.07         1.13 o
   2  15  12         12.58         13.21         1.51 o
   3  15  12          8.26         14.06         1.65 o
   4  15  12         14.96         11.11         3.13 o
   0  16  12          0.02          1.04         2.54 o
   1  16  12          0.53          0.84         1.28 o
   2  16  12          9.86         13.39         1.70 o
   3  16  12         27.12         26.93         3.07 o
   1   1  13       1357.83       1497.01        12.41 o
   2   1  13         20.31         18.74         1.10 o
   3   1  13        168.95        155.68         2.68 o
   4   1  13        105.91        102.00         2.28 o
   5   1  13         24.52         27.08         1.76 o
   6   1  13         23.06         30.56         2.31 o
   7   1  13          0.25         -0.27         1.90 o
   8   1  13         11.71         17.75         3.04 o
   9   1  13         17.54         11.07         4.02 o
   0   2  13       1763.46       1756.56        23.62 o
   1   2  13        120.69        112.54         2.00 o
   2   2  13       1161.62       1297.76        10.55 o
   3   2  13         53.02         71.05         2.49 o
   4   2  13         86.54         80.52         2.58 o
   5   2  13        184.34        181.26         3.51 o
   6   2  13        262.98        257.10         4.90 o
   7   2  13        109.39        115.37         4.48 o
   8   2  13         17.66         27.78         3.01 o
   9   2  13          8.41          8.56         3.35 o
   1   3  13       5876.63       6594.49        81.90 o
   2   3  13         39.52         50.47         1.44 o
   3   3  13         61.14         69.81         1.90 o
   4   3  13          0.76          2.08         0.90 o
   5   3  13        253.13        274.99         4.89 o
   6   3  13          8.94          9.63         2.02 o
   7   3  13        120.51        121.45         4.62 o
   8   3  13         95.87         80.24         4.26 o
   9   3  13         26.41         20.06         4.09 o
   0   4  13        131.64        103.20         3.23 o
   1   4  13        861.75        755.23         7.45 o
   2   4  13        572.92        553.53         6.22 o
   3   4  13        276.23        276.13         3.69 o
   4   4  13        387.85        390.00         4.91 o
   5   4  13          3.34          1.95         1.30 o
   6   4  13        219.55        234.86         5.14 o
   7   4  13         89.23         76.14         3.89 o
   8   4  13          0.29          3.20         2.14 o
   9   4  13         26.89         25.45         4.02 o
   1   5  13       1988.52       2018.10        19.45 o
   2   5  13          2.00          0.73         0.78 o
   3   5  13       1801.69       1836.92        16.78 o
   4   5  13        246.95        275.95         4.72 o
   5   5  13        646.85        624.58         7.69 o
   6   5  13         44.68         41.59         2.44 o
   7   5  13         14.61         12.56         2.40 o
   8   5  13          0.01          4.07         2.09 o
   9   5  13          5.27         11.70         4.14 o
   0   6  13        680.63        625.30         9.33 o
   1   6  13        694.20        639.86         7.51 o
   2   6  13        882.61        816.77         8.88 o
   3   6  13         63.78         61.48         2.74 o
   4   6  13        586.12        582.71         6.68 o
   5   6  13        264.44        238.53         4.53 o
   6   6  13         13.45         17.02         1.93 o
   7   6  13         46.72         57.08         3.62 o
   8   6  13          8.73          8.90         2.69 o
   1   7  13       2410.30       2249.96        23.55 o
   2   7  13        111.19        113.98         3.34 o
   3   7  13       2916.68       2926.09        34.98 o
   4   7  13        351.37        343.85         4.72 o
   5   7  13          3.49          2.99         1.41 o
   6   7  13         85.19         81.58         3.07 o
   7   7  13         14.17         17.51         2.11 o
   8   7  13          1.70          2.79         2.49 o
   0   8  13        319.24        307.29         6.82 o
   1   8  13         81.43         71.25         3.22 o
   2   8  13        577.09        608.93        10.62 o
   3   8  13        473.65        487.63         7.63 o
   4   8  13          1.71          2.15         1.09 o
   5   8  13        120.89        122.33         3.39 o
   6   8  13         35.91         37.42         2.51 o
   7   8  13          1.32         -0.35         1.62 o
   8   8  13          0.11          0.45         2.54 o
   1   9  13        792.19        767.95        10.41 o
   2   9  13        197.26        195.49         4.32 o
   3   9  13         94.51         93.16         4.14 o
   4   9  13        518.92        523.48         6.87 o
   5   9  13          0.41          1.18         1.25 o
   6   9  13          3.27          8.95         2.36 o
   7   9  13         39.19         34.67         3.97 o
   8   9  13         59.24         52.16         4.27 o
   0  10  13         47.89         51.74         2.86 o
   1  10  13          6.49          5.86         1.46 o
   2  10  13         62.18         75.04         3.02 o
   3  10  13        296.00        307.46         6.55 o
   4  10  13         15.49         17.31         1.05 o
   5  10  13        114.25        114.49         3.96 o
   6  10  13         33.22         34.40         3.28 o
   7  10  13          0.12          2.84         2.31 o
   1  11  13        146.01        167.91         4.81 o
   2  11  13        278.73        286.05         5.76 o
   3  11  13          9.06          8.62         1.79 o
   4  11  13        140.93        138.59         4.69 o
   5  11  13        115.48        113.39         4.14 o
   6  11  13         41.92         48.24         3.47 o
   7  11  13          4.68          0.71         2.25 o
   0  12  13        218.76        209.43         7.28 o
   1  12  13        109.39        101.59         2.34 o
   2  12  13          2.00          1.95         2.02 o
   3  12  13         59.40         60.08         3.51 o
   4  12  13         93.63         98.62         4.69 o
   5  12  13         39.60         46.63         2.75 o
   6  12  13         18.27         23.57         3.32 o
   1  13  13          3.53          8.97         1.10 o
   2  13  13         52.71         59.18         2.96 o
   3  13  13         45.46         53.99         3.42 o
   4  13  13         60.30         59.36         3.99 o
   5  13  13         12.05         12.61         3.35 o
   6  13  13          0.07         -1.50         2.24 o
   0  14  13        364.56        341.91         7.25 o
   1  14  13         21.56         21.41         1.61 o
   2  14  13        173.02        183.75         4.36 o
   3  14  13         50.39         45.91         3.07 o
   4  14  13         14.56         21.20         3.48 o
   5  14  13         11.70         16.38         2.70 o
   1  15  13          5.53          6.75         1.50 o
   2  15  13          7.89          7.75         1.84 o
   3  15  13          8.52          5.41         1.49 o
   4  15  13          0.04          0.04         1.46 o
   0  16  13        231.89        248.21         7.76 o
   1  16  13         55.23         59.60         2.60 o
   2  16  13         16.10          5.96         1.66 o
   3  16  13         23.53         36.29         7.78 o
   0   0  14        365.84        416.35         8.77 o
   1   0  14       7060.19       7383.77       149.74 o
   2   0  14        923.49        955.55        12.15 o
   3   0  14        564.13        532.34         8.04 o
   4   0  14        271.56        280.39         5.42 o
   5   0  14          6.16          7.40         2.51 o
   6   0  14        219.44        205.89         8.82 o
   7   0  14          0.94          2.67         2.77 o
   8   0  14          3.82         -0.46         2.68 o
   9   0  14          0.74          8.11         4.43 o
   1   1  14       1851.68       1769.50        14.50 o
   2   1  14        330.62        283.01         3.75 o
   3   1  14       1854.81       1831.67        16.20 o
   4   1  14         24.87         28.29         1.45 o
   5   1  14        558.07        522.02         6.35 o
   6   1  14        123.89        139.50         3.99 o
   7   1  14          0.51         -0.71         2.49 o
   8   1  14         12.30         12.93         2.48 o
   9   1  14          2.16          3.43         3.47 o
   0   2  14       2762.62       2649.84        43.47 o
   1   2  14       1195.23       1221.06         9.94 o
   2   2  14        331.69        391.65         4.10 o
   3   2  14        118.46        115.27         2.62 o
   4   2  14        512.46        486.00         5.75 o
   5   2  14        133.96        134.20         3.39 o
   6   2  14          3.37          4.69         1.62 o
   7   2  14         16.08         13.26         2.33 o
   8   2  14          0.67          2.11         2.10 o
   9   2  14          8.27          1.69         3.35 o
   1   3  14        125.29        183.02         2.83 o
   2   3  14        741.74        740.31         8.39 o
   3   3  14        913.68        857.64         8.05 o
   4   3  14          7.04          7.99         1.16 o
   5   3  14         10.66          9.95         1.72 o
   6   3  14         69.96         68.47         3.12 o
   7   3  14        329.82        328.41         8.08 o
   8   3  14         65.40         71.00         3.92 o
   9   3  14          5.04         10.72         3.38 o
   0   4  14       1367.10       1736.78        23.57 o
   1   4  14       1165.26       1162.96        10.61 o
   2   4  14       1053.30        893.19         9.53 o
   3   4  14       1355.09       1423.27        14.29 o
   4   4  14         42.19         45.23         2.06 o
   5   4  14        208.26        212.07         4.11 o
   6   4  14         39.01         46.66         4.45 o
   7   4  14         39.97         46.92         4.06 o
   8   4  14          4.83          3.15         1.99 o
   9   4  14          2.72         -1.08         3.01 o
   1   5  14         15.74         10.58         1.37 o
   2   5  14          2.16          4.98         1.05 o
   3   5  14       1409.99       1490.09        13.97 o
   4   5  14          6.45          5.37         1.19 o
   5   5  14        250.05        236.45         4.35 o
   6   5  14        173.73        181.19         4.15 o
   7   5  14          2.08          0.42         1.88 o
   8   5  14         13.12         10.83         2.84 o
   0   6  14        250.71        263.18         6.54 o
   1   6  14         42.79         41.74         1.81 o
   2   6  14         94.39         78.61         3.00 o
   3   6  14        607.71        618.27         7.96 o
   4   6  14         58.34         60.18         1.97 o
   5   6  14         57.14         57.70         2.74 o
   6   6  14          9.36          6.72         1.67 o
   7   6  14         50.40         53.41         3.76 o
   8   6  14          1.60          2.94         2.52 o
   1   7  14        540.96        535.14         7.21 o
   2   7  14         25.31         20.98         2.35 o
   3   7  14        216.95        216.36         4.82 o
   4   7  14        589.52        598.97         6.88 o
   5   7  14         51.32         54.79         2.59 o
   6   7  14          0.72          0.41         1.57 o
   7   7  14         22.42         23.27         2.27 o
   8   7  14         10.24          8.85         3.22 o
   0   8  14        176.66        161.73         7.98 o
   1   8  14        961.00        893.62        11.28 o
   2   8  14       1411.86       1368.38        16.77 o
   3   8  14         10.79         11.93         1.84 o
   4   8  14         42.88         42.95         2.06 o
   5   8  14        222.10        233.37         4.49 o
   6   8  14          1.68          0.61         1.75 o
   7   8  14         17.03         17.23         2.63 o
   8   8  14          0.41          3.00         2.47 o
   1   9  14       1917.73       1912.30        20.83 o
   2   9  14        630.15        622.55         8.82 o
   3   9  14         27.51         31.85         3.05 o
   4   9  14         22.77         20.65         2.36 o
   5   9  14          7.87          7.09         1.60 o
   6   9  14         59.24         53.24         3.00 o
   7   9  14          1.51         -0.32         2.30 o
   0  10  14        617.71        583.67        11.12 o
   1  10  14        102.27         83.35         3.79 o
   2  10  14         45.77         62.48         2.92 o
   3  10  14        342.17        341.57         5.58 o
   4  10  14        127.42        127.04         4.56 o
   5  10  14          0.52         -0.48         1.39 o
   6  10  14          0.54         -1.60         1.60 o
   7  10  14         12.89          7.19         2.86 o
   1  11  14         78.20         82.06         2.91 o
   2  11  14        156.87        150.34         4.01 o
   3  11  14         85.73         80.42         4.45 o
   4  11  14          0.93          1.95         2.07 o
   5  11  14          1.83          1.19         1.07 o
   6  11  14          0.90         -1.68         1.68 o
   7  11  14          0.00         -0.43         2.09 o
   0  12  14         16.92         20.98         2.01 o
   1  12  14          6.36          4.41         2.09 o
   2  12  14        245.81        250.83         5.83 o
   3  12  14         99.35         99.70         3.96 o
   4  12  14         35.47         33.08         3.51 o
   5  12  14         38.68         47.85         3.65 o
   6  12  14         14.15         14.44         3.49 o
   1  13  14         33.74         35.23         2.12 o
   2  13  14         89.19         97.95         4.65 o
   3  13  14         67.85         86.93         4.64 o
   4  13  14         23.73         26.16         3.11 o
   5  13  14         20.92         18.42         2.82 o
   0  14  14        201.94        217.51         5.18 o
   1  14  14          4.48          4.16         1.47 o
   2  14  14          2.17          2.25         1.69 o
   3  14  14         27.76         37.74         3.02 o
   4  14  14         14.22          8.44         2.35 o
   5  14  14          0.05          0.54         1.95 o
   1  15  14         16.70         17.61         2.22 o
   2  15  14          3.48          2.82         1.84 o
   3  15  14          2.85          2.30         1.78 o
   4  15  14          0.01          0.04         1.27 o
   0  16  14          8.85          8.26         2.26 o
   1  16  14         18.44         19.89         2.44 o
   2  16  14          4.08         -0.80         1.50 o
   1   1  15         80.84         89.38         3.15 o
   2   1  15         60.51         76.82         2.61 o
   3   1  15        131.64        141.06         2.99 o
   4   1  15        167.51        166.29         3.01 o
   5   1  15        120.95        120.51         3.75 o
   6   1  15         45.18         49.54         2.69 o
   7   1  15         21.32         19.39         2.49 o
   8   1  15          1.97         -1.92         2.16 o
   9   1  15         23.54         18.86         4.10 o
   0   2  15        994.92       1060.23        12.34 o
   1   2  15       1140.30       1130.86         9.51 o
   2   2  15       2980.59       2927.86        30.11 o
   3   2  15        168.07        151.48         2.72 o
   4   2  15          9.55         12.70         1.36 o
   5   2  15         15.61         20.99         1.87 o
   6   2  15         18.33         18.45         1.92 o
   7   2  15         64.47         63.43         3.49 o
   8   2  15          1.15          3.24         1.98 o
   9   2  15          0.10          1.68         3.71 o
   1   3  15        483.44        511.59         5.11 o
   2   3  15         49.95         55.60         2.27 o
   3   3  15         35.28         46.64         1.82 o
   4   3  15        602.36        620.23         7.08 o
   5   3  15         97.33         97.91         3.19 o
   6   3  15          3.02          3.20         1.60 o
   7   3  15          2.76          3.67         2.25 o
   8   3  15         23.56         37.23         3.59 o
   9   3  15         19.59         16.82         4.14 o
   0   4  15       1216.75       1123.22        13.63 o
   1   4  15        256.99        252.80         3.82 o
   2   4  15        672.17        680.42         7.30 o
   3   4  15        542.73        533.29         6.08 o
   4   4  15        546.98        551.67         6.63 o
   5   4  15        373.29        352.07         5.50 o
   6   4  15         31.32         31.33         2.56 o
   7   4  15          0.06         -1.64         1.64 o
   8   4  15          7.39         11.51         2.60 o
   1   5  15         91.59        107.64         2.93 o
   2   5  15        584.64        628.58         8.27 o
   3   5  15         78.45         82.42         3.33 o
   4   5  15         14.39         21.84         1.46 o
   5   5  15         70.93         70.16         2.74 o
   6   5  15         57.64         66.27         3.30 o
   7   5  15         92.51         84.59         5.09 o
   8   5  15          2.84          3.80         2.64 o
   0   6  15         91.79         81.86         4.33 o
   1   6  15        276.75        252.42         4.05 o
   2   6  15        451.23        448.73         6.70 o
   3   6  15        146.95        135.75         3.44 o
   4   6  15          4.86          4.52         1.03 o
   5   6  15        388.11        384.73         5.94 o
   6   6  15        273.96        272.74         5.27 o
   7   6  15         56.03         56.39         3.24 o
   8   6  15          9.21          3.97         2.58 o
   1   7  15          7.59          7.12         1.19 o
   2   7  15        224.00        218.43         4.87 o
   3   7  15          2.48          3.25         1.50 o
   4   7  15        110.10        118.01         4.36 o
   5   7  15         22.31         25.77         1.86 o
   6   7  15        222.43        225.94         4.64 o
   7   7  15         67.99         74.61         3.46 o
   8   7  15         13.46         10.46         2.95 o
   0   8  15        608.53        633.39        18.91 o
   1   8  15        192.14        168.32         3.75 o
   2   8  15        350.06        328.84         5.87 o
   3   8  15         17.54         16.54         1.99 o
   4   8  15         82.85         77.08         3.75 o
   5   8  15         33.54         37.53         2.00 o
   6   8  15        102.28        107.46         3.64 o
   7   8  15         22.78         26.44         3.56 o
   8   8  15         14.53         13.59         3.46 o
   1   9  15        543.81        544.42         8.94 o
   2   9  15         53.45         55.58         2.73 o
   3   9  15          7.09          9.45         1.95 o
   4   9  15          4.26          6.01         2.32 o
   5   9  15          0.14          0.31         1.31 o
   6   9  15          0.00          2.57         1.71 o
   7   9  15          7.08          5.94         3.16 o
   0  10  15        265.68        265.43         9.95 o
   1  10  15         93.33         90.09         3.18 o
   2  10  15          3.37          4.53         1.46 o
   3  10  15        112.69        106.40         3.79 o
   4  10  15         59.28         77.01         3.96 o
   5  10  15         69.68         71.33         5.28 o
   6  10  15         18.73         17.38         3.01 o
   7  10  15         44.14         46.24         4.45 o
   1  11  15        184.91        167.57         3.85 o
   2  11  15         37.90         38.79         2.70 o
   3  11  15         24.16         18.40         2.35 o
   4  11  15         14.51         13.25         2.58 o
   5  11  15         10.66         10.59         2.96 o
   6  11  15         57.59         71.29         5.67 o
   0  12  15        351.49        307.48         8.11 o
   1  12  15          4.59          2.64         1.46 o
   2  12  15         22.77         29.34         2.42 o
   3  12  15         18.64         17.86         2.51 o
   4  12  15         57.18         52.67         4.01 o
   5  12  15        114.98        108.85         5.04 o
   6  12  15          0.02         -0.87         2.33 o
   1  13  15          1.98          2.96         1.32 o
   2  13  15         17.99         21.63         2.41 o
   3  13  15         84.01         80.16         4.21 o
   4  13  15        141.31        153.71         5.98 o
   5  13  15          0.97          0.12         2.43 o
   0  14  15         55.16         85.29         4.29 o
   1  14  15         25.12         22.91         2.07 o
   2  14  15        261.52        230.73         5.21 o
   3  14  15         13.37         22.51         3.78 o
   4  14  15         16.48         13.96         2.44 o
   1  15  15          0.28          3.09         1.69 o
   2  15  15          0.66          1.20         1.56 o
   3  15  15         10.74         18.34         2.34 o
   0  16  15         66.31         58.69         5.04 o
   1  16  15         32.23         39.09         2.61 o
   0   0  16       7664.28       7619.72       309.99 o
   1   0  16        415.17        390.58         6.59 o
   2   0  16          0.47          2.08         1.65 o
   3   0  16        629.61        601.24         9.00 o
   4   0  16       1316.42       1281.28        17.85 o
   5   0  16          0.96          2.39         1.59 o
   6   0  16         72.63         82.88         5.03 o
   7   0  16         53.50         61.43         5.86 o
   8   0  16         67.86         63.08         5.36 o
   9   0  16         21.02         37.31         7.25 o
   1   1  16       1159.56       1208.43         9.89 o
   2   1  16        599.27        586.51         5.81 o
   3   1  16        172.73        172.01         3.45 o
   4   1  16          1.51         -1.00         1.00 o
   5   1  16         27.01         32.03         2.07 o
   6   1  16         20.07         20.31         2.20 o
   7   1  16          8.12          6.69         2.04 o
   8   1  16         30.81         29.69         3.39 o
   9   1  16          0.23         -3.68         3.95 o
   0   2  16         19.78         17.07         1.71 o
   1   2  16        981.30        974.35         8.80 o
   2   2  16       2061.38       2042.22        17.30 o
   3   2  16        219.47        211.32         3.31 o
   4   2  16         34.49         38.73         2.00 o
   5   2  16        309.90        304.47         5.11 o
   6   2  16        209.93        199.55         4.66 o
   7   2  16         23.46         27.14         3.54 o
   8   2  16          3.49         -0.21         2.00 o
   9   2  16          6.83          3.60         3.30 o
   1   3  16        125.55        135.28         2.32 o
   2   3  16        452.25        496.37         5.34 o
   3   3  16        322.16        329.89         4.30 o
   4   3  16        151.16        174.54         4.09 o
   5   3  16          3.92          3.68         1.50 o
   6   3  16         13.83         14.38         1.90 o
   7   3  16         40.92         40.62         3.09 o
   8   3  16          0.01          1.10         2.25 o
   0   4  16       2317.15       2365.12        37.04 o
   1   4  16        101.10        109.68         2.74 o
   2   4  16        475.22        400.76         5.03 o
   3   4  16         74.59         76.86         2.61 o
   4   4  16        422.31        394.91         5.44 o
   5   4  16         65.31         68.99         2.90 o
   6   4  16          7.36          2.41         1.62 o
   7   4  16          7.21          7.69         2.28 o
   8   4  16          0.57         -1.02         2.33 o
   1   5  16         23.78         21.32         1.42 o
   2   5  16       1151.92       1208.95        11.85 o
   3   5  16         44.69         48.84         2.60 o
   4   5  16        263.59        248.74         4.01 o
   5   5  16        151.97        155.15         5.00 o
   6   5  16         14.83         12.29         1.91 o
   7   5  16          0.35          1.88         1.64 o
   8   5  16         14.50         15.30         4.06 o
   0   6  16         14.64          4.76         2.09 o
   1   6  16        319.00        316.61         5.09 o
   2   6  16        131.58        124.80         3.47 o
   3   6  16          3.11          2.19         1.25 o
   4   6  16          6.32          4.71         1.17 o
   5   6  16          7.48          9.30         1.66 o
   6   6  16         17.22         18.81         2.47 o
   7   6  16         19.06         19.72         2.54 o
   8   6  16          8.77          2.83         2.50 o
   1   7  16         30.16         28.11         1.94 o
   2   7  16        189.23        198.12         4.21 o
   3   7  16         17.65         17.41         1.95 o
   4   7  16        187.32        178.69         4.40 o
   5   7  16          7.02         10.08         1.46 o
   6   7  16         75.02         73.24         4.28 o
   7   7  16          0.30          9.61         2.82 o
   8   7  16          0.43          1.70         2.89 o
   0   8  16         75.05         60.47         5.59 o
   1   8  16         72.56         69.96         2.58 o
   2   8  16        418.85        421.87         7.43 o
   3   8  16         37.09         41.36         2.66 o
   4   8  16         98.43         87.72         4.06 o
   5   8  16          5.72          4.73         1.54 o
   6   8  16         17.44         10.60         1.67 o
   7   8  16          5.44          4.66         2.49 o
   1   9  16        206.07        212.89         5.01 o
   2   9  16          3.93          6.80         1.74 o
   3   9  16         35.48         30.15         2.60 o
   4   9  16         23.68         27.16         2.73 o
   5   9  16          1.51         -1.05         2.04 o
   6   9  16        152.56        167.37         4.36 o
   7   9  16          3.24          2.18         2.39 o
   0  10  16       1744.09       1741.56        33.55 o
   1  10  16         29.66         25.63         2.37 o
   2  10  16        355.29        332.39         5.83 o
   3  10  16         34.18         42.11         2.98 o
   4  10  16          8.01          6.21         2.38 o
   5  10  16         30.82         26.28         3.59 o
   6  10  16         85.16         87.62         3.80 o
   7  10  16          1.24         -1.92         2.08 o
   1  11  16        120.77        114.31         3.96 o
   2  11  16         46.84         48.01         2.68 o
   3  11  16        199.39        200.48         5.43 o
   4  11  16         16.28         17.94         3.29 o
   5  11  16         17.66         23.12         3.95 o
   6  11  16          3.18          4.31         2.74 o
   0  12  16         95.02        103.00         7.45 o
   1  12  16          1.41          1.41         1.28 o
   2  12  16        162.60        165.72         4.43 o
   3  12  16          0.05          2.47         1.74 o
   4  12  16        182.26        178.44         6.46 o
   5  12  16         28.70         33.38         3.45 o
   6  12  16         14.68         11.97         3.09 o
   1  13  16          1.24         -0.24         1.30 o
   2  13  16         75.63         87.99         3.43 o
   3  13  16         80.42         82.39         4.33 o
   4  13  16        229.01        252.55         7.15 o
   5  13  16         15.59         10.30         3.22 o
   0  14  16          1.00         -1.10         2.41 o
   1  14  16          7.66          7.89         1.55 o
   2  14  16         12.84         18.05         2.91 o
   3  14  16          0.00          1.05         1.85 o
   4  14  16          1.15          3.25         2.32 o
   1  15  16        122.93        148.15         4.40 o
   2  15  16         79.32         88.86         3.75 o
   3  15  16         18.22         20.92         2.72 o
   0  16  16          7.99         -0.58         2.68 o
   1   1  17         14.51         23.76         1.38 o
   2   1  17         35.26         36.67         1.65 o
   3   1  17        265.61        266.41         3.80 o
   4   1  17        190.50        192.03         3.99 o
   5   1  17         19.20         20.05         2.02 o
   6   1  17          0.12         -1.58         1.58 o
   7   1  17        112.81        125.63         5.15 o
   8   1  17          3.32         -0.26         2.11 o
   0   2  17        771.02        653.21         8.80 o
   1   2  17        746.73        770.29         7.23 o
   2   2  17        309.18        291.23         3.68 o
   3   2  17        816.95        764.94         8.10 o
   4   2  17         11.05         10.50         1.46 o
   5   2  17         13.24         13.74         1.87 o
   6   2  17          0.22          1.11         1.50 o
   7   2  17          7.88          7.89         2.26 o
   8   2  17          2.08          1.65         2.38 o
   1   3  17        228.24        224.16         3.00 o
   2   3  17          0.41         -0.68         0.81 o
   3   3  17        358.39        342.18         4.89 o
   4   3  17        146.81        145.83         3.42 o
   5   3  17        605.55        581.21         7.45 o
   6   3  17         63.34         54.76         2.98 o
   7   3  17          0.01         -0.51         1.86 o
   8   3  17          0.28          4.05         2.51 o
   0   4  17        292.19        297.85         5.29 o
   1   4  17        536.91        533.13         6.37 o
   2   4  17        899.54        867.98         8.89 o
   3   4  17       1042.90       1006.77        10.00 o
   4   4  17          5.64          7.70         1.63 o
   5   4  17          4.38          6.38         1.56 o
   6   4  17          0.31         -1.29         1.29 o
   7   4  17         70.45         72.13         3.84 o
   8   4  17          1.81         -0.92         2.48 o
   1   5  17        837.37        832.68         9.95 o
   2   5  17          1.50          2.87         1.27 o
   3   5  17        719.89        669.48         9.18 o
   4   5  17          4.50          5.39         1.12 o
   5   5  17        476.12        438.90         6.71 o
   6   5  17          6.62          4.54         1.80 o
   7   5  17         37.42         35.96         2.56 o
   8   5  17          4.96          5.26         3.36 o
   0   6  17        810.12        778.93        17.86 o
   1   6  17        128.08        124.87         3.31 o
   2   6  17        143.03        158.86         4.24 o
   3   6  17         20.25         25.37         2.12 o
   4   6  17        327.33        326.63         6.21 o
   5   6  17        660.25        634.65        10.63 o
   6   6  17         25.50         25.83         2.20 o
   7   6  17          4.74          2.30         2.00 o
   8   6  17          0.19          0.02         2.76 o
   1   7  17        849.33        777.79        10.45 o
   2   7  17        113.37        112.14         3.46 o
   3   7  17        430.55        412.88         6.83 o
   4   7  17          2.96          3.29         1.64 o
   5   7  17          0.19          0.98         1.59 o
   6   7  17         11.69         10.79         1.93 o
   7   7  17         90.28         98.40         5.95 o
   8   7  17          0.29          1.69         4.31 o
   0   8  17         19.79         20.64         3.75 o
   1   8  17          0.94         -1.00         1.00 o
   2   8  17        117.29        134.37         3.95 o
   3   8  17        738.02        706.88         9.98 o
   4   8  17        151.77        153.57         5.81 o
   5   8  17        149.81        154.57         7.71 o
   6   8  17         91.18         89.09         4.48 o
   7   8  17        158.30        165.75         6.19 o
   1   9  17        175.72        196.27         4.21 o
   2   9  17         43.47         51.32         2.92 o
   3   9  17         76.81         76.35         3.76 o
   4   9  17        174.73        164.42         5.65 o
   5   9  17         39.98         42.67         3.36 o
   6   9  17          1.60         -0.36         2.09 o
   7   9  17          0.31         -1.05         2.10 o
   0  10  17        541.55        531.00        15.09 o
   1  10  17        345.88        331.14         5.78 o
   2  10  17        327.76        315.94         5.80 o
   3  10  17        487.90        503.58         8.03 o
   4  10  17         53.73         56.75         3.77 o
   5  10  17         72.57         76.10         4.74 o
   6  10  17         55.51         62.24         4.73 o
   1  11  17         12.15          9.82         2.01 o
   2  11  17        256.69        227.84         5.39 o
   3  11  17          0.10          0.29         1.82 o
   4  11  17         20.78         22.98         3.13 o
   5  11  17         35.94         50.73         4.10 o
   6  11  17         38.93         37.46         4.01 o
   0  12  17        267.08        251.09        15.81 o
   1  12  17         28.12         28.85         2.36 o
   2  12  17         30.85         33.77         2.61 o
   3  12  17          0.30          1.17         1.69 o
   4  12  17         68.72         75.68         4.66 o
   5  12  17         62.46         57.35         4.05 o
   1  13  17         24.34         38.48         2.57 o
   2  13  17         10.62         13.44         2.32 o
   3  13  17         19.28          7.17         2.17 o
   4  13  17         10.60         13.15         2.91 o
   5  13  17          2.20          3.58         2.61 o
   0  14  17         19.73         15.79         3.51 o
   1  14  17         67.69         75.12         3.14 o
   2  14  17        102.98        113.86         5.78 o
   3  14  17          0.14         -0.10         1.88 o
   4  14  17         23.12         25.55         4.26 o
   1  15  17          0.07         -1.39         1.44 o
   2  15  17          3.86          3.79         1.91 o
   0   0  18        148.64        163.12         5.41 o
   1   0  18        158.04        158.09         3.89 o
   2   0  18        368.61        370.11         6.59 o
   3   0  18          3.90          5.10         1.65 o
   4   0  18        124.33        114.15         4.29 o
   5   0  18        257.09        262.10         6.50 o
   6   0  18        101.93         95.69         5.61 o
   7   0  18          4.06          2.47         3.44 o
   8   0  18          6.15          3.89         3.49 o
   1   1  18       5256.51       5047.35       102.02 o
   2   1  18         55.71         56.71         1.99 o
   3   1  18       1463.97       1409.29        12.42 o
   4   1  18         11.12         11.57         1.94 o
   5   1  18        255.66        254.30         5.19 o
   6   1  18          2.17          1.11         1.80 o
   7   1  18        105.41        108.70         5.30 o
   8   1  18          4.52          4.63         2.50 o
   0   2  18        341.31        360.87         7.21 o
   1   2  18        234.68        238.34         3.64 o
   2   2  18        549.10        540.68         6.10 o
   3   2  18        762.38        745.51         7.51 o
   4   2  18         78.50         74.32         2.97 o
   5   2  18        214.08        233.79         5.64 o
   6   2  18          8.85          9.03         1.81 o
   7   2  18         68.52         77.44         3.82 o
   8   2  18         14.27          8.55         2.82 o
   1   3  18        567.03        546.55         5.65 o
   2   3  18         53.71         59.04         1.95 o
   3   3  18        851.76        841.75         9.69 o
   4   3  18         16.51         14.42         1.59 o
   5   3  18        438.09        411.48         6.07 o
   6   3  18         10.48         10.80         1.88 o
   7   3  18         29.58         24.72         2.80 o
   8   3  18          2.64         -1.06         2.51 o
   0   4  18         98.00        105.08         2.97 o
   1   4  18        777.45        770.36         8.49 o
   2   4  18        621.85        620.29         8.18 o
   3   4  18        949.48       1015.37        11.72 o
   4   4  18         26.93         23.56         2.23 o
   5   4  18        145.63        145.23         3.75 o
   6   4  18         15.53         13.77         1.86 o
   7   4  18         76.14         82.17         3.98 o
   8   4  18          5.74         -1.86         3.48 o
   1   5  18         56.63         68.42         2.91 o
   2   5  18          3.16          2.44         1.28 o
   3   5  18         18.83         19.90         2.06 o
   4   5  18        293.17        279.68         4.59 o
   5   5  18        157.65        144.10         3.86 o
   6   5  18          0.21         -0.29         1.34 o
   7   5  18         40.54         44.34         2.88 o
   8   5  18         34.71         37.00         4.21 o
   0   6  18          3.22          3.46         2.79 o
   1   6  18          1.46          0.31         1.07 o
   2   6  18         72.29         65.46         3.10 o
   3   6  18          0.01          0.25         1.39 o
   4   6  18        103.72        110.70         4.78 o
   5   6  18        129.12        122.22         3.29 o
   6   6  18         59.40         60.73         2.97 o
   7   6  18         13.50         11.54         3.78 o
   8   6  18          8.26         12.00         3.42 o
   1   7  18         62.66         58.94         2.31 o
   2   7  18         96.59         88.18         3.52 o
   3   7  18         23.66         23.97         3.12 o
   4   7  18        239.43        240.46         6.33 o
   5   7  18          0.22         -0.48         1.62 o
   6   7  18        117.42        117.24         3.61 o
   7   7  18         13.95         16.09         2.94 o
   0   8  18        589.89        547.16        15.56 o
   1   8  18         85.41         84.05         2.68 o
   2   8  18         40.90         34.06         2.34 o
   3   8  18         27.10         23.12         2.35 o
   4   8  18        154.03        161.07         5.01 o
   5   8  18         88.11         96.89         4.75 o
   6   8  18         13.44         11.65         1.66 o
   7   8  18         25.75         36.36         3.34 o
   1   9  18        579.40        527.95         7.76 o
   2   9  18         39.24         46.86         2.78 o
   3   9  18         79.03         79.17         4.29 o
   4   9  18         12.71          7.49         2.09 o
   5   9  18          5.34          2.03         2.08 o
   6   9  18         30.54         31.79         3.83 o
   7   9  18         11.54         13.32         3.55 o
   0  10  18        531.51        553.56        35.06 o
   1  10  18          0.45          2.74         1.40 o
   2  10  18        319.27        310.62         6.43 o
   3  10  18          0.21          1.21         1.76 o
   4  10  18         67.71         81.22         5.69 o
   5  10  18          0.14         -1.10         2.27 o
   6  10  18         31.01         33.13         3.88 o
   1  11  18        197.08        152.28         3.52 o
   2  11  18        203.20        187.51         4.67 o
   3  11  18         30.35         21.50         2.48 o
   4  11  18         46.64         42.38         4.34 o
   5  11  18          3.84         -1.40         2.38 o
   6  11  18          1.49          1.42         2.53 o
   0  12  18         25.69         35.06         4.82 o
   1  12  18         29.40         38.07         2.20 o
   2  12  18        283.62        291.54         5.73 o
   3  12  18          1.21          1.73         1.65 o
   4  12  18         94.34         95.43         5.22 o
   5  12  18         29.12         28.74         3.43 o
   1  13  18          0.01          2.81         1.36 o
   2  13  18          6.36          8.57         1.85 o
   3  13  18          4.53          3.91         1.96 o
   4  13  18         87.99         76.83         4.73 o
   0  14  18        125.96        152.25         7.98 o
   1  14  18          0.04          0.29         1.77 o
   2  14  18         18.36         24.00         3.04 o
   3  14  18          0.31         -0.70         2.08 o
   1  15  18          0.02         -0.58         1.90 o
   2  15  18         13.44         17.53         3.39 o
   1   1  19         31.09         31.80         1.61 o
   2   1  19        291.67        295.12         4.19 o
   3   1  19         82.75         87.46         2.46 o
   4   1  19         88.15         85.91         2.87 o
   5   1  19        388.63        375.10         6.25 o
   6   1  19          5.46          6.68         2.06 o
   7   1  19         25.30         32.02         3.07 o
   8   1  19          7.82          4.02         2.50 o
   0   2  19       1077.46       1113.40        13.52 o
   1   2  19        814.36        790.30         8.32 o
   2   2  19         38.80         50.34         1.94 o
   3   2  19          1.09          2.18         1.13 o
   4   2  19          1.27          1.73         1.29 o
   5   2  19        144.25        132.48         3.79 o
   6   2  19         84.65         85.53         4.00 o
   7   2  19          0.15         -0.64         2.01 o
   8   2  19          3.56          4.04         3.09 o
   1   3  19        226.67        215.30         3.34 o
   2   3  19        131.03        119.11         3.79 o
   3   3  19        567.91        571.37         7.03 o
   4   3  19         44.70         41.12         2.40 o
   5   3  19        158.33        143.54         4.42 o
   6   3  19          7.49          4.27         1.64 o
   7   3  19         68.98         67.83         3.90 o
   8   3  19          3.31          0.79         2.73 o
   0   4  19        305.01        327.60         5.65 o
   1   4  19        302.92        296.62         3.73 o
   2   4  19        690.24        649.13         9.00 o
   3   4  19        771.13        759.13         9.91 o
   4   4  19        286.53        289.83         5.19 o
   5   4  19        114.18        110.93         4.28 o
   6   4  19          0.01         -1.44         1.44 o
   7   4  19          0.07          0.76         1.90 o
   8   4  19          3.25          1.04         2.71 o
   1   5  19        656.20        635.83         8.50 o
   2   5  19        158.90        176.00         4.12 o
   3   5  19        732.87        655.71        11.77 o
   4   5  19        132.20        124.98         4.92 o
   5   5  19         26.90         22.43         2.10 o
   6   5  19         21.00         12.84         1.88 o
   7   5  19         10.90          8.47         2.36 o
   8   5  19          0.63          4.86         2.89 o
   0   6  19        234.83        213.47         9.18 o
   1   6  19        385.46        383.52         6.35 o
   2   6  19        255.69        243.41         5.30 o
   3   6  19         73.95         71.75         3.83 o
   4   6  19        176.77        191.37         5.81 o
   5   6  19        117.71        112.83         3.72 o
   6   6  19         42.41         48.93         2.71 o
   7   6  19         29.10         41.99         4.22 o
   1   7  19       1315.84       1211.87        14.56 o
   2   7  19          4.06          1.28         1.43 o
   3   7  19        341.73        303.85         6.88 o
   4   7  19          8.08          7.48         2.64 o
   5   7  19         67.03         76.13         4.11 o
   6   7  19          7.16          5.89         2.09 o
   7   7  19         30.38         26.78         4.18 o
   0   8  19        561.78        481.12        14.05 o
   1   8  19         53.31         63.31         3.43 o
   2   8  19         63.68         57.31         2.96 o
   3   8  19          3.74          5.06         1.97 o
   4   8  19         60.63         65.30         4.52 o
   5   8  19         30.17         43.87         4.29 o
   6   8  19         24.06         37.44         5.17 o
   7   8  19          4.08          6.17         2.40 o
   1   9  19        535.06        474.17         7.17 o
   2   9  19         28.00         31.00         2.65 o
   3   9  19         49.74         59.64         4.11 o
   4   9  19          1.90          2.06         1.92 o
   5   9  19          4.44          5.18         2.32 o
   6   9  19          8.09          9.08         2.94 o
   0  10  19         12.37          3.46         4.89 o
   1  10  19         35.54         32.45         4.29 o
   2  10  19        133.42        138.65         4.11 o
   3  10  19         64.15         76.97         4.05 o
   4  10  19          0.00          0.39         1.83 o
   5  10  19         84.30         92.25         5.40 o
   6  10  19          0.04          2.45         2.73 o
   1  11  19         16.96         16.84         3.04 o
   2  11  19          2.43          2.28         1.49 o
   3  11  19          1.39          2.90         1.76 o
   4  11  19          3.43          2.74         2.37 o
   5  11  19          5.37          4.27         2.57 o
   0  12  19          9.36          5.21         3.42 o
   1  12  19          0.23          2.05         2.21 o
   2  12  19          3.79          3.92         1.78 o
   3  12  19         13.93         22.73         2.40 o
   4  12  19         22.96         21.80         3.12 o
   5  12  19          7.33          2.58         2.71 o
   1  13  19          2.10          3.58         2.22 o
   2  13  19          0.93          1.40         1.83 o
   3  13  19         23.89         20.61         2.67 o
   4  13  19          0.03         -1.54         2.18 o
   0  14  19          2.77          4.34         5.11 o
   1  14  19         21.17         25.13         3.13 o
   2  14  19          1.58          2.28         1.91 o
   3  14  19          4.96          3.66         2.12 o
   1  15  19          0.35          2.11         2.05 o
   0   0  20        459.50        418.77        14.26 o
   1   0  20        723.95        784.71        11.34 o
   2   0  20       2295.95       2214.40        25.63 o
   3   0  20         35.89         39.55         2.95 o
   4   0  20        271.95        232.23         8.98 o
   5   0  20        194.39        187.62         6.42 o
   6   0  20        389.00        354.11         9.93 o
   7   0  20          1.00          1.09         2.62 o
   8   0  20          0.03         -2.43         4.77 o
   1   1  20        416.23        409.46         5.84 o
   2   1  20         88.17         83.94         2.68 o
   3   1  20        415.79        383.59         5.10 o
   4   1  20         42.95         38.57         2.66 o
   5   1  20          4.82          8.48         1.86 o
   6   1  20          0.09         -1.13         1.74 o
   7   1  20          3.66          0.72         1.95 o
   8   1  20          0.01         -1.61         2.49 o
   0   2  20       3927.13       3850.77        53.56 o
   1   2  20        168.43        170.30         3.30 o
   2   2  20        723.43        684.39         7.13 o
   3   2  20          0.01          1.09         1.13 o
   4   2  20        921.90        884.74        10.82 o
   5   2  20          2.44          2.75         1.55 o
   6   2  20         11.48         12.36         1.96 o
   7   2  20          2.52          4.25         2.07 o
   8   2  20         10.01          7.15         2.99 o
   1   3  20       1453.91       1435.88        12.65 o
   2   3  20        290.44        290.16         4.23 o
   3   3  20         31.59         30.09         2.28 o
   4   3  20        128.95        121.47         3.73 o
   5   3  20          9.43         11.71         1.75 o
   6   3  20         69.01         67.19         3.28 o
   7   3  20          1.69         -1.12         1.96 o
   8   3  20          4.04          3.68         2.76 o
   0   4  20        955.12        929.82        13.07 o
   1   4  20        114.09        103.95         3.03 o
   2   4  20       2061.55       2049.98        31.05 o
   3   4  20         67.62         65.64         2.42 o
   4   4  20        112.42        106.16         3.17 o
   5   4  20         33.75         36.57         3.05 o
   6   4  20          1.02          0.23         1.65 o
   7   4  20          1.77          1.26         2.08 o
   8   4  20          1.36         -2.76         2.76 o
   1   5  20          0.00         -1.14         1.32 o
   2   5  20         44.49         43.92         2.47 o
   3   5  20         74.66         88.41         4.65 o
   4   5  20         67.83         75.82         4.08 o
   5   5  20         21.46         20.29         2.15 o
   6   5  20          0.06         -0.99         1.48 o
   7   5  20          3.43          3.49         2.42 o
   0   6  20        302.01        307.99        13.14 o
   1   6  20          8.02          4.45         2.29 o
   2   6  20        168.44        148.10         4.02 o
   3   6  20        125.01        134.18         6.08 o
   4   6  20         34.64         36.96         4.19 o
   5   6  20        188.15        188.85         5.95 o
   6   6  20         57.27         64.79         2.82 o
   7   6  20          3.45          4.93         2.50 o
   1   7  20         14.57         13.00         1.92 o
   2   7  20         14.28         10.02         1.76 o
   3   7  20        151.14        122.16         6.56 o
   4   7  20         43.50         48.45         4.25 o
   5   7  20          0.72         -1.90         1.90 o
   6   7  20        100.62         96.62         5.84 o
   7   7  20         45.82         42.12         4.98 o
   0   8  20        616.16        528.22        15.12 o
   1   8  20         77.86         70.04         2.32 o
   2   8  20         56.83         55.54         3.31 o
   3   8  20         57.52         58.78         3.65 o
   4   8  20         44.81         55.23         3.84 o
   5   8  20         37.49         43.80         3.45 o
   6   8  20          0.01         -2.14         2.14 o
   7   8  20          3.41          2.73         3.55 o
   1   9  20          8.53          8.72         2.70 o
   2   9  20          1.51          1.84         1.59 o
   3   9  20         34.91         43.83         3.05 o
   4   9  20        108.93        108.19         4.75 o
   5   9  20         14.35         12.70         3.57 o
   6   9  20          7.45          8.84         3.04 o
   0  10  20        262.16        251.21        15.63 o
   1  10  20         32.79         24.67         3.27 o
   2  10  20        174.22        164.73         5.34 o
   3  10  20        146.64        153.70         5.45 o
   4  10  20         35.81         40.64         2.99 o
   5  10  20          5.04          1.90         2.43 o
   6  10  20          5.07          6.22         4.13 o
   1  11  20          2.19          2.71         2.84 o
   2  11  20          0.27          2.80         1.52 o
   3  11  20          6.67          3.61         2.16 o
   4  11  20          2.46          1.13         2.31 o
   5  11  20          6.79          4.85         2.58 o
   0  12  20          6.35         -1.64         3.28 o
   1  12  20          0.79          2.13         1.96 o
   2  12  20        196.18        201.73         4.65 o
   3  12  20          3.66         11.08         2.62 o
   4  12  20         36.57         41.62         4.40 o
   1  13  20          0.32         -1.91         1.91 o
   2  13  20          6.54          5.83         1.74 o
   3  13  20          1.19          0.62         2.21 o
   0  14  20         51.20         58.86         5.17 o
   1  14  20          9.14          8.83         2.55 o
   2  14  20          1.19         -0.57         3.01 o
   1   1  21       1251.28       1274.81        10.66 o
   2   1  21        568.91        533.22         6.25 o
   3   1  21          6.55         10.40         1.73 o
   4   1  21          2.08          1.18         1.43 o
   5   1  21         24.99         28.47         2.30 o
   6   1  21          0.28          1.88         1.80 o
   7   1  21         47.32         54.80         3.83 o
   8   1  21         26.12         33.67         4.84 o
   0   2  21        161.59        135.29         4.50 o
   1   2  21         66.48         69.64         2.75 o
   2   2  21         79.84         76.54         2.56 o
   3   2  21        135.16        123.56         3.22 o
   4   2  21        129.84        134.61         3.58 o
   5   2  21         23.78         27.56         2.23 o
   6   2  21         24.34         27.69         2.41 o
   7   2  21          1.56          0.08         2.72 o
   8   2  21          7.77          5.72         3.41 o
   1   3  21        975.57        952.09         9.22 o
   2   3  21        215.71        221.33         3.96 o
   3   3  21         25.02         29.30         2.04 o
   4   3  21         62.56         67.89         2.94 o
   5   3  21         60.49         59.65         2.83 o
   6   3  21         42.59         58.02         3.56 o
   7   3  21          0.87         -1.03         2.28 o
   0   4  21        453.84        430.51         7.89 o
   1   4  21        541.03        503.11         6.46 o
   2   4  21          0.44          0.91         1.66 o
   3   4  21         83.71         82.61         3.08 o
   4   4  21         48.64         40.23         2.27 o
   5   4  21         26.17         26.93         2.20 o
   6   4  21        111.88        120.35         4.23 o
   7   4  21          2.09         -2.26         2.71 o
   1   5  21        303.43        274.39         5.24 o
   2   5  21         45.58         44.99         2.44 o
   3   5  21        227.41        222.35         5.55 o
   4   5  21        222.56        220.32         6.05 o
   5   5  21          3.37          2.41         1.51 o
   6   5  21         58.09         72.87         3.23 o
   7   5  21          3.67          8.31         3.64 o
   0   6  21        349.79        392.74        12.44 o
   1   6  21        150.90        168.85         4.32 o
   2   6  21          0.60          0.40         1.49 o
   3   6  21         98.71        104.20         4.10 o
   4   6  21         75.70         85.31         4.96 o
   5   6  21         33.05         28.63         3.04 o
   6   6  21         17.47         21.78         2.64 o
   7   6  21         13.42         11.54         3.14 o
   1   7  21         61.33         53.65         3.84 o
   2   7  21        147.42        139.33         4.68 o
   3   7  21         47.74         44.18         3.31 o
   4   7  21          0.04         -0.70         1.91 o
   5   7  21         32.87         28.95         2.82 o
   6   7  21         28.07         28.81         3.78 o
   7   7  21         13.66          9.72         3.83 o
   0   8  21        199.09        189.11        10.57 o
   1   8  21          3.11          2.98         1.38 o
   2   8  21        211.70        226.46         6.73 o
   3   8  21         48.93         54.34         3.63 o
   4   8  21         96.32         88.35         4.90 o
   5   8  21         34.64         38.94         3.43 o
   6   8  21         29.25         28.89         6.18 o
   1   9  21          1.08         -0.78         2.54 o
   2   9  21         15.18         12.41         2.02 o
   3   9  21         17.59         13.47         2.81 o
   4   9  21         13.86          9.16         2.49 o
   5   9  21          0.00         -2.18         2.18 o
   6   9  21         12.08          8.57         3.09 o
   0  10  21        284.46        305.84        23.33 o
   1  10  21          0.08         -1.73         2.16 o
   2  10  21         50.79         61.35         2.96 o
   3  10  21          4.96          6.65         2.55 o
   4  10  21         50.80         55.20         4.83 o
   5  10  21          9.79          6.03         2.81 o
   1  11  21          4.12         -0.04         2.18 o
   2  11  21         63.29         54.08         3.52 o
   3  11  21          0.81          4.11         2.32 o
   4  11  21          0.08         -2.12         2.12 o
   5  11  21         10.49          5.63         3.00 o
   0  12  21         14.84         19.25         7.39 o
   1  12  21          0.03          0.57         2.70 o
   2  12  21         14.73         10.59         2.70 o
   3  12  21         56.10         60.89         4.71 o
   4  12  21          2.83          1.35         2.66 o
   1  13  21          0.06          1.95         2.30 o
   2  13  21          3.40          2.30         2.08 o
   3  13  21          2.02         -1.02         2.27 o
   0  14  21         16.19          1.84         3.64 o
   1  14  21         18.76         12.12         3.18 o
   0   0  22       1477.15       1556.14        36.14 o
   1   0  22        769.26        777.17        12.48 o
   2   0  22        955.13        919.35        13.81 o
   3   0  22          0.22          0.51         2.22 o
   4   0  22        233.62        238.11         7.15 o
   5   0  22          0.61          1.83         2.45 o
   6   0  22         24.93         21.36         3.92 o
   7   0  22         10.98         12.18         3.82 o
   1   1  22       1161.09       1174.66        10.13 o
   2   1  22        240.40        233.67         4.35 o
   3   1  22       1907.78       1927.26        18.67 o
   4   1  22        563.47        541.06         7.30 o
   5   1  22        113.33        118.70         3.82 o
   6   1  22        140.49        121.32         4.73 o
   7   1  22          4.44          9.14         2.60 o
   0   2  22       2515.12       2498.22        27.10 o
   1   2  22        215.13        213.00         3.69 o
   2   2  22        195.23        197.89         4.09 o
   3   2  22        167.83        175.81         3.98 o
   4   2  22         76.07         81.56         3.30 o
   5   2  22         61.76         57.25         3.20 o
   6   2  22        101.66         88.60         3.86 o
   7   2  22          6.81          7.02         2.96 o
   1   3  22        906.42        839.29        10.95 o
   2   3  22         36.25         39.31         1.92 o
   3   3  22          5.32          7.04         1.65 o
   4   3  22         74.28         61.34         2.92 o
   5   3  22        337.57        327.00         5.77 o
   6   3  22        159.92        158.21         5.75 o
   7   3  22         61.52         58.85         4.05 o
   0   4  22         89.89        106.47         4.73 o
   1   4  22          3.46          2.88         1.55 o
   2   4  22         72.78         81.44         3.38 o
   3   4  22          1.16         -0.97         1.61 o
   4   4  22          6.70         12.95         1.54 o
   5   4  22         77.64         81.82         3.15 o
   6   4  22         13.88         12.77         2.08 o
   7   4  22          4.54          6.83         2.87 o
   1   5  22        255.64        223.43         4.90 o
   2   5  22         56.66         48.75         2.63 o
   3   5  22        242.89        242.07         5.70 o
   4   5  22        111.13        103.76         5.82 o
   5   5  22          2.72         -0.78         1.44 o
   6   5  22          0.06          0.59         1.80 o
   7   5  22         17.64         20.93         4.27 o
   0   6  22          3.04          3.30         3.13 o
   1   6  22        200.79        196.07         6.35 o
   2   6  22         44.70         51.57         3.03 o
   3   6  22          2.39          0.99         1.70 o
   4   6  22          1.73         -1.61         2.08 o
   5   6  22         22.57         15.13         2.84 o
   6   6  22          1.59          3.89         3.02 o
   7   6  22         15.14         15.46         3.62 o
   1   7  22          3.86          5.86         1.60 o
   2   7  22        226.07        211.79         5.29 o
   3   7  22          8.63          3.51         2.51 o
   4   7  22          2.68          3.61         2.21 o
   5   7  22          0.38          1.93         2.05 o
   6   7  22          2.86          2.71         2.54 o
   0   8  22        123.54        120.94        13.64 o
   1   8  22         46.59         60.41         4.65 o
   2   8  22         24.08         21.50         2.18 o
   3   8  22         28.55         34.84         3.18 o
   4   8  22         14.58         10.98         3.14 o
   5   8  22          0.02         -1.82         2.46 o
   6   8  22          4.23          4.01         2.82 o
   1   9  22         13.34         17.81         3.61 o
   2   9  22          0.19          0.93         1.71 o
   3   9  22         35.29         30.03         2.92 o
   4   9  22         20.96         17.89         2.91 o
   5   9  22          2.54          5.30         2.75 o
   6   9  22          2.43          2.98         5.40 o
   0  10  22         59.19         46.09         7.81 o
   1  10  22          4.16          1.90         2.49 o
   2  10  22         73.55         75.31         3.11 o
   3  10  22          1.93          1.00         2.00 o
   4  10  22          6.48          4.18         2.50 o
   5  10  22         11.26         12.09         3.00 o
   1  11  22         11.42          9.67         2.86 o
   2  11  22          6.23          4.71         1.75 o
   3  11  22          9.93          7.49         2.78 o
   4  11  22          2.84          2.54         2.53 o
   0  12  22        191.10        199.04        10.60 o
   1  12  22         10.01          6.70         2.85 o
   2  12  22          0.35          2.00         2.10 o
   3  12  22          1.92          5.52         2.82 o
   1  13  22          4.19          4.48         2.53 o
   2  13  22          0.16         -2.64         2.64 o
   1   1  23        106.49        108.00         2.81 o
   2   1  23         46.45         43.70         2.28 o
   3   1  23        189.48        197.24         4.35 o
   4   1  23         20.32         16.70         2.22 o
   5   1  23          2.31          0.66         1.62 o
   6   1  23          5.43          5.19         2.04 o
   7   1  23          4.25          7.60         2.84 o
   0   2  23       1331.34       1357.99        16.45 o
   1   2  23        428.33        423.08         6.30 o
   2   2  23          0.16         -0.01         1.13 o
   3   2  23        129.36        163.26         4.11 o
   4   2  23        203.67        195.25         6.86 o
   5   2  23         16.17         17.80         2.20 o
   6   2  23         20.11         24.49         2.44 o
   7   2  23          0.37         -0.68         2.33 o
   1   3  23        644.35        640.77         9.20 o
   2   3  23         44.85         39.49         1.91 o
   3   3  23        138.02        155.84         4.24 o
   4   3  23          3.80         -0.10         1.59 o
   5   3  23        143.49        146.33         4.30 o
   6   3  23          0.09          5.47         2.60 o
   7   3  23          9.15          7.49         3.01 o
   0   4  23         45.80         31.74         4.80 o
   1   4  23         19.16         20.11         1.40 o
   2   4  23         92.77         90.54         3.56 o
   3   4  23        352.26        342.87         7.04 o
   4   4  23          1.86          3.30         1.56 o
   5   4  23         52.50         50.68         3.27 o
   6   4  23         51.82         47.55         3.77 o
   7   4  23         31.76         21.78         4.33 o
   1   5  23        604.62        613.18         8.34 o
   2   5  23        198.62        174.43         4.60 o
   3   5  23        221.99        229.67         5.67 o
   4   5  23         40.57         43.78         3.67 o
   5   5  23        100.49        101.98         7.40 o
   6   5  23          0.32          0.22         1.95 o
   7   5  23         83.61         77.15         4.98 o
   0   6  23        282.82        281.34        10.75 o
   1   6  23         67.92         70.47         3.42 o
   2   6  23         31.94         40.12         4.12 o
   3   6  23          0.03          0.02         1.77 o
   4   6  23          5.53          6.80         2.29 o
   5   6  23        145.65        152.21         7.12 o
   6   6  23          2.33          2.78         3.18 o
   1   7  23        296.99        292.23         5.16 o
   2   7  23        112.00        103.93         4.41 o
   3   7  23        445.98        456.40         8.02 o
   4   7  23         15.11         18.20         2.88 o
   5   7  23         85.45         97.61         5.81 o
   6   7  23          2.45          1.68         3.62 o
   0   8  23          1.67         -1.92         3.42 o
   1   8  23          1.60         -2.16         2.16 o
   2   8  23        176.12        168.99         6.16 o
   3   8  23         71.82         75.52         5.26 o
   4   8  23          0.82          3.66         2.71 o
   5   8  23          6.80          4.55         2.69 o
   6   8  23          0.74          1.49         3.14 o
   1   9  23         59.61         63.07         4.70 o
   2   9  23         85.69         81.62         3.13 o
   3   9  23         59.37         58.25         3.80 o
   4   9  23         11.19          6.97         2.58 o
   5   9  23        118.83        126.51         9.12 o
   0  10  23         60.79         44.90         6.06 o
   1  10  23          0.81         -0.98         2.42 o
   2  10  23          8.78          5.57         2.15 o
   3  10  23         15.04          9.38         3.50 o
   4  10  23          1.72          1.92         2.37 o
   5  10  23          6.17          4.78         2.84 o
   1  11  23         50.85         63.12         5.92 o
   2  11  23          4.70          8.06         1.25 o
   3  11  23         30.15         40.12         3.55 o
   4  11  23         14.22         12.76         4.61 o
   0  12  23          1.12         -0.98         3.80 o
   1  12  23         23.30         23.02         3.74 o
   2  12  23          2.81          0.68         2.55 o
   3  12  23          2.71         -1.19         2.02 o
   1  13  23         27.87         31.53         3.66 o
   0   0  24          1.07          8.04         3.42 o
   1   0  24        384.67        373.58         9.01 o
   2   0  24        452.46        425.81        10.67 o
   3   0  24        246.87        255.95        10.60 o
   4   0  24         52.68         53.38         3.97 o
   5   0  24         97.03        111.43         6.25 o
   6   0  24         24.03         11.47         3.93 o
   7   0  24          8.58         16.46         5.51 o
   1   1  24       1456.05       1482.92        14.10 o
   2   1  24        722.24        724.78         8.53 o
   3   1  24        134.02        137.64         3.88 o
   4   1  24        397.88        402.35         7.01 o
   5   1  24         64.40         65.18         2.84 o
   6   1  24        108.61        124.94         5.24 o
   7   1  24          0.57         -1.66         2.36 o
   0   2  24         25.01         33.09         2.73 o
   1   2  24        231.67        237.01         4.35 o
   2   2  24         79.13         81.86         2.93 o
   3   2  24         15.23         22.94         2.48 o
   4   2  24          6.03          3.61         1.66 o
   5   2  24         37.28         51.93         3.08 o
   6   2  24         32.77         35.02         3.35 o
   7   2  24         25.72         19.93         3.50 o
   1   3  24        136.16        127.70         3.99 o
   2   3  24         42.38         39.71         2.39 o
   3   3  24        602.58        568.64         9.09 o
   4   3  24        146.85        150.70         4.41 o
   5   3  24          4.17         10.15         1.91 o
   6   3  24        230.92        235.10         7.65 o
   7   3  24          0.03          4.36         3.88 o
   0   4  24         41.07         41.82         2.97 o
   1   4  24          1.12          0.33         0.94 o
   2   4  24          0.15         -1.32         1.32 o
   3   4  24          2.49          3.88         2.39 o
   4   4  24          0.05          1.28         1.96 o
   5   4  24          8.94          4.37         1.56 o
   6   4  24          0.00          3.01         2.55 o
   1   5  24        110.10         98.80         5.00 o
   2   5  24          0.76          5.71         2.13 o
   3   5  24          0.29         -1.03         1.63 o
   4   5  24        131.40        114.69         5.45 o
   5   5  24         38.92         48.24         4.19 o
   6   5  24          0.48          2.87         2.96 o
   0   6  24        149.43        137.71         9.00 o
   1   6  24        149.58        131.43         4.88 o
   2   6  24         15.29         12.61         2.16 o
   3   6  24          5.61          1.51         1.72 o
   4   6  24         82.70         71.15         4.60 o
   5   6  24          0.91          0.18         3.01 o
   6   6  24          0.20          3.36         3.36 o
   1   7  24         15.02         14.74         1.67 o
   2   7  24          2.99          0.84         2.04 o
   3   7  24          0.98          2.30         1.91 o
   4   7  24          0.92          4.35         2.70 o
   5   7  24         24.80         36.76         4.09 o
   6   7  24          3.14          4.91         3.25 o
   0   8  24          7.93          4.05         3.66 o
   1   8  24          7.49          8.36         2.73 o
   2   8  24         16.89         13.19         1.83 o
   3   8  24        100.51        114.41         5.52 o
   4   8  24         17.40         21.08         3.09 o
   5   8  24          0.08          0.72         2.85 o
   1   9  24         19.94         15.66         3.44 o
   2   9  24         38.95         40.18         3.96 o
   3   9  24         32.25         41.00         3.40 o
   4   9  24         48.94         55.55         4.65 o
   5   9  24         44.16         52.79         5.59 o
   0  10  24         17.86         13.79         4.62 o
   1  10  24         21.38         22.97         3.60 o
   2  10  24         53.65         45.71         2.78 o
   3  10  24          2.32          2.15         2.28 o
   4  10  24          7.22          3.30         2.65 o
   1  11  24         13.40         17.23         3.41 o
   2  11  24          0.23         -1.73         2.30 o
   3  11  24         29.12         30.79         3.12 o
   0  12  24         30.44         19.09         5.30 o
   1  12  24         21.52         25.10         4.10 o
   2  12  24          3.01          0.98         2.61 o
   1   1  25          0.53          4.62         1.48 o
   2   1  25         49.11         47.36         2.54 o
   3   1  25         11.47         10.04         1.81 o
   4   1  25         54.79         51.69         3.65 o
   5   1  25          0.30         -1.07         1.58 o
   6   1  25         24.87         19.92         3.06 o
   0   2  25        399.82        396.20         8.12 o
   1   2  25         16.83         11.86         1.56 o
   2   2  25         36.83         25.46         1.91 o
   3   2  25         17.96         17.61         2.29 o
   4   2  25          0.28         -1.51         1.51 o
   5   2  25         14.47         16.52         2.16 o
   6   2  25         67.21         60.69         4.11 o
   1   3  25         88.37         82.71         2.64 o
   2   3  25         24.33         25.11         2.61 o
   3   3  25         91.22         84.44         4.54 o
   4   3  25        157.20        157.39         4.56 o
   5   3  25          1.31          1.05         1.87 o
   6   3  25         53.82         59.44         5.52 o
   0   4  25          0.32          3.71         1.64 o
   1   4  25         14.08         11.99         1.53 o
   2   4  25          4.12          7.60         2.10 o
   3   4  25          4.58          5.87         2.38 o
   4   4  25         93.10         85.21         5.41 o
   5   4  25          2.16         -0.66         1.61 o
   6   4  25          6.55          5.13         2.41 o
   1   5  25         69.05         70.03         3.23 o
   2   5  25         71.80         73.19         3.44 o
   3   5  25         27.00         24.22         3.12 o
   4   5  25          6.06          5.46         2.63 o
   5   5  25          9.41          3.40         2.54 o
   6   5  25         72.09         76.90         5.95 o
   0   6  25          4.08          0.97         3.74 o
   1   6  25         30.63         31.12         4.33 o
   2   6  25         81.27         89.81         4.21 o
   3   6  25          0.66         -0.39         1.64 o
   4   6  25          6.82         11.01         3.22 o
   5   6  25          3.47          0.10         2.77 o
   6   6  25         12.10         13.60         4.52 o
   1   7  25        125.61        126.48         6.39 o
   2   7  25         61.56         63.21         3.62 o
   3   7  25          3.24          4.72         2.02 o
   4   7  25         32.39         31.25         3.68 o
   5   7  25          4.49          3.42         3.18 o
   0   8  25        517.27        512.49        21.02 o
   1   8  25         12.30         16.61         3.31 o
   2   8  25          3.13          4.16         2.24 o
   3   8  25         10.45          6.68         2.58 o
   4   8  25         41.82         56.47         4.13 o
   5   8  25          7.57          3.01         3.76 o
   1   9  25          5.11          3.36         2.79 o
   2   9  25          8.04          7.12         2.81 o
   3   9  25         19.79         36.16         4.30 o
   4   9  25         11.45          6.98         2.86 o
   0  10  25         47.88         52.21         6.60 o
   1  10  25          3.02          1.74         2.81 o
   2  10  25         59.88         78.84         5.89 o
   3  10  25          0.77         -2.01         2.01 o
   4  10  25          0.09          2.03         2.85 o
   1  11  25          6.56          9.08         3.60 o
   2  11  25          8.77          7.99         3.16 o
   3  11  25          0.31          3.07         2.39 o
   0  12  25          0.78         -1.62         4.77 o
   1  12  25         10.43          7.89         4.12 o
   0   0  26        114.63        114.79         6.24 o
   1   0  26        527.97        546.63        10.11 o
   2   0  26        120.11        115.97         5.27 o
   3   0  26          0.80          4.88         2.22 o
   4   0  26          1.23          3.59         2.26 o
   5   0  26         11.95         21.81         4.06 o
   6   0  26         58.31         68.17         5.64 o
   1   1  26          6.49          2.80         1.43 o
   2   1  26         19.53         19.13         2.00 o
   3   1  26          5.23          3.09         1.67 o
   4   1  26          0.20          0.99         2.31 o
   5   1  26          5.50          3.80         2.13 o
   6   1  26         23.92         33.44         3.59 o
   0   2  26        380.34        334.52         7.39 o
   1   2  26         27.93         32.88         2.42 o
   2   2  26        115.61        129.77         3.83 o
   3   2  26         96.39        105.21         3.72 o
   4   2  26        118.36        120.47         4.26 o
   5   2  26          2.41          2.97         2.21 o
   6   2  26         13.25         12.75         3.87 o
   1   3  26          4.25          7.24         1.41 o
   2   3  26          6.31          4.53         1.47 o
   3   3  26         21.97         19.92         2.30 o
   4   3  26         32.69         35.06         3.46 o
   5   3  26         35.66         34.68         3.42 o
   6   3  26          3.49          6.44         2.40 o
   0   4  26        114.14        122.20         3.98 o
   1   4  26          2.89          1.12         1.13 o
   2   4  26         96.97         89.88         4.35 o
   3   4  26          0.73         -2.32         2.32 o
   4   4  26         70.55         86.92         5.27 o
   5   4  26         26.07         19.54         5.15 o
   6   4  26          2.73          4.72         3.55 o
   1   5  26        205.27        186.25         4.97 o
   2   5  26         11.80         12.61         1.93 o
   3   5  26          3.95         10.04         2.40 o
   4   5  26          0.00         -2.27         2.27 o
   5   5  26          4.06          9.59         2.98 o
   6   5  26          0.47          0.19         3.25 o
   0   6  26          3.85          7.91         5.59 o
   1   6  26          2.30         -0.22         2.33 o
   2   6  26         63.66         54.76         3.08 o
   3   6  26          0.18          0.59         1.97 o
   4   6  26          2.07          3.01         2.69 o
   5   6  26          9.55          9.08         3.39 o
   1   7  26          3.14          3.43         2.70 o
   2   7  26          0.58         -0.05         1.60 o
   3   7  26          0.17         -0.90         1.94 o
   4   7  26          0.25         -2.23         2.23 o
   5   7  26         24.71         30.22         4.69 o
   0   8  26          1.03         -4.18         4.32 o
   1   8  26          8.51         12.32         3.09 o
   2   8  26          0.48         -1.71         1.71 o
   3   8  26         22.14         18.86         3.27 o
   4   8  26         20.80         20.39         4.06 o
   1   9  26          3.38          3.56         2.80 o
   2   9  26          1.24          3.96         2.98 o
   3   9  26          0.69          1.93         2.98 o
   4   9  26          0.42          0.90         2.92 o
   0  10  26         44.48         47.73         7.66 o
   1  10  26         57.82         68.84         5.54 o
   2  10  26         43.16         57.09         5.71 o
   3  10  26          6.88          6.48         2.90 o
   1  11  26         12.95         11.08         4.16 o
   2  11  26          0.68          5.12         4.02 o
   1   1  27        160.78        162.09         5.99 o
   2   1  27         82.13         88.95         4.07 o
   3   1  27         12.47         11.51         2.04 o
   4   1  27         22.43         26.82         3.64 o
   5   1  27          5.33          4.11         2.47 o
   6   1  27          7.66         11.19         4.38 o
   0   2  27          2.40          6.00         2.10 o
   1   2  27         18.13         19.79         1.82 o
   2   2  27          0.65          0.52         1.35 o
   3   2  27          3.72          2.61         1.78 o
   4   2  27         54.57         55.10         3.20 o
   5   2  27          0.07         -1.99         1.99 o
   6   2  27          2.61          1.38         2.45 o
   1   3  27        127.48        125.56         3.51 o
   2   3  27         17.09         13.91         1.67 o
   3   3  27         27.15         28.98         4.12 o
   4   3  27         27.35         35.18         4.02 o
   5   3  27          8.03          5.21         3.48 o
   6   3  27          0.44         -0.91         2.30 o
   0   4  27         15.15         15.83         1.88 o
   1   4  27         13.18          6.81         1.24 o
   2   4  27        135.63        150.53         4.89 o
   3   4  27          4.23          1.45         2.08 o
   4   4  27         24.65         24.63         3.28 o
   5   4  27          4.40          8.87         3.75 o
   1   5  27        218.95        217.77         6.05 o
   2   5  27          0.90         -0.25         1.68 o
   3   5  27         80.50         89.66         4.84 o
   4   5  27          0.93         -1.33         2.69 o
   5   5  27         30.43         31.67         7.92 o
   0   6  27        237.67        240.36        15.57 o
   1   6  27         19.23         16.81         2.90 o
   2   6  27          1.26          3.70         1.93 o
   3   6  27          9.42         12.92         2.72 o
   4   6  27         37.38         49.42         5.31 o
   5   6  27         18.05         20.41         4.11 o
   1   7  27        119.93        109.83         6.50 o
   2   7  27         11.20         10.81         2.37 o
   3   7  27         77.36         77.09         6.98 o
   4   7  27          4.23         -2.51         2.51 o
   0   8  27         79.67         87.17        10.16 o
   1   8  27          0.04          3.41         2.73 o
   2   8  27        107.19        124.55         5.12 o
   3   8  27          1.22         -2.99         2.99 o
   4   8  27          0.56          1.23         2.92 o
   1   9  27         16.03         20.73         4.66 o
   2   9  27          4.26         -0.17         3.58 o
   3   9  27         45.14         47.39         4.15 o
   0  10  27          6.62         25.05        12.10 o
   1  10  27          1.11         -0.64         4.86 o
   2  10  27         12.41         10.91         4.29 o
   0   0  28         20.86         21.80         4.64 o
   1   0  28         18.62         30.93         3.58 o
   2   0  28          2.60          2.36         2.26 o
   3   0  28          0.79         -0.96         2.22 o
   4   0  28          8.67          2.86         9.07 o
   5   0  28         54.84         63.86         5.74 o
   1   1  28        288.64        276.25         7.24 o
   2   1  28        132.97        130.23         4.06 o
   3   1  28        406.01        390.51         8.61 o
   4   1  28        131.32        137.16         5.54 o
   5   1  28         93.99         87.87         4.61 o
   0   2  28          0.00          0.92         1.87 o
   1   2  28         21.63         26.61         2.23 o
   2   2  28          0.17         -1.28         1.28 o
   3   2  28         51.89         59.83         3.40 o
   4   2  28          1.88          5.88         2.30 o
   5   2  28          0.78          6.47         3.68 o
   1   3  28        170.92        171.30         3.66 o
   2   3  28          0.72         -0.79         1.53 o
   3   3  28         55.31         54.19         3.41 o
   4   3  28         17.83         17.68         2.49 o
   5   3  28         78.17         75.01         4.19 o
   0   4  28          0.54          0.62         1.84 o
   1   4  28         29.72         31.00         1.83 o
   2   4  28         15.58         17.71         2.87 o
   3   4  28          1.24          0.67         2.40 o
   4   4  28          0.34         -2.33         2.53 o
   5   4  28         20.39         24.46         3.96 o
   1   5  28        180.23        166.31         4.82 o
   2   5  28          1.85         -0.40         1.82 o
   3   5  28         15.34         15.26         3.92 o
   4   5  28          5.13          7.92         3.58 o
   5   5  28          0.05          5.94         4.40 o
   0   6  28         30.48         34.71        11.24 o
   1   6  28          5.77          6.98         1.55 o
   2   6  28          4.29          2.82         2.35 o
   3   6  28          0.01         -1.48         2.79 o
   4   6  28          2.29          0.55         2.89 o
   1   7  28          0.11         -2.34         2.66 o
   2   7  28         11.34         15.35         2.83 o
   3   7  28         10.75         11.08         3.45 o
   4   7  28          7.92          7.40         4.20 o
   0   8  28          6.98         13.54         5.89 o
   1   8  28          2.24          0.97         3.31 o
   2   8  28          7.01          7.58         2.19 o
   3   8  28         25.42         30.79        10.11 o
   1   9  28         22.10         17.52         4.46 o
   2   9  28          0.22          2.25         3.65 o
   0  10  28          2.52          9.34         5.89 o
   1  10  28         12.84          5.13         3.94 o
   1   1  29         73.24         67.14         5.03 o
   2   1  29         16.14         17.11         2.94 o
   3   1  29          8.21          5.70         2.85 o
   4   1  29         76.37         88.92         5.02 o
   5   1  29          8.47          6.11         2.77 o
   0   2  29         19.39         14.50         2.81 o
   1   2  29          2.04          1.18         1.41 o
   2   2  29          2.99          2.48         1.68 o
   3   2  29         11.84          7.18         3.45 o
   4   2  29          9.16          9.14         2.70 o
   5   2  29          3.63          7.41         2.40 o
   1   3  29        167.85        148.78         5.36 o
   2   3  29         88.60         95.49         3.58 o
   3   3  29         41.33         49.26         4.03 o
   4   3  29         27.71         30.05         2.66 o
   5   3  29         41.20         43.90         5.35 o
   0   4  29          0.98          0.92         1.62 o
   1   4  29         13.00         15.00         2.23 o
   2   4  29        102.63        114.59         4.62 o
   3   4  29          2.03          6.36         3.96 o
   4   4  29          0.13          0.49         3.07 o
   1   5  29        123.81        130.40         4.09 o
   2   5  29          7.07          5.25         5.11 o
   3   5  29        163.24        157.12         7.08 o
   4   5  29          5.18          7.14         3.20 o
   0   6  29        222.88        250.14        18.57 o
   1   6  29          8.16         10.37         1.60 o
   2   6  29          1.65         -0.42         2.63 o
   3   6  29         38.96         43.53         5.42 o
   4   6  29         18.54         18.45         3.75 o
   1   7  29         56.79         67.55         7.90 o
   2   7  29          6.77          6.09         2.54 o
   3   7  29         78.48         78.39         5.71 o
   0   8  29         80.97         97.02        10.17 o
   1   8  29          0.48          1.35         3.87 o
   2   8  29         86.40         88.94         7.86 o
   1   9  29         10.96          9.05         5.49 o
   0   0  30        529.21        502.73        20.73 o
   1   0  30          3.81          9.79         3.30 o
   2   0  30        273.43        320.98        15.37 o
   3   0  30         43.87         42.24         4.86 o
   4   0  30         34.95         37.64         5.19 o
   1   1  30         90.35        109.41         3.90 o
   2   1  30         44.35         49.74         3.58 o
   3   1  30         61.98         56.41         5.38 o
   4   1  30         69.67         77.18         9.19 o
   0   2  30        360.02        368.85        14.22 o
   1   2  30          3.47          3.86         1.45 o
   2   2  30        195.89        191.03         5.13 o
   3   2  30          2.37          0.54         1.98 o
   4   2  30        120.90        149.26         6.09 o
   1   3  30         14.55         16.19         1.86 o
   2   3  30         17.45         16.70         2.30 o
   3   3  30         22.62         31.48         2.86 o
   4   3  30         18.59         34.51         4.58 o
   0   4  30          5.40          3.89         1.69 o
   1   4  30          2.24          2.05         2.38 o
   2   4  30         96.86        101.14         7.51 o
   3   4  30         27.82         36.16         5.33 o
   4   4  30         52.92         69.16         5.21 o
   1   5  30          0.05          0.18         2.78 o
   2   5  30          0.84         -3.62         3.62 o
   3   5  30          7.99          9.59         3.58 o
   0   6  30         69.74         63.93         9.50 o
   1   6  30         14.39          9.38         4.65 o
   2   6  30         27.53         27.20         3.67 o
   3   6  30         14.47         18.60         3.86 o
   1   7  30         11.64          7.75         4.23 o
   2   7  30         29.24         31.09         3.22 o
   0   8  30         20.00         16.66         7.78 o
   1   8  30          0.56         -3.25         3.25 o
   1   1  31          0.87         -0.23         1.85 o
   2   1  31          0.15          0.66         1.93 o
   3   1  31          0.01         -0.65         1.81 o
   4   1  31          8.74         11.02         2.67 o
   0   2  31         44.64         64.23         5.07 o
   1   2  31         10.39          5.79         1.82 o
   2   2  31         88.92         97.52         5.93 o
   3   2  31          3.88          0.88         2.14 o
   4   2  31          8.48          4.42         2.44 o
   1   3  31          0.12          1.56         1.90 o
   2   3  31          1.00         -0.38         1.55 o
   3   3  31          0.83         -0.02         2.99 o
   0   4  31        199.46        196.30         7.09 o
   1   4  31          9.28         13.93         3.14 o
   2   4  31          8.40          7.47         3.42 o
   3   4  31         11.98          6.73         3.74 o
   1   5  31          3.27          3.71         2.94 o
   2   5  31          4.07          5.34         3.87 o
   3   5  31          2.98          0.41         3.07 o
   0   6  31          0.13          0.00         6.48 o
   1   6  31          0.47         -3.37         3.37 o
   2   6  31         47.53         57.90         4.17 o
   1   7  31          3.36          0.97         3.35 o
   0   0  32        279.30        323.80        13.65 o
   1   0  32         16.53          7.24         5.22 o
   2   0  32         46.26         48.37         4.98 o
   3   0  32         27.73         29.43         4.48 o
   1   1  32        105.44        107.50         5.03 o
   2   1  32          7.67          8.56         2.37 o
   3   1  32         65.86         62.75         4.38 o
   0   2  32         50.67         36.59         4.61 o
   1   2  32          1.70         -0.30         1.96 o
   2   2  32         73.89         81.88         4.10 o
   3   2  32          0.25         -1.85         2.51 o
   1   3  32         50.42         56.10         4.58 o
   2   3  32          0.84          0.46         2.46 o
   3   3  32         46.61         48.43         4.25 o
   0   4  32          0.50          0.49         1.61 o
   1   4  32          3.64          3.32         4.33 o
   2   4  32          1.22          2.93         2.83 o
   1   5  32          0.81         -2.99         2.99 o
   2   5  32          5.68          9.46         3.60 o
   0   6  32          8.04          9.09         5.22 o
   1   1  33         12.18         11.35         2.40 o
   2   1  33          0.01         -1.97         1.97 o
   0   2  33          6.66          6.03         3.30 o
   1   2  33          4.00          6.17         2.33 o
   2   2  33          1.49          0.29         1.83 o
   1   3  33        106.47        131.10         8.11 o
   0   4  33          3.45          6.65         5.32 o
   1   4  33          3.19         -2.70         7.25 o
                                                
