# Supplementary material for: 2,4-Di­chloro-6-{N-[2-(tri­fluoro­meth­yl)phen­yl]carboximido­yl}phenol
Source: IUCrdata. 2024 Nov 14;9(Pt 11):x241074. doi: 10.1107/S2414314624010745 (PMC11618864; doi:10.1107/S2414314624010745)
Supplement: Supplementary file 3 [file x-09-x241074-Isup3.cml]

<?xml version="1.0" ?>
<cml>
<molecule title="2,4-Dichloro-6-{N-[2-(trifluoromethyl)phenyl]carboximidoyl}phenol" id="m1">
  <atomArray>
    <atom id="a1" elementType="O"
          x2="2.6673582436560794" y2="-3.0799999999999974" />
    <atom id="a2" elementType="C"
          x2="2.6673582436560785" y2="-4.619999999999997" />
    <atom id="a3" elementType="C"
          x2="4.001037365484116" y2="-5.39" />
    <atom id="a4" elementType="Cl"
          x2="5.334716487312152" y2="-4.620000000000001" />
    <atom id="a5" elementType="C"
          x2="4.001037365484114" y2="-6.93" />
    <atom id="a6" elementType="C"
          x2="2.6673582436560768" y2="-7.699999999999998" />
    <atom id="a7" elementType="Cl"
          x2="2.667358243656076" y2="-9.239999999999998" />
    <atom id="a8" elementType="C"
          x2="1.333679121828042" y2="-6.929999999999998" />
    <atom id="a9" elementType="C"
          x2="1.3336791218280437" y2="-5.389999999999997" />
    <atom id="a10" elementType="C"
          x2="8.881784197001252E-15" y2="-4.6199999999999966" />
    <atom id="a11" elementType="N"
          x2="-1.3336791218280268" y2="-5.389999999999994" />
    <atom id="a12" elementType="C"
          x2="-2.6673582436560617" y2="-4.619999999999993" />
    <atom id="a13" elementType="C"
          x2="-4.0010373654841" y2="-5.389999999999992" />
    <atom id="a14" elementType="C"
          x2="-5.334716487312134" y2="-4.619999999999989" />
    <atom id="a15" elementType="C"
          x2="-5.334716487312131" y2="-3.079999999999989" />
    <atom id="a16" elementType="C"
          x2="-4.001037365484095" y2="-2.309999999999991" />
    <atom id="a17" elementType="C"
          x2="-2.6673582436560603" y2="-3.0799999999999934" />
    <atom id="a18" elementType="C"
          x2="-4.001037365484103" y2="-6.929999999999992" />
    <atom id="a19" elementType="F"
          x2="-4.0010373654841045" y2="-8.469999999999992" />
    <atom id="a20" elementType="F"
          x2="-5.541037365484103" y2="-6.929999999999989" />
    <atom id="a21" elementType="F"
          x2="-2.4610373654841022" y2="-6.929999999999994" />
  </atomArray>
  <bondArray>
    <bond atomRefs2="a1 a2" order="1" />
    <bond atomRefs2="a2 a3" order="2" />
    <bond atomRefs2="a3 a4" order="1" />
    <bond atomRefs2="a3 a5" order="1" />
    <bond atomRefs2="a5 a6" order="2" />
    <bond atomRefs2="a6 a7" order="1" />
    <bond atomRefs2="a6 a8" order="1" />
    <bond atomRefs2="a8 a9" order="2" />
    <bond atomRefs2="a2 a9" order="1" />
    <bond atomRefs2="a10 a9" order="1">
      <bondStereo convention="MDL" conventionValue="4" />
    </bond>
    <bond atomRefs2="a10 a11" order="2" />
    <bond atomRefs2="a11 a12" order="1" />
    <bond atomRefs2="a12 a13" order="2" />
    <bond atomRefs2="a13 a14" order="1" />
    <bond atomRefs2="a14 a15" order="2" />
    <bond atomRefs2="a15 a16" order="1" />
    <bond atomRefs2="a16 a17" order="2" />
    <bond atomRefs2="a12 a17" order="1" />
    <bond atomRefs2="a13 a18" order="1" />
    <bond atomRefs2="a18 a19" order="1" />
    <bond atomRefs2="a18 a20" order="1" />
    <bond atomRefs2="a18 a21" order="1" />
  </bondArray>
</molecule>
</cml>
